# Supplementary material for: Global research trends on the relationship between gut microbiota and melanoma from 2014 to 2023: a bibliometric and visualization analysis
Source: Front Microbiol. 2025 Aug 13;16:1524462. doi: 10.3389/fmicb.2025.1524462 (PMC12380698; doi:10.3389/fmicb.2025.1524462)
Supplement: Supplementary file 1 [file Data_Sheet_1.zip › raw WoS data/download1-500.txt]

FN Clarivate Analytics Web of Science
VR 1.0
PT J
AU Mekadim, C
   Skalnikova, HK
   Cizkova, J
   Cizkova, V
   Palanova, A
   Horak, V
   Mrazek, J
AF Mekadim, Chahrazed
   Skalnikova, Helena Kupcova
   Cizkova, Jana
   Cizkova, Veronika
   Palanova, Anna
   Horak, Vratislav
   Mrazek, Jakub
TI Dysbiosis of skin microbiome and gut microbiome in melanoma progression
SO BMC MICROBIOLOGY
LA English
DT Article
DE Melanoma; Skin cancer; Tumour microenvironment; MeLiM; Pig; Skin
   microbiome; Gut microbiome; Gut-skin axis; Dysbiosis; Metagenomic
   analysis; NGS
ID FATTY-ACID-METABOLISM; FUSOBACTERIUM-NUCLEATUM; CORYNEBACTERIUM-PARVUM;
   SPONTANEOUS REGRESSION; CUTANEOUS MELANOMA; TUMOR-GROWTH; FLAGELLIN;
   MODEL; GENE; LIPOPOLYSACCHARIDE
AB Background The microbiome alterations are associated with cancer growth and may influence the immune system and response to therapy. Particularly, the gut microbiome has been recently shown to modulate response to melanoma immunotherapy. However, the role of the skin microbiome has not been well explored in the skin tumour microenvironment and the link between the gut microbiome and skin microbiome has not been investigated in melanoma progression. Therefore, the aim of the present study was to examine associations between dysbiosis in the skin and gut microbiome and the melanoma growth using MeLiM porcine model of melanoma progression and spontaneous regression. Results Parallel analysis of cutaneous microbiota and faecal microbiota of the same individuals was performed in 8 to 12 weeks old MeLiM piglets. The bacterial composition of samples was analysed by high throughput sequencing of the V4-V5 region of the 16S rRNA gene. A significant difference in microbiome diversity and richness between melanoma tissue and healthy skin and between the faecal microbiome of MeLiM piglets and control piglets were observed. Both Principal Coordinate Analysis and Non-metric multidimensional scaling revealed dissimilarities between different bacterial communities. Linear discriminant analysis effect size at the genus level determined different potential biomarkers in multiple bacterial communities. Lactobacillus, Clostridium sensu stricto 1 and Corynebacterium 1 were the most discriminately higher genera in the healthy skin microbiome, while Fusobacterium, Trueperella, Staphylococcus, Streptococcus and Bacteroides were discriminately abundant in melanoma tissue microbiome. Bacteroides, Fusobacterium and Escherichia-Shigella were associated with the faecal microbiota of MeLiM piglets. Potential functional pathways analysis based on the KEGG database indicated significant differences in the predicted profile metabolisms between the healthy skin microbiome and melanoma tissue microbiome. The faecal microbiome of MeLiM piglets was enriched by genes related to membrane transports pathways allowing for the increase of intestinal permeability and alteration of the intestinal mucosal barrier. Conclusion The associations between melanoma progression and dysbiosis in the skin microbiome as well as dysbiosis in the gut microbiome were identified. Results provide promising information for further studies on the local skin and gut microbiome involvement in melanoma progression and may support the development of new therapeutic approaches.
C1 [Mekadim, Chahrazed; Mrazek, Jakub] Czech Acad Sci, Inst Anim Physiol & Genet, Lab Anaerob Microbiol, Videnska 1083, Prague 14220, Czech Republic.
   [Skalnikova, Helena Kupcova; Cizkova, Jana; Cizkova, Veronika; Palanova, Anna; Horak, Vratislav] Czech Acad Sci, Inst Anim Physiol & Genet, Lab Appl Proteome Anal, Rumburska 89, Libechov 27721, Czech Republic.
   [Cizkova, Jana] Univ Def, Fac Mil Hlth Sci, Dept Radiobiol, Trebesska 1575, Hradec Kralove 50001, Czech Republic.
   [Cizkova, Veronika] Charles Univ Prague, Fac Sci, Dept Cell Biol, Vinicna 7, Prague 12800, Czech Republic.
C3 Czech Academy of Sciences; Institute of Animal Physiology & Genetics of
   the Czech Academy of Sciences; Czech Academy of Sciences; Institute of
   Animal Physiology & Genetics of the Czech Academy of Sciences;
   University of Defence - Czech Republic; Charles University Prague
RP Mrazek, J (corresponding author), Czech Acad Sci, Inst Anim Physiol & Genet, Lab Anaerob Microbiol, Videnska 1083, Prague 14220, Czech Republic.
EM mrazek@iapg.cas.cz
RI Horak, Vratislav/G-7172-2014; Kupcova Skalnikova, Helena/JXX-6823-2024;
   Mrazek, Jakub/B-7764-2017; Palanova, Anna/G-7175-2014; Čížková,
   Veronika/GWC-6777-2022; MEKADIM, Chahrazed/B-3420-2019; /AAV-5924-2020
OI Palanova, Anna/0000-0002-2311-0697; MEKADIM,
   Chahrazed/0000-0002-5793-3501; /0000-0003-3204-3091
FU Ministry of education, youth and sports from the Operational Programme
   Research, Development and Education projects Center for Tumor
   Ecology-Research of the Cancer Microenvironment Supporting Cancer Growth
   and Spread [CZ.02.1.01/0.0/0.0/16_019/0000785,
   CZ.02.1.01/0.0/0.0/15_003/0000460]
FX This study was supported by the Ministry of education, youth and sports
   from the Operational Programme Research, Development and Education
   projects Center for Tumor Ecology-Research of the Cancer
   Microenvironment Supporting Cancer Growth and Spread (reg. No.
   CZ.02.1.01/0.0/0.0/16_019/0000785), that provided sources for animal
   experiments and sample collection, and the Project Excellence (No.
   CZ.02.1.01/0.0/0.0/15_003/0000460), that provided sources for molecular
   biology analyses. The funding bodies played no role in the design of the
   study and collection, analysis, and interpretation of data and in
   writing the manuscript.
CR Abed J, 2020, FRONT CELL INFECT MI, V10, DOI 10.3389/fcimb.2020.00400
   Abed J, 2017, FRONT CELL INFECT MI, V7, DOI 10.3389/fcimb.2017.00295
   Abed J, 2016, CELL HOST MICROBE, V20, P215, DOI 10.1016/j.chom.2016.07.006
   Ananieva Elitsa, 2015, World J Biol Chem, V6, P281, DOI 10.4331/wjbc.v6.i4.281
   Andreeva NV, 2020, CURR OPIN MICROBIOL, V56, P118, DOI 10.1016/j.mib.2020.09.001
   Andresen LO, 2005, VET MICROBIOL, V105, P291, DOI 10.1016/j.vetmic.2004.12.006
   Ansaldo E, 2021, SCIENCE, V373, P966, DOI [10.1126/science.ab13655, 10.1126/science.abl3656]
   Ansaldo E, 2021, ANNU REV IMMUNOL, V39, P449, DOI 10.1146/annurev-immunol-093019-112348
   Arthur JC, 2012, SCIENCE, V338, P120, DOI 10.1126/science.1224820
   Azamgarhi Tariq, 2020, J Bone Jt Infect, V6, P47, DOI 10.5194/jbji-6-47-2020
   Bajic P, 2019, UROLOGY, V126, P10, DOI 10.1016/j.urology.2018.12.034
   Baruch EN., 2020, SCIENCE, V5920, P1
   Baruch EN, 2021, SCIENCE, V371, P602, DOI 10.1126/science.abb5920
   BAUM M, 1976, BRIT J CANCER, V33, P468, DOI 10.1038/bjc.1976.73
   Behzadi E, 2017, MICROB PATHOGENESIS, V110, P1, DOI 10.1016/j.micpath.2017.06.016
   Belbasis L, 2016, J DERMATOL SCI, V84, P330, DOI 10.1016/j.jdermsci.2016.09.003
   Belkaid Y, 2016, NAT REV IMMUNOL, V16, P353, DOI 10.1038/nri.2016.48
   Belkaid Y, 2014, SCIENCE, V346, P954, DOI 10.1126/science.1260144
   Belkaid Y, 2014, CELL, V157, P121, DOI 10.1016/j.cell.2014.03.011
   BENNETT KW, 1993, J MED MICROBIOL, V39, P246, DOI 10.1099/00222615-39-4-246
   Bolyen E, 2019, NAT BIOTECHNOL, V37, P852, DOI 10.1038/s41587-019-0209-9
   Bourneuf E, 2011, MAMM GENOME, V22, P602, DOI 10.1007/s00335-011-9334-6
   Bullman S, 2017, SCIENCE, V358, P1443, DOI 10.1126/science.aal5240
   Byrd AL, 2018, NAT REV MICROBIOL, V16, P143, DOI 10.1038/nrmicro.2017.157
   Callahan BJ, 2016, NAT METHODS, V13, P581, DOI [10.1038/NMETH.3869, 10.1038/nmeth.3869]
   Carr S, 2020, SURG CLIN N AM, V100, P1, DOI 10.1016/j.suc.2019.09.005
   Catez F, 2019, BIOCHEM PHARMACOL, V159, P74, DOI 10.1016/j.bcp.2018.11.014
   Chaput N, 2017, ANN ONCOL, V28, P1368, DOI 10.1093/annonc/mdx108
   Chen YE, 2018, NATURE, V553, P427, DOI 10.1038/nature25177
   Chen YE, 2013, J AM ACAD DERMATOL, V69, P143, DOI 10.1016/j.jaad.2013.01.016
   Chen YY, 2016, SCI BULL, V61, P1473, DOI 10.1007/s11434-016-1129-4
   Cheng WY, 2020, GUT, V69, P1867, DOI 10.1136/gutjnl-2020-321153
   Cheng YW, 2020, FRONT IMMUNOL, V11, DOI 10.3389/fimmu.2020.615056
   Christman JK, 2002, ONCOGENE, V21, P5483, DOI 10.1038/sj.onc.1205699
   Coates M, 2019, FRONT IMMUNOL, V10, DOI 10.3389/fimmu.2019.02950
   Coggshall K, 2019, CURR CANCER RES, P87, DOI 10.1007/978-3-030-04155-7_5
   Conforti C, 2021, DERMATOL PRACT CONCE, V11, DOI 10.5826/dpc.11S1a161S
   Cummins DL, 2006, MAYO CLIN PROC, V81, P500, DOI 10.4065/81.4.500
   da Costa NF, 2015, AN BRAS DERMATOL, V90, P638, DOI 10.1590/abd1806-4841.20153528
   Dai ZJ, 2020, CELL COMMUN SIGNAL, V18, DOI 10.1186/s12964-020-00599-6
   Darenfed H, 1999, INFECT IMMUN, V67, P6439
   Davar D, 2021, SCIENCE, V371, P595, DOI 10.1126/science.abf3363
   De Ingeniis J, 2012, PLOS ONE, V7, DOI 10.1371/journal.pone.0045190
   de Melo FM, 2015, IMMUNOL CELL BIOL, V93, P86, DOI 10.1038/icb.2014.74
   De Pessemier B, 2021, MICROORGANISMS, V9, DOI 10.3390/microorganisms9020353
   Deng YL, 2021, MICROB PATHOGENESIS, V150, DOI 10.1016/j.micpath.2020.104709
   Dimitrov N V., 1975, CORYNEBACTERIUM PARV, P276, DOI [DOI 10.1007/978-1-4613-4428-5_31, 10.1007/978-1-4613-4428-5_31]
   Ellis SR, 2019, MICROORGANISMS, V7, DOI 10.3390/microorganisms7110550
   Engstrand L, 2020, DIGEST DIS SCI, V65, P865, DOI 10.1007/s10620-020-06101-z
   Faham A, 2010, J IMMUNOL, V185, P1744, DOI 10.4049/jimmunol.1000027
   Fliegerova K, 2014, ANAEROBE, V29, P80, DOI 10.1016/j.anaerobe.2013.09.015
   Fortyn K, 1998, VET MED-CZECH, V43, P87
   Frankel AE, 2017, NEOPLASIA, V19, P848, DOI 10.1016/j.neo.2017.08.004
   Friedrich AD, 2019, EUR J IMMUNOL, V49, P2095, DOI 10.1002/eji.201848024
   Fyhrquist N, 2016, CURR ALLERGY ASTHM R, V16, DOI 10.1007/s11882-016-0618-5
   Gagnière J, 2016, WORLD J GASTROENTERO, V22, P501, DOI 10.3748/wjg.v22.i2.501
   Galmarini Carlos M, 2003, Expert Rev Anticancer Ther, V3, P717, DOI 10.1586/14737140.3.5.717
   Gershenwald JE, 2016, JNCI-J NATL CANCER I, V108, DOI 10.1093/jnci/djv381
   Gonzalez LM, 2015, TRANSL RES, V166, P12, DOI 10.1016/j.trsl.2015.01.004
   Gopalakrishnan V, 2018, SCIENCE, V359, P97, DOI 10.1126/science.aan4236
   Grzywa TM, 2020, FRONT IMMUNOL, V11, DOI 10.3389/fimmu.2020.00938
   Guilloteau P, 2010, NUTR RES REV, V23, P4, DOI 10.1017/S0954422410000077
   Gur C, 2015, IMMUNITY, V42, P344, DOI 10.1016/j.immuni.2015.01.010
   Guran R, 2017, PLOS ONE, V12, DOI 10.1371/journal.pone.0189305
   Hajam IA, 2017, EXP MOL MED, V49, DOI 10.1038/emm.2017.172
   HALPERN BN, 1966, NATURE, V212, P853, DOI 10.1038/212853a0
   Hamada T, 2018, CANCER IMMUNOL RES, V6, P1327, DOI 10.1158/2326-6066.CIR-18-0174
   He CX, 2020, ASIA PAC J CLIN NUTR, V29, P395, DOI 10.6133/apjcn.202007_29(2).0022
   Heinritz SN, 2013, NUTR RES REV, V26, P191, DOI 10.1017/S0954422413000152
   Horak V, 2019, GENES-BASEL, V10, DOI 10.3390/genes10110915
   Hoshino K, 1999, J IMMUNOL, V162, P3749
   Huebner R, 2021, PLOS ONE, V16, DOI 10.1371/journal.pone.0243688
   Iida N, 2013, SCIENCE, V342, P967, DOI 10.1126/science.1240527
   Ingman WV, 2019, CANCER RES, V79, P3539, DOI 10.1158/0008-5472.CAN-19-1698
   Jain S, 2019, PROSTATE, V79, P168, DOI 10.1002/pros.23722
   Jain T, 2021, FRONT IMMUNOL, V12, DOI 10.3389/fimmu.2021.622064
   Janney A, 2020, NATURE, V585, P509, DOI 10.1038/s41586-020-2729-3
   Jordan EBisanz, 2018, qiime2R: Importing QIIME2 artifacts and associated data into R sessions
   Kalaora S, 2021, NATURE, V592, P138, DOI 10.1038/s41586-021-03368-8
   Kaplan CW, 2005, J DENT RES, V84, P700, DOI 10.1177/154405910508400803
   Kardos GR, 2015, MOL CANCER RES, V13, P1408, DOI 10.1158/1541-7786.MCR-15-0048
   Katoh K, 2002, NUCLEIC ACIDS RES, V30, P3059, DOI 10.1093/nar/gkf436
   Kelly Dervla, 2018, Diseases, V6, DOI 10.3390/diseases6040109
   Kertys M, 2021, MELANOMA RES, V31, P140, DOI 10.1097/CMR.0000000000000722
   Komiya Y, 2019, GUT, V68, P1335, DOI 10.1136/gutjnl-2018-316661
   Kostic AD, 2012, GENOME RES, V22, P292, DOI 10.1101/gr.126573.111
   Koundouros N, 2020, BRIT J CANCER, V122, P4, DOI 10.1038/s41416-019-0650-z
   Kovács T, 2020, ADV EXP MED BIOL, V1225, P131, DOI 10.1007/978-3-030-35727-6_10
   Kumar A, 2013, J VET DIAGN INVEST, V25, P502, DOI 10.1177/1040638713491407
   Langille MGI, 2013, NAT BIOTECHNOL, V31, P814, DOI 10.1038/nbt.2676
   Le Chatelier E, 2013, NATURE, V500, P541, DOI 10.1038/nature12506
   Li H, 2018, J CELL BIOCHEM, V119, P9997, DOI 10.1002/jcb.27329
   Li QX, 2020, FRONT CELL INFECT MI, V10, DOI 10.3389/fcimb.2020.572492
   Li Y, 2019, NAT COMMUN, V10, DOI [10.1038/s41467-019-09525-y, 10.1038/s41467-019-12385-1]
   Limeta A, 2020, JCI INSIGHT, V5, DOI 10.1172/jci.insight.140940
   LIPTON A, 1983, CANCER-AM CANCER SOC, V51, P57, DOI 10.1002/1097-0142(19830101)51:1<57::AID-CNCR2820510114>3.0.CO;2-V
   Liu XJ, 2021, FRONT ONCOL, V11, DOI 10.3389/fonc.2021.720842
   Lopez LR, 2021, ANNU REV MED, V72, P243, DOI 10.1146/annurev-med-080719-091604
   Lozupone CA, 2012, NATURE, V489, P220, DOI 10.1038/nature11550
   Luengo A, 2017, CELL CHEM BIOL, V24, P1161, DOI 10.1016/j.chembiol.2017.08.028
   Ma C, 2018, SCIENCE, V360, DOI 10.1126/science.aan5931
   Mager LF, 2020, SCIENCE, V369, P1481, DOI 10.1126/science.abc3421
   Duong MTQ, 2019, EXP MOL MED, V51, DOI 10.1038/s12276-019-0297-0
   Matson V, 2018, SCIENCE, V359, P104, DOI 10.1126/science.aao3290
   McAllister F, 2019, CANCER CELL, V36, P577, DOI 10.1016/j.ccell.2019.11.004
   McIntosh GH, 1999, NUTR CANCER, V35, P153, DOI 10.1207/S15327914NC352_9
   McIntyre MK, 2016, PLOS ONE, V11, DOI 10.1371/journal.pone.0166176
   McMurdie PJ, 2013, PLOS ONE, V8, DOI 10.1371/journal.pone.0061217
   McQuade JL, 2020, CURR ONCOL REP, V22, DOI 10.1007/s11912-020-00913-y
   Meng CT, 2018, GENOM PROTEOM BIOINF, V16, P33, DOI 10.1016/j.gpb.2017.06.002
   Meurens F, 2012, TRENDS MICROBIOL, V20, P50, DOI 10.1016/j.tim.2011.11.002
   Mima K, 2016, GUT, V65, P1973, DOI 10.1136/gutjnl-2015-310101
   Minton NP, 2003, NAT REV MICROBIOL, V1, P237, DOI 10.1038/nrmicro777
   Mittal D, 2010, EMBO J, V29, P2242, DOI 10.1038/emboj.2010.94
   Mizuhashi S, 2021, J DERMATOL, V48, pE15, DOI 10.1111/1346-8138.15633
   Mosca A, 2016, FRONT MICROBIOL, V7, DOI 10.3389/fmicb.2016.00455
   Mrázek J, 2019, FOLIA MICROBIOL, V64, P435, DOI 10.1007/s12223-018-00670-3
   Muinonen-Martin AJ, 2014, PLOS BIOL, V12, DOI 10.1371/journal.pbio.1001966
   Nagaraja TG, 2005, ANAEROBE, V11, P239, DOI 10.1016/j.anaerobe.2005.01.007
   Nakatsuji T, 2018, SCI ADV, V4, DOI 10.1126/sciadv.aao4502
   Narayanan SK, 2001, INFECT IMMUN, V69, P5447, DOI 10.1128/IAI.69.9.5447-5455.2001
   O'Neill CA, 2016, BIOESSAYS, V38, P1167, DOI 10.1002/bies.201600008
   Parhi L, 2020, NAT COMMUN, V11, DOI 10.1038/s41467-020-16967-2
   Park GS, 2015, ONCOTARGET, V6, P5749, DOI 10.18632/oncotarget.3304
   Parks DH, 2014, BIOINFORMATICS, V30, P3123, DOI 10.1093/bioinformatics/btu494
   PASLIN D, 1974, J NATL CANCER I, V52, P571, DOI 10.1093/jnci/52.2.571
   Phang JM, 2019, ANTIOXID REDOX SIGN, V30, P635, DOI 10.1089/ars.2017.7350
   Phillips MM, 2013, CANCER RES TREAT, V45, P251, DOI 10.4143/crt.2013.45.4.251
   Pignatelli P, 2021, CANCERS, V13, DOI 10.3390/cancers13051032
   Planska D, 2018, ANTICANCER RES, V38, P4629, DOI 10.21873/anticanres.12767
   Planska D, 2015, ACTA HISTOCHEM CYTOC, V48, P15, DOI 10.1267/ahc.14020
   Price MN, 2010, PLOS ONE, V5, DOI 10.1371/journal.pone.0009490
   Qi MZ, 2021, BRAZ J MICROBIOL, V52, P939, DOI 10.1007/s42770-021-00422-5
   Raza MH, 2019, J CANCER RES CLIN, V145, P49, DOI 10.1007/s00432-018-2816-0
   Rhee SH, 2008, GASTROENTEROLOGY, V135, P518, DOI 10.1053/j.gastro.2008.04.022
   Ribeiro MG, 2015, VET QUART, V35, P82, DOI 10.1080/01652176.2015.1022667
   Riordan T, 2007, CLIN MICROBIOL REV, V20, P622, DOI 10.1128/CMR.00011-07
   Roberts NJ, 2014, SCI TRANSL MED, V6, DOI 10.1126/scitranslmed.3008982
   Röhrig F, 2016, NAT REV CANCER, V16, P732, DOI 10.1038/nrc.2016.89
   Rognes T, 2016, PEERJ, V4, DOI 10.7717/peerj.2584
   Roomi MW, 2006, MED ONCOL, V23, P411, DOI 10.1385/MO:23:3:411
   RStudio Team, 2016, RSTUDIO INT DEV R
   Rzewuska M, 2019, INT J MOL SCI, V20, DOI 10.3390/ijms20112737
   SACKSTEDER MR, 1976, JNCI-J NATL CANCER I, V57, P1371, DOI 10.1093/jnci/57.6.1371
   Saksena S, 2019, CELL MOL GASTROENTER, V7, P241, DOI 10.1016/j.jcmgh.2018.09.016
   Salava A, 2016, EUR J DERMATOL, V26, P49, DOI 10.1684/ejd.2015.2696
   Salem I, 2018, FRONT MICROBIOL, V9, DOI 10.3389/fmicb.2018.01459
   Samuelson DR, 2015, FRONT MICROBIOL, V6, DOI [10.5389/fmicb.2015.01085, 10.3389/fmicb.2015.01085]
   Sasaki Y, 2002, VET MICROBIOL, V86, P257, DOI 10.1016/S0378-1135(02)00002-0
   Sato H, 1990, Kitasato Arch Exp Med, V63, P119
   Schommer NN, 2013, TRENDS MICROBIOL, V21, P660, DOI 10.1016/j.tim.2013.10.001
   Schwabe RF, 2013, NAT REV CANCER, V13, P800, DOI 10.1038/nrc3610
   Segata N, 2011, GENOME BIOL, V12, DOI 10.1186/gb-2011-12-6-r60
   Sfondrini L, 2006, J IMMUNOL, V176, P6624, DOI 10.4049/jimmunol.176.11.6624
   Shaikh FY, 2019, EBIOMEDICINE, V48, P642, DOI 10.1016/j.ebiom.2019.08.076
   Sherwani MA, 2018, PHOTODERMATOL PHOTO, V34, P25, DOI 10.1111/phpp.12334
   Shinno-Hashimoto H, 2021, SCI REP-UK, V11, DOI 10.1038/s41598-021-90480-4
   Siddiqui A, 2020, MOL METAB, V35, DOI 10.1016/j.molmet.2020.02.005
   Skowron K, 2021, MICROORGANISMS, V9, DOI 10.3390/microorganisms9030543
   Song J, 2018, SCI REP-UK, V8, DOI [10.1038/s41598-018-36381-5, 10.1038/s41598-018-24748-7]
   Stacy A, 2019, SCIENCE, V363, P227, DOI 10.1126/science.aat4326
   Su WJ, 2021, FRONT ONCOL, V10, DOI 10.3389/fonc.2020.583053
   SVEEN K, 1977, J PERIODONTAL RES, V12, P340, DOI 10.1111/j.1600-0765.1977.tb01525.x
   THATCHER N, 1986, EUR J CANCER CLIN ON, V22, P1009, DOI 10.1016/0277-5379(86)90069-6
   Tilg H, 2018, CANCER CELL, V33, P954, DOI 10.1016/j.ccell.2018.03.004
   Tsukamoto H, 2010, INT IMMUNOL, V22, P271, DOI 10.1093/intimm/dxq005
   Tsvetikova SA, 2020, INT J MED MICROBIOL, V310, DOI 10.1016/j.ijmm.2020.151425
   Van Mellaert L, 2010, EMERG CANC THER MICR, P71, DOI [10.1002/9780470626528.ch4, DOI 10.1002/9780470626528.CH4]
   Vettore L, 2020, BRIT J CANCER, V122, P150, DOI 10.1038/s41416-019-0620-5
   Wang HW, 2020, PURINERG SIGNAL, V16, P347, DOI 10.1007/s11302-020-09711-4
   Wang M, 2015, ILAR J, V56, P63, DOI 10.1093/ilar/ilv006
   Wang S, 2021, FRONT CELL DEV BIOL, V9, DOI 10.3389/fcell.2021.710165
   Wang WY, 2021, FRONT ONCOL, V11, DOI 10.3389/fonc.2021.684961
   Warner AB, 2019, CURR ONCOL REP, V21, DOI 10.1007/s11912-019-0814-2
   Wei Z, 2021, FRONT CELL DEV BIOL, V8, DOI 10.3389/fcell.2020.603837
   Wickham H, 2009, USE R, P1, DOI 10.1007/978-0-387-98141-3
   WOODRUFF MF, 1966, BRIT J CANCER, V20, P345, DOI 10.1038/bjc.1966.42
   Wu SG, 2009, NAT MED, V15, P1016, DOI 10.1038/nm.2015
   Xavier JB, 2020, TRENDS CANCER, V6, P192, DOI 10.1016/j.trecan.2020.01.004
   Yarwood R, 2020, DIS MODEL MECH, V13, DOI 10.1242/dmm.043448
   Yin J, 2018, FRONT IMMUNOL, V9, DOI 10.3389/fimmu.2018.01697
   Yu LX, 2017, NAT REV GASTRO HEPAT, V14, P527, DOI 10.1038/nrgastro.2017.72
   Yu Y, 2015, J DRUGS DERMATOL, V14, P461
   Zhang JL, 2021, GENES DIS, V8, P581, DOI 10.1016/j.gendis.2020.08.002
   Zhao KM, 2020, SIGNAL TRANSDUCT TAR, V5, DOI 10.1038/s41392-020-00244-1
   Zheng YJ, 2020, GUT MICROBES, V11, DOI 10.1080/19490976.2020.1737487
   Zhou H, 2020, FRONT CELL INFECT MI, V10, DOI 10.3389/fcimb.2020.570261
   Zhou HQ, 2020, JTO CLIN RES REP, V1, DOI 10.1016/j.jtocrr.2020.100042
NR 188
TC 46
Z9 49
U1 4
U2 51
PU BMC
PI LONDON
PA CAMPUS, 4 CRINAN ST, LONDON N1 9XW, ENGLAND
SN 1471-2180
J9 BMC MICROBIOL
JI BMC Microbiol.
PD FEB 25
PY 2022
VL 22
IS 1
AR 63
DI 10.1186/s12866-022-02458-5
PG 19
WC Microbiology
WE Science Citation Index Expanded (SCI-EXPANDED)
SC Microbiology
GA ZI9OK
UT WOS:000761941200001
PM 35216552
OA Green Published, gold
DA 2025-02-18
ER

PT J
AU Peters, BA
   Wilson, M
   Moran, U
   Pavlick, A
   Izsak, A
   Wechter, T
   Weber, JS
   Osman, I
   Ahn, J
AF Peters, Brandilyn A.
   Wilson, Melissa
   Moran, Una
   Pavlick, Anna
   Izsak, Allison
   Wechter, Todd
   Weber, Jeffrey S.
   Osman, Iman
   Ahn, Jiyoung
TI Relating the gut metagenome and metatranscriptome to immunotherapy
   responses in melanoma patients
SO GENOME MEDICINE
LA English
DT Article
DE Melanoma; Immunotherapy; Microbiome; Metagenome; Metatranscriptome
ID MICROBIOME; DIVERSITY; BLOCKADE; IPILIMUMAB; NIVOLUMAB; ALIGNMENT;
   EFFICACY; DATABASE
AB Background: Recent evidence suggests that immunotherapy efficacy in melanoma is modulated by gut microbiota. Few studies have examined this phenomenon in humans, and none have incorporated metatranscriptomics, important for determining expression of metagenomic functions in the microbial community.
   Methods: In melanoma patients undergoing immunotherapy, gut microbiome was characterized in pre-treatment stool using 16S rRNA gene and shotgun metagenome sequencing (n = 27). Transcriptional expression of metagenomic pathways was confirmed with metatranscriptome sequencing in a subset of 17. We examined associations of taxa and metagenomic pathways with progression-free survival (PFS) using 500 x 10-fold cross-validated elastic-net penalized Cox regression.
   Results: Higher microbial community richness was associated with longer PFS in 16S and shotgun data (p < 0.05). Clustering based on overall microbiome composition divided patients into three groups with differing PFS; the low-risk group had 99% lower risk of progression than the high-risk group at any time during follow-up (p = 0.002). Among the species selected in regression, abundance of Bacteroides ovatus, Bacteroides dorei, Bacteroides massiliensis, Ruminococcus gnavus, and Blautia producta were related to shorter PFS, and Faecalibacterium prausnitzii, Coprococcus eutactus, Prevotella stercorea, Streptococcus sanguinis, Streptococcus anginosus, and Lachnospiraceae bacterium 3 1 46FAA to longer PFS. Metagenomic functions related to PFS that had correlated metatranscriptomic expression included risk-associated pathways of L-rhamnose degradation, guanosine nucleotide biosynthesis, and B vitamin biosynthesis.
   Conclusions: This work adds to the growing evidence that gut microbiota are related to immunotherapy outcomes, and identifies, for the first time, transcriptionally expressed metagenomic pathways related to PFS. Further research is warranted on microbial therapeutic targets to improve immunotherapy outcomes.
C1 [Peters, Brandilyn A.; Ahn, Jiyoung] NYU, Sch Med, Dept Populat Hlth, New York, NY 10016 USA.
   [Wilson, Melissa; Pavlick, Anna; Weber, Jeffrey S.; Osman, Iman] NYU, Sch Med, Dept Med, New York, NY USA.
   [Wilson, Melissa; Moran, Una; Pavlick, Anna; Weber, Jeffrey S.; Osman, Iman; Ahn, Jiyoung] NYU, Perlmutter Canc Ctr, New York, NY 10016 USA.
   [Wilson, Melissa] Thomas Jefferson Univ, Sidney Kimmel Canc Ctr, Philadelphia, PA 19107 USA.
   [Moran, Una; Izsak, Allison; Wechter, Todd; Osman, Iman] NYU, Sch Med, Ronald O Perelman Dept Dermatol, New York, NY USA.
C3 New York University; New York University; New York University; Thomas
   Jefferson University; New York University
RP Ahn, J (corresponding author), NYU, Sch Med, Dept Populat Hlth, New York, NY 10016 USA.; Ahn, J (corresponding author), NYU, Perlmutter Canc Ctr, New York, NY 10016 USA.
EM Jiyoung.Ahn@nyumc.org
RI Peters, Brandilyn/AGL-1433-2022; ahn, jiyoung/KSM-2201-2024
OI Wilson, Melissa/0000-0002-5391-7838; Peters,
   Brandilyn/0000-0002-1534-2578; Weber, Jeffrey/0000-0002-4962-2957; Ahn,
   Jiyoung/0000-0002-2900-2304
FU National Cancer Institute at the National Institutes of Health [P30
   CA016087, R01 CA164964, P50 CA225450]
FX This work was supported by the National Cancer Institute at the National
   Institutes of Health (P30 CA016087, R01 CA164964, and P50 CA225450).
CR Amir A, 2017, MSYSTEMS, V2, DOI 10.1128/mSystems.00191-16
   BENJAMINI Y, 1995, J R STAT SOC B, V57, P289, DOI 10.1111/j.2517-6161.1995.tb02031.x
   Bokulich NA, 2013, NAT METHODS, V10, P57, DOI [10.1038/nmeth.2276, 10.1038/NMETH.2276]
   Bolger AM, 2014, BIOINFORMATICS, V30, P2114, DOI 10.1093/bioinformatics/btu170
   Caporaso JG, 2012, ISME J, V6, P1621, DOI 10.1038/ismej.2012.8
   Caporaso JG, 2011, P NATL ACAD SCI USA, V108, P4516, DOI 10.1073/pnas.1000080107
   Caporaso JG, 2010, NAT METHODS, V7, P335, DOI 10.1038/nmeth.f.303
   Caspi R, 2016, NUCLEIC ACIDS RES, V44, pD471, DOI 10.1093/nar/gkv1164
   Chaput N, 2017, ANN ONCOL, V28, P1368, DOI 10.1093/annonc/mdx108
   DeSantis TZ, 2006, APPL ENVIRON MICROB, V72, P5069, DOI 10.1128/AEM.03006-05
   Doherty JR, 2013, J CLIN INVEST, V123, P3685, DOI 10.1172/JCI69741
   Dubin K, 2016, NAT COMMUN, V7, DOI 10.1038/ncomms10391
   Fernandes AD, 2014, MICROBIOME, V2, DOI 10.1186/2049-2618-2-15
   Fischer K, 2007, BLOOD, V109, P3812, DOI 10.1182/blood-2006-07-035972
   Frankel AE, 2017, NEOPLASIA, V19, P848, DOI 10.1016/j.neo.2017.08.004
   Friedman J, 2010, J STAT SOFTW, V33, P1, DOI 10.18637/jss.v033.i01
   Goedert JJ, 2014, EBIOMEDICINE, V1, P167, DOI 10.1016/j.ebiom.2014.11.004
   Gopalakrishnan V, 2018, SCIENCE, V359, P97, DOI 10.1126/science.aan4236
   GOWER JC, 1966, BIOMETRIKA, V53, P325, DOI 10.1093/biomet/53.3-4.325
   Hodi FS, 2010, NEW ENGL J MED, V363, P711, DOI 10.1056/NEJMoa1003466
   Hooper LV, 2012, SCIENCE, V336, P1268, DOI 10.1126/science.1223490
   INOHARA H, 1994, GLYCOCONJUGATE J, V11, P527, DOI 10.1007/BF00731303
   Katoh K, 2002, NUCLEIC ACIDS RES, V30, P3059, DOI 10.1093/nar/gkf436
   Koh H, 2018, BMC GENOMICS, V19, DOI 10.1186/s12864-018-4599-8
   Kurtz ZD, 2015, PLOS COMPUT BIOL, V11, DOI 10.1371/journal.pcbi.1004226
   Langmead B, 2012, NAT METHODS, V9, P357, DOI [10.1038/NMETH.1923, 10.1038/nmeth.1923]
   Lozupone C, 2011, ISME J, V5, P169, DOI 10.1038/ismej.2010.133
   Matson V, 2018, SCIENCE, V359, P104, DOI 10.1126/science.aao3290
   Murtagh F, 2014, J CLASSIF, V31, P274, DOI 10.1007/s00357-014-9161-z
   Pardoll DM, 2012, NAT REV CANCER, V12, P252, DOI 10.1038/nrc3239
   Pawelec G, 2018, IMMUNOLOGY, V153, P415, DOI 10.1111/imm.12870
   Peters BA, 2019, SEQUENCE READ ARCH
   Peters BA, 2019, CANCER EPIDEM BIOMAR, V28, P731, DOI 10.1158/1055-9965.EPI-18-0966
   Plantinga A, 2017, MICROBIOME, V5, DOI 10.1186/s40168-017-0239-9
   Price MN, 2009, MOL BIOL EVOL, V26, P1641, DOI 10.1093/molbev/msp077
   Robert C, 2015, NEW ENGL J MED, V372, P2521, DOI 10.1056/NEJMoa1503093
   Robert C, 2015, NEW ENGL J MED, V372, P320, DOI 10.1056/NEJMoa1412082
   Segata N, 2012, NAT METHODS, V9, P811, DOI [10.1038/NMETH.2066, 10.1038/nmeth.2066]
   Sivan A, 2015, SCIENCE, V350, P1084, DOI 10.1126/science.aac4255
   Staley JR, 2017, EUR J HUM GENET, V25, P854, DOI 10.1038/ejhg.2017.78
   Suzek BE, 2007, BIOINFORMATICS, V23, P1282, DOI 10.1093/bioinformatics/btm098
   Vétizou M, 2015, SCIENCE, V350, P1079, DOI 10.1126/science.aad1329
   Wolchok JD, 2017, NEW ENGL J MED, V377, P1345, DOI 10.1056/NEJMoa1709684
   Ye YZ, 2009, PLOS COMPUT BIOL, V5, DOI 10.1371/journal.pcbi.1000465
   Zitvogel L, 2016, CELL, V165, P276, DOI 10.1016/j.cell.2016.03.001
NR 45
TC 148
Z9 158
U1 2
U2 21
PU BMC
PI LONDON
PA CAMPUS, 4 CRINAN ST, LONDON N1 9XW, ENGLAND
SN 1756-994X
J9 GENOME MED
JI Genome Med.
PD OCT 9
PY 2019
VL 11
IS 1
AR 61
DI 10.1186/s13073-019-0672-4
PG 14
WC Genetics & Heredity
WE Science Citation Index Expanded (SCI-EXPANDED)
SC Genetics & Heredity
GA JU9TD
UT WOS:000502009200001
PM 31597568
OA Green Published, gold
DA 2025-02-18
ER

PT J
AU Fortman, DD
   Hurd, D
   Davar, D
AF Fortman, Dylan D. D.
   Hurd, Drew
   Davar, Diwakar
TI The Microbiome in Advanced Melanoma: Where Are We Now?
SO CURRENT ONCOLOGY REPORTS
LA English
DT Review
DE Melanoma; Immunotherapy; Programmed death-1 (PD-1); Cytotoxic
   T-lymphocyte antigen-4 (CTLA-4); Gut microbiome
ID METHOTREXATE-INDUCED ENTEROCOLITIS; IMMUNE CHECKPOINT INHIBITORS;
   IRINOTECAN-INDUCED DIARRHEA; BETA-GLUCURONIDASE ACTIVITY; CTLA-4
   COUNTER-RECEPTOR; GUT MICROBIOME; FUSOBACTERIUM-NUCLEATUM;
   COLORECTAL-CANCER; PD-1 BLOCKADE; B7 FAMILY
AB Purpose of ReviewThis review summarizes recent data linking gut microbiota composition to ICI outcomes and gut microbiota-specific interventional clinical trials in melanoma.Recent FindingsPreclinical and clinical studies have demonstrated the effects of the gut microbiome modulation upon ICI response in advanced melanoma, with growing evidence supporting the ability of the gut microbiome to restore or improve ICI response in advanced melanoma through dietary fiber, probiotics, and FMT.Immune checkpoint inhibitors (ICI) targeting the PD-1, CTLA-4, and LAG-3 negative regulatory checkpoints have transformed the management of melanoma. ICIs are FDA-approved in advanced metastatic disease, stage III resected melanoma, and high-risk stage II melanoma and are being investigated more recently in the management of high-risk resectable melanoma in the peri-operative setting. The gut microbiome has emerged as an important tumor-extrinsic modulator of both response and immune-related adverse event (irAE) development in ICI-treated cancer in general, and melanoma in particular.
C1 [Fortman, Dylan D. D.] Univ Pittsburgh, Med Ctr, Dept Med, Div Gen Internal Med, Pittsburgh, PA 15213 USA.
   [Hurd, Drew; Davar, Diwakar] Univ Pittsburgh, UPMC Hillman Canc Ctr, Dept Med, Suite 1 32d, 5115, Ctr Ave, Pittsburgh, PA 15213 USA.
C3 Pennsylvania Commonwealth System of Higher Education (PCSHE); University
   of Pittsburgh; Pennsylvania Commonwealth System of Higher Education
   (PCSHE); University of Pittsburgh
RP Davar, D (corresponding author), Univ Pittsburgh, UPMC Hillman Canc Ctr, Dept Med, Suite 1 32d, 5115, Ctr Ave, Pittsburgh, PA 15213 USA.
EM davard@upmc.edu
RI Davar, Diwakar/AAL-9592-2021
OI Davar, Diwakar/0000-0002-7846-8055
FU Melanoma Research Foundation Break-through Consortium (MRFBC); Gateway
   Fund for Cancer Research (GFCR); NCI/NIH [R01 CA257265, U01 CA271407]
FX DDF and DH have no funding sources to report. DD is supported by grants
   from the Melanoma Research Foundation Break-through Consortium (MRFBC);
   Gateway Fund for Cancer Research (GFCR); NCI/NIH including R01 CA257265,
   R01 CA257265, U01 CA271407.
CR Andrews LP, 2017, IMMUNOL REV, V276, P80, DOI 10.1111/imr.12519
   Bachem A, 2019, IMMUNITY, V51, P285, DOI 10.1016/j.immuni.2019.06.002
   Bagley SJ, 2019, J CLIN ONCOL, V37, DOI 10.1200/JCO.2019.37.15_suppl.e20643
   Baruch EN, 2021, SCIENCE, V371, P602, DOI 10.1126/science.abb5920
   Bessell CA, 2020, JCI INSIGHT, V5, DOI 10.1172/jci.insight.135597
   Bhatt AP, 2020, P NATL ACAD SCI USA, V117, P7374, DOI 10.1073/pnas.1918095117
   Bolte LA, 2023, JAMA ONCOL, V9, P705, DOI 10.1001/jamaoncol.2022.7753
   Borody TJ, 2012, NAT REV GASTRO HEPAT, V9, P88, DOI 10.1038/nrgastro.2011.244
   BRUNET JF, 1987, NATURE, V328, P267, DOI 10.1038/328267a0
   Bull Matthew J, 2014, Integr Med (Encinitas), V13, P17
   Bullman S, 2017, SCIENCE, V358, P1443, DOI 10.1126/science.aal5240
   Chaput N, 2017, ANN ONCOL, V28, P1368, DOI 10.1093/annonc/mdx108
   Cresci GA, 2015, NUTR CLIN PRACT, V30, P734, DOI 10.1177/0884533615609899
   Cristescu R, 2018, SCIENCE, V362, P197, DOI 10.1126/science.aar3593
   Dabek M, 2008, FEMS MICROBIOL ECOL, V66, P487, DOI 10.1111/j.1574-6941.2008.00520.x
   Daillère R, 2016, IMMUNITY, V45, P931, DOI 10.1016/j.immuni.2016.09.009
   Dapito DH, 2012, CANCER CELL, V21, P504, DOI 10.1016/j.ccr.2012.02.007
   Davar D, 2021, SCIENCE, V371, P595, DOI 10.1126/science.abf3363
   DeFilipp Z, 2018, BLOOD ADV, V2, P745, DOI 10.1182/bloodadvances.2018017731
   Derosa L, 2018, ANN ONCOL, V29, P1437, DOI 10.1093/annonc/mdy103
   Diaz P, 2018, FRONT MICROBIOL, V9, DOI 10.3389/fmicb.2018.00005
   Dizman N, 2022, NAT MED, V28, P704, DOI 10.1038/s41591-022-01694-6
   Dong HD, 1999, NAT MED, V5, P1365
   Dubin K, 2016, NAT COMMUN, V7, DOI 10.1038/ncomms10391
   Elkrief A, 2019, ONCOIMMUNOLOGY, V8, DOI 10.1080/2162402X.2019.1568812
   Fairfax BP, 2020, NAT MED, V26, P193, DOI 10.1038/s41591-019-0734-6
   Falony G, 2016, SCIENCE, V352, P560, DOI 10.1126/science.aad3503
   Ferrere G, 2021, JCI INSIGHT, V6, DOI 10.1172/jci.insight.145207
   Finlay BB, 2020, NAT REV IMMUNOL, V20, P522, DOI 10.1038/s41577-020-0374-6
   Flanagan L, 2014, EUR J CLIN MICROBIOL, V33, P1381, DOI 10.1007/s10096-014-2081-3
   Fluckiger A, 2020, SCIENCE, V369, P936, DOI 10.1126/science.aax0701
   Fourcade J, 2010, J EXP MED, V207, P2175, DOI 10.1084/jem.20100637
   Frankel AE, 2017, NEOPLASIA, V19, P848, DOI 10.1016/j.neo.2017.08.004
   FREEMAN GJ, 1993, SCIENCE, V262, P907, DOI 10.1126/science.7694362
   FREEMAN GJ, 1993, SCIENCE, V262, P909, DOI 10.1126/science.7694363
   Freeman GJ, 2000, J EXP MED, V192, P1027, DOI 10.1084/jem.192.7.1027
   Gharaibeh RZ, 2019, GUT, V68, P385, DOI 10.1136/gutjnl-2018-317220
   Ghosh TS, 2022, NAT REV GASTRO HEPAT, V19, P565, DOI 10.1038/s41575-022-00605-x
   Gopalakrishnan V, 2018, SCIENCE, V359, P97, DOI 10.1126/science.aan4236
   Gur C, 2015, IMMUNITY, V42, P344, DOI 10.1016/j.immuni.2015.01.010
   Guy GP, 2014, AM J PUBLIC HEALTH, V104, pE69, DOI [10.2105/AJPH.2013.301850, 10.1016/j.amepre.2014.08.036]
   Hemadri A, 2019, J CLIN ONCOL, V37, DOI 10.1200/JCO.2019.37.15_suppl.9572
   Herbst RS, 2014, NATURE, V515, P563, DOI 10.1038/nature14011
   Hodi FS, 2010, NEW ENGL J MED, V363, P711, DOI 10.1056/NEJMoa1003466
   Holler E, 2014, BIOL BLOOD MARROW TR, V20, P640, DOI 10.1016/j.bbmt.2014.01.030
   Huang AC, 2019, NAT MED, V25, P454, DOI 10.1038/s41591-019-0357-y
   Huang AC, 2017, NATURE, V545, P60, DOI 10.1038/nature22079
   Human Microbiome Project Consortium, 2012, Nature, V486, P207, DOI 10.1038/nature11234
   Iglesias-Santamaria A, 2020, CLIN TRANSL ONCOL, V22, P1481, DOI 10.1007/s12094-019-02282-w
   Iida N, 2013, SCIENCE, V342, P967, DOI 10.1126/science.1240527
   Jenq RR, 2015, BIOL BLOOD MARROW TR, V21, P1373, DOI 10.1016/j.bbmt.2015.04.016
   Jenq RR, 2012, J EXP MED, V209, P902, DOI 10.1084/jem.20112408
   Jin CC, 2019, CELL, V176, P998, DOI 10.1016/j.cell.2018.12.040
   Johansson MEV, 2015, CELL HOST MICROBE, V18, P582, DOI 10.1016/j.chom.2015.10.007
   Jonsson AL, 2017, NAT REV CARDIOL, V14, P79, DOI 10.1038/nrcardio.2016.183
   Kapoor V, 2019, J CLIN ONCOL, V37, DOI 10.1200/JCO.2019.37.15_suppl.e14141
   Khanna S, 2022, DRUGS, V82, P1527, DOI 10.1007/s40265-022-01797-x
   Koch P, 2001, J CLIN ONCOL, V19, P3861, DOI 10.1200/JCO.2001.19.18.3861
   Larkin J, 2019, NEW ENGL J MED, V381, P1535, DOI 10.1056/NEJMoa1910836
   Larkin J, 2015, NEW ENGL J MED, V373, P1270, DOI [10.1056/NEJMc1509660, 10.1056/NEJMoa1504030]
   Latchman Y, 2001, NAT IMMUNOL, V2, P261, DOI 10.1038/85330
   Le Noci V, 2018, CELL REP, V24, P3528, DOI 10.1016/j.celrep.2018.08.090
   Lee KA, 2022, NAT MED, V28, P535, DOI 10.1038/s41591-022-01695-5
   Limeta A, 2020, JCI INSIGHT, V5, DOI 10.1172/jci.insight.140940
   LINSLEY PS, 1994, IMMUNITY, V1, P793, DOI 10.1016/S1074-7613(94)80021-9
   LINSLEY PS, 1990, P NATL ACAD SCI USA, V87, P5031, DOI 10.1073/pnas.87.13.5031
   LINSLEY PS, 1991, J EXP MED, V174, P561, DOI 10.1084/jem.174.3.561
   Liu XY, 2023, FRONT IMMUNOL, V14, DOI 10.3389/fimmu.2023.1109281
   Loo TM, 2017, CANCER DISCOV, V7, P522, DOI 10.1158/2159-8290.CD-16-0932
   Ma C, 2018, SCIENCE, V360, DOI 10.1126/science.aan5931
   Maeda TK, 2019, J BIOL CHEM, V294, P6017, DOI 10.1074/jbc.RA119.007455
   Mao Y, 1996, SCAND J GASTROENTERO, V31, P558, DOI 10.3109/00365529609009128
   Mao YL, 1996, GASTROENTEROLOGY, V111, P334, DOI 10.1053/gast.1996.v111.pm8690198
   Matson V, 2021, GASTROENTEROLOGY, V160, P600, DOI 10.1053/j.gastro.2020.11.041
   Matson V, 2018, SCIENCE, V359, P104, DOI 10.1126/science.aao3290
   Matsuzaki J, 2010, P NATL ACAD SCI USA, V107, P7875, DOI 10.1073/pnas.1003345107
   McCulloch JA, 2022, NAT MED, V28, P545, DOI 10.1038/s41591-022-01698-2
   McDonald D, 2018, MSYSTEMS, V3, DOI 10.1128/mSystems.00031-18
   Mego M, 2015, COMPLEMENT THER MED, V23, P356, DOI 10.1016/j.ctim.2015.03.008
   Meisel M, 2018, NATURE, V557, P580, DOI 10.1038/s41586-018-0125-z
   Metwaly A, 2022, NAT REV GASTRO HEPAT, V19, P383, DOI 10.1038/s41575-022-00581-2
   Miller WH, 2022, J CLIN ONCOL, V40
   Miyauchi E, 2023, NAT REV IMMUNOL, V23, P9, DOI 10.1038/s41577-022-00727-y
   Mohiuddin JJ, 2021, JNCI-J NATL CANCER I, V113, P162, DOI 10.1093/jnci/djaa057
   Okazaki T, 2011, J EXP MED, V208, P395, DOI 10.1084/jem.20100466
   Palmer AC, 2017, CELL, V171, P1678, DOI 10.1016/j.cell.2017.11.009
   Peters BA, 2019, GENOME MED, V11, DOI 10.1186/s13073-019-0672-4
   Pinato DJ, 2019, JAMA ONCOL, V5, P1774, DOI 10.1001/jamaoncol.2019.2785
   Proctor LM, 2019, NATURE, V569, P641, DOI 10.1038/s41586-019-1238-8
   Pushalkar S, 2018, CANCER DISCOV, V8, P403, DOI 10.1158/2159-8290.CD-17-1134
   Qin JJ, 2010, NATURE, V464, P59, DOI 10.1038/nature08821
   Ratajczak W, 2019, ACTA BIOCHIM POL, V66, P1, DOI 10.18388/abp.2018_2648
   Richard C, 2020, J IMMUNOTHER CANCER, V8, pA408, DOI 10.1136/jitc-2020-SITC2020.0679
   Ridlon JM, 2006, J LIPID RES, V47, P241, DOI 10.1194/jlr.R500013-JLR200
   Riquelme E, 2019, CELL, V178, P795, DOI 10.1016/j.cell.2019.07.008
   Rizvi H, 2018, J CLIN ONCOL, V36, P633, DOI 10.1200/JCO.2017.75.3384
   Rizvi NA, 2015, SCIENCE, V348, P124, DOI 10.1126/science.aaa1348
   Rizvi ZA, 2021, SCI ADV, V7, DOI 10.1126/sciadv.abg5016
   Robert C, 2015, NEW ENGL J MED, V372, P2521, DOI 10.1056/NEJMoa1503093
   Robert C, 2015, NEW ENGL J MED, V372, P320, DOI 10.1056/NEJMoa1412082
   Robert C, 2011, NEW ENGL J MED, V364, P2517, DOI 10.1056/NEJMoa1104621
   Rubinstein MR, 2013, CELL HOST MICROBE, V14, P195, DOI 10.1016/j.chom.2013.07.012
   Shaikh FY, 2021, CLIN CANCER RES, V27, P2571, DOI 10.1158/1078-0432.CCR-20-4834
   Shono Y, 2016, SCI TRANSL MED, V8, DOI 10.1126/scitranslmed.aaf2311
   Si W, 2022, GUT, V71, P521, DOI 10.1136/gutjnl-2020-323426
   Siegel RL, 2022, CA-CANCER J CLIN, V72, P7, DOI 10.3322/caac.21708
   Simpson RC, 2022, NAT MED, V28, P2344, DOI 10.1038/s41591-022-01965-2
   Singh V, 2018, CELL, V175, P679, DOI 10.1016/j.cell.2018.09.004
   Sivan A, 2015, SCIENCE, V350, P1084, DOI 10.1126/science.aac4255
   Sorbara MT, 2022, NAT REV MICROBIOL, V20, P365, DOI 10.1038/s41579-021-00667-9
   Spakowicz D, 2020, BMC CANCER, V20, DOI 10.1186/s12885-020-06882-6
   Spencer CN, 2021, SCIENCE, V374, P1632, DOI 10.1126/science.aaz7015
   Steck SE, 2020, NAT REV CANCER, V20, P125, DOI 10.1038/s41568-019-0227-4
   Stringer AM, 2008, CANCER BIOL THER, V7, P1919, DOI 10.4161/cbt.7.12.6940
   Tang WHW, 2019, NAT REV CARDIOL, V16, P137, DOI 10.1038/s41569-018-0108-7
   Tang WHW, 2014, J CLIN INVEST, V124, P4204, DOI 10.1172/JCI72331
   Tanoue T, 2019, NATURE, V565, P600, DOI 10.1038/s41586-019-0878-z
   Taper HS, 2005, IN VIVO, V19, P201
   Taper HS, 2000, NUTR CANCER, V38, P1, DOI 10.1207/S15327914NC381_1
   Taube JM, 2014, CLIN CANCER RES, V20, P5064, DOI 10.1158/1078-0432.CCR-13-3271
   Taur Y, 2014, BLOOD, V124, P1174, DOI 10.1182/blood-2014-02-554725
   Taur Y, 2012, CLIN INFECT DIS, V55, P905, DOI 10.1093/cid/cis580
   Tawbi HA, 2022, NEW ENGL J MED, V386, P24, DOI 10.1056/NEJMoa2109970
   Tian Y, 2019, ONCOL LETT, V17, P2836, DOI 10.3892/ol.2019.9906
   Ting NLN, 2022, GUT, V71, P1412, DOI 10.1136/gutjnl-2021-326264
   Tinsley N, 2020, ONCOLOGIST, V25, P55, DOI 10.1634/theoncologist.2019-0160
   TIVOL EA, 1995, IMMUNITY, V3, P541, DOI 10.1016/1074-7613(95)90125-6
   Tordesillas L, 2018, CLIN REV ALLERG IMMU, V55, P107, DOI 10.1007/s12016-018-8680-5
   TRIEBEL F, 1990, J EXP MED, V171, P1393, DOI 10.1084/jem.171.5.1393
   Tseng SY, 2001, J EXP MED, V193, P839, DOI 10.1084/jem.193.7.839
   Tsikala-Vafea M, 2021, INT J INFECT DIS, V106, P142, DOI 10.1016/j.ijid.2021.03.063
   Tumeh PC, 2014, NATURE, V515, P568, DOI 10.1038/nature13954
   Usyk M, 2021, GENOME MED, V13, DOI 10.1186/s13073-021-00974-z
   Valpione S, 2020, NAT CANCER, V1, P210, DOI 10.1038/s43018-019-0022-x
   Vandeputte D, 2021, NAT COMMUN, V12, DOI 10.1038/s41467-021-27098-7
   vanderMerwe PA, 1997, J EXP MED, V185, P393, DOI 10.1084/jem.185.3.393
   VanEvery H, 2023, NAT REV GENET, V24, P109, DOI 10.1038/s41576-022-00529-x
   Vétizou M, 2015, SCIENCE, V350, P1079, DOI 10.1126/science.aad1329
   Vicente-Dueñas C, 2020, BLOOD, V136, P2003, DOI 10.1182/blood.2019004381
   Wallace BD, 2010, SCIENCE, V330, P831, DOI 10.1126/science.1191175
   Wang Y, 2014, BRAIN BEHAV IMMUN, V38, P1, DOI 10.1016/j.bbi.2013.12.015
   Wang YH, 2018, NAT MED, V24, P1804, DOI 10.1038/s41591-018-0238-9
   WATERHOUSE P, 1995, SCIENCE, V270, P985, DOI 10.1126/science.270.5238.985
   Weersma RK, 2020, GUT, V69, P1510, DOI 10.1136/gutjnl-2019-320204
   Wei D, 2018, COCHRANE DB SYST REV, DOI 10.1002/14651858.CD008831.pub3
   Wei SC, 2019, P NATL ACAD SCI USA, V116, P22699, DOI 10.1073/pnas.1821218116
   Woo SR, 2012, CANCER RES, V72, P917, DOI 10.1158/0008-5472.CAN-11-1620
   Workman CJ, 2002, EUR J IMMUNOL, V32, P2255, DOI 10.1002/1521-4141(200208)32:8<2255::AID-IMMU2255>3.0.CO;2-A
   Wu TD, 2020, NATURE, V579, P274, DOI 10.1038/s41586-020-2056-8
   Yacoub R, 2018, IMMUNOBIOLOGY, V223, P460, DOI 10.1016/j.imbio.2017.11.004
   Yatsunenko T, 2012, NATURE, V486, P222, DOI 10.1038/nature11053
   Yu TC, 2017, CELL, V170, P548, DOI 10.1016/j.cell.2017.07.008
   Zhang W, 2019, SCI REP-UK, V9, DOI 10.1038/s41598-018-36318-y
   Zhao LP, 2013, NAT REV MICROBIOL, V11, P639, DOI 10.1038/nrmicro3089
   Zhao Y, 2021, FRONT IMMUNOL, V12, DOI 10.3389/fimmu.2021.678476
   Zhernakova A, 2016, SCIENCE, V352, P565, DOI 10.1126/science.aad3369
NR 156
TC 4
Z9 4
U1 0
U2 7
PU SPRINGER
PI NEW YORK
PA ONE NEW YORK PLAZA, SUITE 4600, NEW YORK, NY, UNITED STATES
SN 1523-3790
EI 1534-6269
J9 CURR ONCOL REP
JI Curr. Oncol. Rep.
PD SEP
PY 2023
VL 25
IS 9
BP 997
EP 1016
DI 10.1007/s11912-023-01431-3
EA JUN 2023
PG 20
WC Oncology
WE Science Citation Index Expanded (SCI-EXPANDED)
SC Oncology
GA Q5AG9
UT WOS:000999946300001
PM 37269504
OA Green Accepted
DA 2025-02-18
ER

PT J
AU Vitali, F
   Colucci, R
   Di Paola, M
   Pindo, M
   De Filippo, C
   Moretti, S
   Cavalieri, D
AF Vitali, F.
   Colucci, R.
   Di Paola, M.
   Pindo, M.
   De Filippo, C.
   Moretti, S.
   Cavalieri, D.
TI Early melanoma invasivity correlates with gut fungal and bacterial
   profiles
SO BRITISH JOURNAL OF DERMATOLOGY
LA English
DT Article
ID IMMUNE; MICROBIOME; BUTYRATE; EFFICACY; CELLS
AB Background The microbiome is emerging as a crucial player of the immune checkpoint in cancer. Melanoma is a highly immunogenic tumour, and the composition of the gut microbiome has been correlated to prognosis and evolution of advanced melanoma and proposed as a biomarker for immune checkpoint therapy. Objectives We investigated the gut fungal and bacterial compositions in early-stage melanoma and correlated microbial profiles with histopathological features. Methods Sequencing of bacterial 16S rRNA and the fungal internal transcribed spacer region was performed on faecal samples of patients with stage I and II melanoma, and healthy controls. A meta-analysis with gut microbiota data from patients with metastatic melanoma was also carried out. Results We found a combination of gut fungal and bacterial profiles significantly discriminating patients with melanoma from controls. In patients with melanoma, we observed an abundance of Prevotella copri and yeasts belonging to the order Saccharomycetales. We found that the bacterial and fungal community correlated to melanoma invasiveness, whereas the specific fungal profile correlated to melanoma regression. Bacteroides was identified as general marker of immunogenicity, being shared by regressive and invasive melanoma. In addition, the bacterial communities in patients with stage I and II melanoma were different in structure and richer than those from patients with metastatic melanoma. Conclusions The composition of the gut microbiota in early-stage melanoma changes along the gradient from in situ to invasive (and metastatic) melanoma. Changes in the microbiota and mycobiota are correlated to the histological features of early-stage melanoma, and to the clinical course and response to immune therapies of advanced-stage melanoma, through direct or indirect immunomodulation.
C1 [Vitali, F.; De Filippo, C.] Natl Res Council CNR, Inst Agr Biol & Biotechnol IBBA, Via Moruzzi 1, I-56124 Pisa, Italy.
   [Colucci, R.; Moretti, S.] Univ Florence, Palagi Hosp, Dept Hlth Sci DSS, Sect Dermatol, Viale Michelangelo 41, I-50125 Florence, Italy.
   [Di Paola, M.; Cavalieri, D.] Univ Florence, Dept Biol, Via Madonna Piano 6, I-50019 Florence, Italy.
   [Pindo, M.] Edmund Mach Fdn, Unit Computat Biol, Genom Platform, Via E Mach 1,San Michele a-A, I-38010 Trento, Italy.
C3 Consiglio Nazionale delle Ricerche (CNR); Istituto di Biologia e
   Biotecnologia Agraria (IBBA-CNR); University of Florence; University of
   Florence; Fondazione Edmund Mach
RP Cavalieri, D (corresponding author), Univ Florence, Dept Biol, Via Madonna Piano 6, I-50019 Florence, Italy.
EM silvia.moretti@unifi.it
RI Colucci, Roberta/K-7108-2016; Di Paola, Monica/K-9318-2016; CAVALIERI,
   DUCCIO/T-3097-2017; De Filippo, Carlotta/AAE-4683-2021
OI De Filippo, Carlotta/0000-0002-2222-6524; Vitali,
   Francesco/0000-0001-9125-4337; Pindo, Massimo/0000-0002-8516-9010
FU Universita degli Studi di Firenze within the CRUI-CARE Agreement
FX The authors are grateful to Professor Nicola Pimpinelli and Dr Vincenzo
   De Giorgi for their collaboration in patient enrolment. Open Access
   Funding provided by Universita degli Studi di Firenze within the
   CRUI-CARE Agreement.
CR Albanese D, 2015, SCI REP-UK, V5, DOI 10.1038/srep09743
   Aung PP, 2017, LAB INVEST, V97, P657, DOI 10.1038/labinvest.2017.8
   Butera A, 2020, J CROHNS COLITIS, V14, P369, DOI 10.1093/ecco-jcc/jjz154
   Cartron AM, 2021, CLIN EXP DERMATOL, V46, P28, DOI 10.1111/ced.14328
   Chaput N, 2017, ANN ONCOL, V28, P1368, DOI 10.1093/annonc/mdx108
   Christofi T, 2019, CANCERS, V11, DOI 10.3390/cancers11101472
   Cust AE, 2018, PHOTOCH PHOTOBIO SCI, V17, P1853, DOI 10.1039/c7pp00411g
   Di Paola M, 2020, J TRANSL AUTOIMMUN, V3, DOI 10.1016/j.jtauto.2020.100036
   Dubin K, 2016, NAT COMMUN, V7, DOI 10.1038/ncomms10391
   Edgar R.C., 2016, bioRxiv
   Elinav E, 2013, NAT REV CANCER, V13, P759, DOI 10.1038/nrc3611
   Frankel AE, 2017, NEOPLASIA, V19, P848, DOI 10.1016/j.neo.2017.08.004
   Gao R, 2017, EUR J CLIN MICROBIOL, V36, P757, DOI 10.1007/s10096-016-2881-8
   Gershenwald JE, 2017, CA-CANCER J CLIN, V67, P472, DOI 10.3322/caac.21409
   Gopalakrishnan V, 2018, SCIENCE, V359, P97, DOI 10.1126/science.aan4236
   Joshi NA, 2011, SICKLE SLIDING WINDO
   Kim K, 2020, NAT COMMUN, V11, DOI 10.1038/s41467-020-14562-z
   Knudsen KEB, 2018, NUTRIENTS, V10, DOI 10.3390/nu10101499
   Ko JS, 2017, CLIN LAB MED, V37, P449, DOI 10.1016/j.cll.2017.06.001
   Lafouresse F, 2018, FRONT IMMUNOL, V9, DOI 10.3389/fimmu.2018.02454
   Luan CG, 2015, GUT MICROBES, V6, P331, DOI 10.1080/19490976.2015.1089380
   Mancebo Silvia E., 2014, Reviews on Environmental Health, V29, P265, DOI 10.1515/reveh-2014-0041
   Martin M., 2011, EMBNET J, V17, P10, DOI [DOI 10.14806/EJ.17.1.200, 10.14806/ej.17.1.200]
   Matson V, 2018, SCIENCE, V359, P104, DOI 10.1126/science.aao3290
   Meriggi N, 2019, FRONT MICROBIOL, V10, DOI 10.3389/fmicb.2019.02320
   Neagu M, 2019, ONCOL LETT, V17, P4068, DOI 10.3892/ol.2018.9735
   Nilsson RH, 2019, NUCLEIC ACIDS RES, V47, pD259, DOI 10.1093/nar/gky1022
   Paulson JN, 2013, NAT METHODS, V10, P1200, DOI [10.1038/NMETH.2658, 10.1038/nmeth.2658]
   Picardo SL, 2019, CRIT REV ONCOL HEMAT, V141, P1, DOI 10.1016/j.critrevonc.2019.06.004
   Ramazzotti M, 2019, ENVIRON MICROBIOL, V21, P50, DOI 10.1111/1462-2920.14422
   Ribero S, 2016, J EUR ACAD DERMATOL, V30, P2030, DOI 10.1111/jdv.13815
   Rizzetto L., 2015, FUNGAL GENOM BIOL, V5, P120
   Rizzetto L, 2016, J BIOL CHEM, V291, P7961, DOI 10.1074/jbc.M115.699645
   Schadendorf D, 2018, LANCET, V392, P971, DOI 10.1016/S0140-6736(18)31559-9
   Schneider SL, 2015, EXP DERMATOL, V24, P86, DOI 10.1111/exd.12502
   Scolyer RA, 2013, AM J SURG PATHOL, V37, P1797, DOI 10.1097/PAS.0b013e31829d7f35
   Shaikh FY, 2019, EBIOMEDICINE, V48, P642, DOI 10.1016/j.ebiom.2019.08.076
   Shin JM, 2016, TUMOR BIOL, V37, P14577, DOI 10.1007/s13277-016-5306-5
   Slater, STANDARDS DATASETS R
   Takahashi S, 2014, PLOS ONE, V9, DOI 10.1371/journal.pone.0105592
   Ulsemer P, 2013, CANCER IMMUNOL IMMUN, V62, P875, DOI 10.1007/s00262-013-1394-x
   Wang Q, 2007, APPL ENVIRON MICROB, V73, P5261, DOI 10.1128/AEM.00062-07
   Weber JS, 2013, CANCER-AM CANCER SOC, V119, P1675, DOI 10.1002/cncr.27969
   White T.J., 1990, PCR PROTOCOLS GUIDE, P315, DOI DOI 10.1016/B978-0-12-372180-8.50042-1
   Wu XQ, 2018, J CANCER, V9, P2510, DOI 10.7150/jca.25324
   Yu J., 2017, J CLIN ONCOL, V10, P719
   Yusko E, 2019, CANCER IMMUNOL RES, V7, P458, DOI 10.1158/2326-6066.CIR-18-0226
   Zitvogel L, 2016, CELL, V165, P276, DOI 10.1016/j.cell.2016.03.001
NR 48
TC 31
Z9 32
U1 2
U2 10
PU OXFORD UNIV PRESS
PI OXFORD
PA GREAT CLARENDON ST, OXFORD OX2 6DP, ENGLAND
SN 0007-0963
EI 1365-2133
J9 BRIT J DERMATOL
JI Br. J. Dermatol.
PD JAN
PY 2022
VL 186
IS 1
BP 106
EP 116
DI 10.1111/bjd.20626
EA OCT 2021
PG 11
WC Dermatology
WE Science Citation Index Expanded (SCI-EXPANDED)
SC Dermatology
GA YB9ML
UT WOS:000705167300001
PM 34227096
OA Green Published, hybrid
DA 2025-02-18
ER

PT J
AU Makaranka, S
   Scutt, F
   Frixou, M
   Wensley, KE
   Sharma, R
   Greenhowe, J
AF Makaranka, Stanislau
   Scutt, Freya
   Frixou, Mikaela
   Wensley, Katherine E.
   Sharma, Ravi
   Greenhowe, Jennifer
TI The gut microbiome and melanoma: A review
SO EXPERIMENTAL DERMATOLOGY
LA English
DT Review
DE gut microbiome; immunotherapy; melanoma; pathogenesis
ID ANTITUMOR IMMUNITY; CHEMOTHERAPY; IMMUNOTHERAPY; EPIDEMIOLOGY;
   INFLAMMATION; EFFICACY; IMPACT; INJURY; ROLES
AB Disturbances in the microbial ecosystem have been implemented in chronic inflammation, immune evasion and carcinogenesis, with certain microbes associated with the development of specific cancers. In recent times, the gut microbiome has been recognised as a potential novel player in the pathogenesis and treatment of malignant melanoma. It has been shown that the composition of gut microbiota in early-stage melanoma changes from in situ to invasive and then to metastatic disease. The gut bacterial and fungal profile has also been found to be significantly different in melanoma patients compared to controls. Multiple studies of immune checkpoint inhibitor (ICI) therapies have shown that the commensal microbiota may have an impact on anti-tumor immunity and therefore ICI response in cancer patients. When it comes to chemotherapy and radiotherapy treatments, studies demonstrate that gut microbiota are invaluable in the repair of radiation and chemotherapy-induced damage and therapeutic manipulation of gut microbiota can be an effective strategy to deal with side effects. Studies demonstrate the oncogenic and tumor-suppressive properties of the gut microbiome, which may play a role in the pathogenesis of melanoma. Despite this, investigations into specific interactions are still in its infancy, but starting to gain momentum as more significant and clinically relevant effects are emerging.
C1 [Makaranka, Stanislau; Scutt, Freya; Wensley, Katherine E.; Greenhowe, Jennifer] Aberdeen Royal Infirm, Dept Plast Surg, Aberdeen AB25 2ZN, Scotland.
   [Frixou, Mikaela] Aberdeen Royal Infirm, Dept Gastroenterol, Aberdeen, Scotland.
   [Sharma, Ravi] Aberdeen Royal Infirm, Dept Oncol, Aberdeen, Scotland.
C3 University of Aberdeen; University of Aberdeen; University of Aberdeen
RP Makaranka, S (corresponding author), Aberdeen Royal Infirm, Dept Plast Surg, Aberdeen AB25 2ZN, Scotland.
EM stanislau.makaranka@nhs.scot
OI Frixou, Mikaela/0000-0002-7445-2363
CR Alexander JL, 2017, NAT REV GASTRO HEPAT, V14, P356, DOI 10.1038/nrgastro.2017.20
   Arbour KC, 2018, J CLIN ONCOL, V36, P2872, DOI 10.1200/JCO.2018.79.0006
   Arthur JC, 2012, SCIENCE, V338, P120, DOI 10.1126/science.1224820
   Ascierto PA, 2019, JAMA ONCOL, V5, P187, DOI 10.1001/jamaoncol.2018.4514
   Aykan Nuri Faruk, 2015, Oncol Rev, V9, P288, DOI 10.4081/oncol.2015.288
   Bhatt AP, 2017, CA-CANCER J CLIN, V67, P327, DOI 10.3322/caac.21398
   Bian XM, 2017, FRONT PHYSIOL, V8, DOI 10.3389/fphys.2017.00487
   Blijlevens NMA, 2000, BONE MARROW TRANSPL, V25, P1269, DOI 10.1038/sj.bmt.1702447
   Buc E, 2013, PLOS ONE, V8, DOI 10.1371/journal.pone.0056964
   Bultman SJ, 2014, CARCINOGENESIS, V35, P249, DOI 10.1093/carcin/bgt392
   Cancer Research UK, 2021, MELANOMA SKIN CANC S
   Chaput N, 2017, ANN ONCOL, V28, P1368, DOI 10.1093/annonc/mdx108
   Chen J, 2019, BREAST CANCER RES TR, V178, P493, DOI 10.1007/s10549-019-05407-5
   Chen LL, 2021, MOL NUTR FOOD RES, V65, DOI 10.1002/mnfr.202100096
   Ciorba MA, 2012, GUT, V61, P829, DOI 10.1136/gutjnl-2011-300367
   clinicaltrials.gov, 2018, PRED RESP IMM MEL GU
   clinicaltrials.gov, 2019, MEL CHECKP GUT MICR
   clinicaltrials.gov, 2016, IMP ANT CEF SURG MIC
   clinicaltrials.gov, 2020, EFF DIET IMM SYST PA
   clinicaltrials.gov, 2019, ROL GUT MICR FEC TRA
   clinicaltrials.gov, 2019, MICR IMM TOX RESP EV
   Cristescu R, 2018, SCIENCE, V362, P197, DOI 10.1126/science.aar3593
   Curtin JA, 2005, NEW ENGL J MED, V353, P2135, DOI 10.1056/NEJMoa050092
   David LA, 2014, NATURE, V505, P559, DOI 10.1038/nature12820
   Delia P, 2007, WORLD J GASTROENTERO, V13, P912, DOI 10.3748/wjg.v13.i6.912
   Derosa L, 2018, ANN ONCOL, V29, P1437, DOI 10.1093/annonc/mdy103
   Dubin K, 2016, NAT COMMUN, V7, DOI 10.1038/ncomms10391
   Elkrief A, 2019, ANN ONCOL, V30, P1572, DOI 10.1093/annonc/mdz206
   Gopalakrishnan V., 2018, SOC IMMUNOTHERAPY CA
   Hong, 2021, RAD THERAPY MANAGEME
   Huang EY, 2015, INFLAMM BOWEL DIS, V21, P963, DOI 10.1097/MIB.0000000000000332
   Imhann F, 2016, GUT, V65, P740, DOI 10.1136/gutjnl-2015-310376
   Jackson MA, 2018, NAT COMMUN, V9, DOI 10.1038/s41467-018-05184-7
   Larkin J, 2019, NEW ENGL J MED, V381, P1535, DOI 10.1056/NEJMoa1910836
   Larkin J, 2015, NEW ENGL J MED, V373, P1270, DOI [10.1056/NEJMc1509660, 10.1056/NEJMoa1504030]
   Lee KA, 2021, BRIT J CANCER, V125, P1197, DOI 10.1038/s41416-021-01467-x
   Li Y, 2020, CELL REP, V30, P1753, DOI 10.1016/j.celrep.2020.01.035
   Li Y, 2019, NAT COMMUN, V10, DOI [10.1038/s41467-019-09525-y, 10.1038/s41467-019-12385-1]
   Limeta A, 2020, JCI INSIGHT, V5, DOI 10.1172/jci.insight.140940
   Luo M, 2020, BIOMED PHARMACOTHER, V126, DOI 10.1016/j.biopha.2020.109929
   Ma WD, 2019, FRONT MICROBIOL, V10, DOI 10.3389/fmicb.2019.01050
   Matson V, 2018, SCIENCE, V359, P104, DOI 10.1126/science.aao3290
   Meunier A, 2019, J ANTIMICROB CHEMOTH, V74, P1572, DOI 10.1093/jac/dkz070
   Miller JFAP, 2015, CANCER CELL, V27, P439, DOI 10.1016/j.ccell.2015.03.007
   Mima K, 2021, HUM GENET, V140, P725, DOI 10.1007/s00439-020-02235-2
   Mizuhashi S, 2021, J DERMATOL, V48, pE15, DOI 10.1111/1346-8138.15633
   Montassier E, 2014, MICROB ECOL, V67, P690, DOI 10.1007/s00248-013-0355-4
   Mrázek J, 2019, FOLIA MICROBIOL, V64, P435, DOI 10.1007/s12223-018-00670-3
   National Institute for Health and Clinical Excellence (NICE), 2013, EL MET SKIN TUM NONS
   Nettleton JE, 2016, PHYSIOL BEHAV, V164, P488, DOI 10.1016/j.physbeh.2016.04.029
   Ng D, 2007, BREAST, V16, P68, DOI 10.1016/j.breast.2006.06.004
   NICE, 2015, MEL ASS MAN
   Ogino S, 2019, ANNU REV PATHOL-MECH, V14, P83, DOI 10.1146/annurev-pathmechdis-012418-012818
   Ogino S, 2016, EPIDEMIOLOGY, V27, P602, DOI 10.1097/EDE.0000000000000471
   Oliver DE, 2016, MELANOMA RES, V26, P35, DOI 10.1097/CMR.0000000000000201
   Patra V, 2020, NUTRIENTS, V12, DOI 10.3390/nu12061795
   Pereira FV, 2021, NUTR CANCER, V73, P642, DOI 10.1080/01635581.2020.1764982
   Pinato DJ, 2019, JAMA ONCOL, V5, P1774, DOI 10.1001/jamaoncol.2019.2785
   Rastrelli M, 2014, IN VIVO, V28, P1005
   Routy B, 2018, NAT REV CLIN ONCOL, V15, P382, DOI 10.1038/s41571-018-0006-2
   Routy B, 2018, SCIENCE, V359, P91, DOI 10.1126/science.aan3706
   Rueda-Ruzafa L, 2020, PHARMACOL RES, V159, DOI 10.1016/j.phrs.2020.104928
   Russell WR, 2011, AM J CLIN NUTR, V93, P1062, DOI 10.3945/ajcn.110.002188
   Saâda-Bouzid E, 2017, ANN ONCOL, V28, P1605, DOI 10.1093/annonc/mdx178
   Schwabe RF, 2013, NAT REV CANCER, V13, P800, DOI 10.1038/nrc3610
   Selber-Hnatiw S, 2017, FRONT MICROBIOL, V8, DOI [10.3389/fmicb.2017.017E5, 10.3389/fmicb.2017.01265]
   Sethi V, 2018, GASTROENTEROLOGY, V155, P33, DOI 10.1053/j.gastro.2018.04.001
   Sharma P, 2017, CELL, V168, P707, DOI 10.1016/j.cell.2017.01.017
   Sherwani MA, 2018, PHOTODERMATOL PHOTO, V34, P25, DOI 10.1111/phpp.12334
   Shi WY, 2017, CUTANEOUS MELANOMA: ETIOLOGY AND THERAPY, P101, DOI 10.15586/codon.cutaneousmelanoma.2017.ch8
   Shreiner AB, 2015, CURR OPIN GASTROEN, V31, P69, DOI 10.1097/MOG.0000000000000139
   Sivan A, 2015, SCIENCE, V350, P1084, DOI 10.1126/science.aac4255
   Sonis Stephen T, 2004, Semin Oncol Nurs, V20, P11
   Spencer CN, 2019, CANCER RES, V79, DOI 10.1158/1538-7445.SABCS18-2838
   Sun JY, 2020, J CELL PHYSIOL, V235, P4082, DOI 10.1002/jcp.29359
   Tinsley N, 2018, J CLIN ONCOL, V36, DOI 10.1200/JCO.2018.36.15_suppl.3010
   Tonneau M, 2021, RADIOTHER ONCOL, V156, P1, DOI 10.1016/j.radonc.2020.10.033
   Trivieri N, 2020, J EXP CLIN CANC RES, V39, DOI 10.1186/s13046-020-01801-w
   Tzounis X, 2011, AM J CLIN NUTR, V93, P62, DOI 10.3945/ajcn.110.000075
   US National Library of Medicine ClinicalTrials.gov, 2021, EFF DIET EX IMMUNOTH
   Valkovic P., 2015, PLOS ONE, V10, DOI [10.1371/journal.pone.0136541, DOI 10.1371/journal.pone.0136541]
   Vétizou M, 2015, SCIENCE, V350, P1079, DOI 10.1126/science.aad1329
   Viaud S, 2013, SCIENCE, V342, P971, DOI 10.1126/science.1240537
   Vinson JA, 2001, J AGR FOOD CHEM, V49, P5315, DOI 10.1021/jf0009293
   Vitali F, 2022, BRIT J DERMATOL, V186, P106, DOI 10.1111/bjd.20626
   Weersma RK, 2020, GUT, V69, P1510, DOI 10.1136/gutjnl-2019-320204
   Wen L, 2017, J NUTR, V147, p1468S, DOI 10.3945/jn.116.240754
   Wilson MA, 2016, CANCER TREAT RES, V167, P209, DOI 10.1007/978-3-319-22539-5_8
   Xu C, 2018, BMJ-BRIT MED J, V363, DOI 10.1136/bmj.k4226
   Yang XX, 2021, IMMUNOLOGY, V164, P476, DOI 10.1111/imm.13397
   Yu Y, 2015, J DRUGS DERMATOL, V14, P461
   Zhang K, 2019, INT J CANCER, V144, P2099, DOI 10.1002/ijc.31959
NR 92
TC 19
Z9 20
U1 5
U2 17
PU WILEY
PI HOBOKEN
PA 111 RIVER ST, HOBOKEN 07030-5774, NJ USA
SN 0906-6705
EI 1600-0625
J9 EXP DERMATOL
JI Exp. Dermatol.
PD SEP
PY 2022
VL 31
IS 9
BP 1292
EP 1301
DI 10.1111/exd.14639
EA JUL 2022
PG 10
WC Dermatology
WE Science Citation Index Expanded (SCI-EXPANDED)
SC Dermatology
GA 4F4PN
UT WOS:000822677900001
PM 35793428
OA Bronze
DA 2025-02-18
ER

PT J
AU Jiminez, V
   Yusuf, N
AF Jiminez, Victoria
   Yusuf, Nabiha
TI Role of the Microbiome in Immunotherapy of Melanoma
SO CANCER JOURNAL
LA English
DT Review
DE Artificial intelligence; bacterial colonization; gut microbiome; immune
   checkpoint inhibitors; immunotherapy; melanoma; skin-gut axis
ID STAGE-III; ADJUVANT IPILIMUMAB; ANTITUMOR IMMUNITY; COMPLETE RESECTION;
   GUT MICROBIOTA; DOUBLE-BLIND; DISSECTION; PROBIOTICS; NIVOLUMAB;
   EFFICACY
AB Novel immunotherapeutics for advanced melanoma have drastically changed survival rates and management strategies in recent years. Immune checkpoint inhibitors have emerged as efficacious agents for some patients but have not been proven to be as beneficial in other patient cohorts. Recent investigation into this observation has implicated the gut microbiome as a potential immunomodulator in regulating patient response to therapy. Numerous studies have provided evidence for this link. Bacterial colonization patterns have been associated with therapeutic outcomes, under the notion that favorable commensal organisms improve host immune response. This review aims to report the most recent and pertinent findings related to the relationship between gut microbial communities and melanoma therapy efficacy. This article also highlights the emerging frontier of artificial intelligence in its application regarding patient microbial composition evaluation, predictive models for therapy response, and recommendations for the future of probiotics and dietary interventions to optimize melanoma survival and outcomes.
C1 [Jiminez, Victoria] Univ Alabama Birmingham, Heersink Sch Med, Birmingham, AL USA.
   [Yusuf, Nabiha] Univ Alabama Birmingham, Heersink Sch Med, Dept Dermatol, Birmingham, AL USA.
   [Yusuf, Nabiha] Univ Alabama Birmingham, Dept Dermatol, 1670 Univ Blvd VH566A, Birmingham, AL 35294 USA.
C3 University of Alabama System; University of Alabama Birmingham;
   University of Alabama System; University of Alabama Birmingham;
   University of Alabama System; University of Alabama Birmingham
RP Yusuf, N (corresponding author), Univ Alabama Birmingham, Dept Dermatol, 1670 Univ Blvd VH566A, Birmingham, AL 35294 USA.
EM vjiminez@uab.edu; nabihayusuf@uabmc.edu
OI Jiminez, Victoria/0000-0003-0667-0622
CR Baruch EN, 2021, SCIENCE, V371, P602, DOI 10.1126/science.abb5920
   Bibbò S, 2022, HUM VACC IMMUNOTHER, V18, DOI 10.1080/21645515.2021.1926759
   Chaput N, 2017, ANN ONCOL, V28, P1368, DOI 10.1093/annonc/mdx108
   Derosa L, 2018, ANN ONCOL, V29, P1437, DOI 10.1093/annonc/mdy103
   Eggermont AMM, 2019, EUR J CANCER, V119, P1, DOI 10.1016/j.ejca.2019.07.001
   Eggermont AMM, 2018, NEW ENGL J MED, V378, P1789, DOI 10.1056/NEJMoa1802357
   Eggermont AMM, 2015, LANCET ONCOL, V16, P522, DOI 10.1016/S1470-2045(15)70122-1
   Faries MB, 2017, NEW ENGL J MED, V376, P2211, DOI 10.1056/NEJMoa1613210
   Frankel AE, 2017, NEOPLASIA, V19, P848, DOI 10.1016/j.neo.2017.08.004
   Gopalakrishnan V, 2018, SCIENCE, V359, P97, DOI 10.1126/science.aan4236
   Goussault R, 2020, J CLIN ONCOL, V38
   Guerrisi A, 2022, CELLS-BASEL, V11, DOI 10.3390/cells11243965
   Huemer Florian, 2018, Oncotarget, V9, P16512, DOI 10.18632/oncotarget.24751
   Johannet Paul, 2021, Clin Cancer Res, V27, P131, DOI 10.1158/1078-0432.CCR-20-2415
   Kazmierczak-Siedlecka K, 2022, GUT MICROBES, V14, DOI 10.1080/19490976.2022.2035659
   Larkin J, 2015, NEW ENGL J MED, V373, P1270, DOI [10.1056/NEJMc1509660, 10.1056/NEJMoa1504030]
   Leiter U, 2016, LANCET ONCOL, V17, P757, DOI 10.1016/S1470-2045(16)00141-8
   Li Y, 2019, NAT COMMUN, V10, DOI [10.1038/s41467-019-09525-y, 10.1038/s41467-019-12385-1]
   Liang Hai, 2022, Oncotarget, V13, P876, DOI 10.18632/oncotarget.28252
   Long GV, 2017, NEW ENGL J MED, V377, P1813, DOI 10.1056/NEJMoa1708539
   Luo M, 2020, BIOMED PHARMACOTHER, V126, DOI 10.1016/j.biopha.2020.109929
   Makaranka S, 2022, EXP DERMATOL, V31, P1292, DOI 10.1111/exd.14639
   Mancuso F, 2020, MOL ONCOL, V14, P1705, DOI 10.1002/1878-0261.12732
   Matson V, 2018, SCIENCE, V359, P104, DOI 10.1126/science.aao3290
   Mizuhashi S, 2021, J DERMATOL, V48, pE15, DOI 10.1111/1346-8138.15633
   Mrázek J, 2019, FOLIA MICROBIOL, V64, P435, DOI 10.1007/s12223-018-00670-3
   Najmi M, 2022, DERMATOLOGY THER, V12, P2489, DOI 10.1007/s13555-022-00810-1
   Pereira FV, 2021, NUTR CANCER, V73, P642, DOI 10.1080/01635581.2020.1764982
   Proietti I, 2020, CANCERS, V12, DOI 10.3390/cancers12071823
   Robert C, 2015, NEW ENGL J MED, V372, P2521, DOI 10.1056/NEJMoa1503093
   Routy B, 2018, SCIENCE, V359, P91, DOI 10.1126/science.aan3706
   Shofty B, 2020, SCI REP-UK, V10, DOI 10.1038/s41598-020-63821-y
   Sivan A, 2015, SCIENCE, V350, P1084, DOI 10.1126/science.aac4255
   Skudalski L, 2022, J AM ACAD DERMATOL, V86, P515, DOI 10.1016/j.jaad.2021.09.075
   Spencer CN, 2021, SCIENCE, V374, P1632, DOI 10.1126/science.aaz7015
   Vétizou M, 2015, SCIENCE, V350, P1079, DOI 10.1126/science.aad1329
   Vitali F, 2022, BRIT J DERMATOL, V186, P106, DOI 10.1111/bjd.20626
   Weber J, 2017, NEW ENGL J MED, V377, P1824, DOI 10.1056/NEJMoa1709030
NR 38
TC 2
Z9 2
U1 0
U2 1
PU LIPPINCOTT WILLIAMS & WILKINS
PI PHILADELPHIA
PA TWO COMMERCE SQ, 2001 MARKET ST, PHILADELPHIA, PA 19103 USA
SN 1528-9117
EI 1540-336X
J9 CANCER J
JI Cancer J.
PD MAR-APR
PY 2023
VL 29
IS 2
BP 70
EP 74
DI 10.1097/PPO.0000000000000648
PG 5
WC Oncology
WE Science Citation Index Expanded (SCI-EXPANDED)
SC Oncology
GA A8ZF5
UT WOS:000957938000005
PM 36957976
DA 2025-02-18
ER

PT J
AU Poizeau, F
   Kerbrat, S
   Balusson, F
   Tattevin, P
   Revest, M
   Cattoir, V
   Luque-Paz, D
   Lesimple, T
   Pracht, M
   Dinulescu, M
   Russo, D
   Oger, E
   Dupuy, A
AF Poizeau, Florence
   Kerbrat, Sandrine
   Balusson, Frederic
   Tattevin, Pierre
   Revest, Matthieu
   Cattoir, Vincent
   Luque-Paz, David
   Lesimple, Thierry
   Pracht, Marc
   Dinulescu, Monica
   Russo, David
   Oger, Emmanuel
   Dupuy, Alain
TI The Association Between Antibiotic Use and Outcome Among Metastatic
   Melanoma Patients Receiving Immunotherapy
SO JNCI-JOURNAL OF THE NATIONAL CANCER INSTITUTE
LA English
DT Article
ID IMMUNE CHECKPOINT INHIBITORS; GUT MICROBIOME; EFFICACY; SNIIRAM
AB Background Several observational studies have reported a decreased response to immune checkpoint inhibitors (ICI) following antibiotic use. ICI activity has been hypothesized to be impaired by antibiotic-induced gut dysbiosis. Methods Patients with advanced melanoma receiving an anti-PD-1 antibody as a first-line therapy between 2015 and 2017 in France were selected using the French Health Insurance database. We compared overall survival and time-to-treatment discontinuation according to antibiotic exposure in the 3 months prior to the initiation of anti-PD-1 antibody. To disentangle a causal effect of antibiotics from a confounding bias, we balanced characteristics of patients exposed and nonexposed to antibiotics using an overlap weighting method based on a propensity score. We also evaluated a control cohort of patients with advanced melanoma receiving first-line targeted therapy, as there is no rationale for decreased efficacy of targeted therapy following antibiotic treatment. Results The anti-PD-1 antibody cohort comprised 2605 individuals. Antibiotic exposure in the 3 months prior to anti-PD-1 antibody initiation was not associated with shorter overall survival (weighted hazard ratio = 1.01, 95% confidence interval = 0.88 to 1.17) or time-to-treatment discontinuation (weighted hazard ratio = 1.00, 95% confidence interval = 0.89 to 1.11). Consistent results were observed when the time frame of antibiotics was narrowed to 1 month prior to anti-PD-1 initiation or when exposure was restricted to antibiotics leading to more profound gut dysbiosis. Similar results were observed in the targeted therapy cohort. Conclusions In a large cohort of advanced melanoma patients, we showed that antibiotic use preceding anti-PD-1 antibody was not associated with worse outcome. Physicians should not delay immunotherapy for patients who have recently received antibiotics.
C1 [Poizeau, Florence; Balusson, Frederic; Dupuy, Alain] Univ Rennes, Irset Inst Rech Sante Environm & Travail UMR S 10, EHESP, CHU Rennes,Inserm, Rennes, France.
   [Poizeau, Florence; Dupuy, Alain] Univ Rennes, Dept Dermatol, CHU Rennes, Rennes, France.
   [Kerbrat, Sandrine; Oger, Emmanuel] Univ Rennes, EA 7449 Pharmacoepidemiol & Hlth Serv Res REPERES, CHU Rennes, Rennes, France.
   [Tattevin, Pierre; Revest, Matthieu; Luque-Paz, David] Univ Rennes, Infect Dis & Intens Care Unit, CHU Rennes, Rennes, France.
   [Revest, Matthieu] Univ Rennes, Bacterial Regulatory RNAs & Med BRM UMR S 1230, INSERM, Rennes, France.
   [Cattoir, Vincent] Univ Rennes, Dept Bacteriol, CHU Rennes, Rennes, France.
   [Lesimple, Thierry; Pracht, Marc] Ctr Eugene Marquis, Dept Med Oncol, Rennes, France.
   [Dinulescu, Monica; Russo, David] CHU Rennes, Dept Dermatol, 2 Rue Henri le Guilloux, F-35000 Rennes, France.
C3 Institut National de la Sante et de la Recherche Medicale (Inserm);
   Ecole des Hautes Etudes en Sante Publique (EHESP); CHU Rennes;
   Universite de Rennes; CHU Rennes; Universite de Rennes; Universite de
   Rennes; CHU Rennes; CHU Rennes; Universite de Rennes; Universite de
   Rennes; Institut National de la Sante et de la Recherche Medicale
   (Inserm); Universite de Rennes; CHU Rennes; UNICANCER; Centre Eugene
   Marquis; Universite de Rennes; Universite de Rennes; CHU Rennes
RP Dupuy, A (corresponding author), CHU Rennes, Dept Dermatol, 2 Rue Henri le Guilloux, F-35000 Rennes, France.
EM alain.dupuy@chu-rennes.fr
RI LUQUE PAZ, David/HHC-1651-2022
OI LUQUE PAZ, David/0000-0002-9197-7305; Lesimple,
   Thierry/0000-0002-1360-5135; Tattevin, Pierre/0000-0003-3617-5411;
   /0000-0001-6684-1361
FU Ligue Contre le Cancer; (League Against Cancer)
FX This work was supported by the Ligue Contre le Cancer ([French] League
   Against Cancer) (PhD grant to FP).
CR Abeles SR, 2016, MICROBIOME, V4, DOI 10.1186/s40168-016-0187-9
   Austin PC, 2011, MULTIVAR BEHAV RES, V46, P399, DOI 10.1080/00273171.2011.568786
   Baruch EN, 2021, SCIENCE, V371, P602, DOI 10.1126/science.abb5920
   Benchimol EI, 2015, PLOS MED, V12, DOI 10.1371/journal.pmed.1001885
   Bezin J, 2017, PHARMACOEPIDEM DR S, V26, P954, DOI 10.1002/pds.4233
   Bhalodi AA, 2019, J ANTIMICROB CHEMOTH, V74, P6, DOI 10.1093/jac/dky530
   Blumenthal GM, 2019, ANN ONCOL, V30, P830, DOI 10.1093/annonc/mdz060
   Bosco JLF, 2010, J CLIN EPIDEMIOL, V63, P64, DOI 10.1016/j.jclinepi.2009.03.001
   Caisse nationale de l'Assurance Maladie (Cnam), 2019, SUPERIEUR ED ETUDES
   Constantinou P, 2018, J CLIN EPIDEMIOL, V103, P60, DOI 10.1016/j.jclinepi.2018.07.003
   DeMets DL, 2020, JAMA-J AM MED ASSOC, V323, P1184, DOI 10.1001/jama.2020.1176
   Elvers KT, 2020, BMJ OPEN, V10, DOI 10.1136/bmjopen-2019-035677
   Fluckiger A, 2020, SCIENCE, V369, P936, DOI 10.1126/science.aax0701
   Gopalakrishnan V, 2018, SCIENCE, V359, P97, DOI 10.1126/science.aan4236
   GREENLAND S, 1980, INT J EPIDEMIOL, V9, P361, DOI 10.1093/ije/9.4.361
   Hakozaki T, 2020, CANCER IMMUNOL RES, V8, P1243, DOI 10.1158/2326-6066.CIR-20-0196
   Hernán MA, 2004, EPIDEMIOLOGY, V15, P615, DOI 10.1097/01.ede.0000135174.63482.43
   Hodi FS, 2018, LANCET ONCOL, V19, P1480, DOI 10.1016/S1470-2045(18)30700-9
   Huang CL, 2021, FRONT ONCOL, V11, DOI 10.3389/fonc.2021.642110
   Hussain N, 2021, HUM VACC IMMUNOTHER, V17, P55, DOI 10.1080/21645515.2020.1769398
   Inamura K, 2020, SEMIN CANCER BIOL, V65, P164, DOI 10.1016/j.semcancer.2019.12.026
   Larkin J, 2019, NEW ENGL J MED, V381, P1535, DOI 10.1056/NEJMoa1910836
   Li F, 2019, AM J EPIDEMIOL, V188, P250, DOI 10.1093/aje/kwy201
   Matson V, 2018, SCIENCE, V359, P104, DOI 10.1126/science.aao3290
   Mlcoch T, 2019, VALUE HEALTH, V22, P1370, DOI 10.1016/j.jval.2019.06.010
   Mohiuddin JJ, 2021, JNCI-J NATL CANCER I, V113, P162, DOI 10.1093/jnci/djaa057
   Petrelli F, 2020, J CLIN MED, V9, DOI 10.3390/jcm9051458
   Pierrard J, 2019, CURR ONCOL, V26, P395, DOI 10.3747/co.26.5177
   Pinato DJ, 2019, JAMA ONCOL, V5, P1774, DOI 10.1001/jamaoncol.2019.2785
   Poizeau F, 2021, J INVEST DERMATOL, V141, P830, DOI 10.1016/j.jid.2020.07.038
   Ribas A, 2018, SCIENCE, V359, P1350, DOI 10.1126/science.aar4060
   Robert C, 2019, LANCET ONCOL, V20, P1239, DOI 10.1016/S1470-2045(19)30388-2
   Rossi G, 2019, CRIT REV ONCOL HEMAT, V142, P26, DOI 10.1016/j.critrevonc.2019.07.005
   Routy B, 2018, SCIENCE, V359, P91, DOI 10.1126/science.aan3706
   Sahli L, 2016, PHARMACOEPIDEM DR S, V25, P785, DOI 10.1002/pds.4006
   Spakowicz D, 2020, BMC CANCER, V20, DOI 10.1186/s12885-020-06882-6
   Sullivan A, 2001, Lancet Infect Dis, V1, P101, DOI 10.1016/S1473-3099(01)00066-4
   Thomas L, 2020, JAMA-J AM MED ASSOC, V323, P466, DOI 10.1001/jama.2019.21558
   Thomas LE, 2020, JAMA-J AM MED ASSOC, V323, P2417, DOI 10.1001/jama.2020.7819
   Tsikala-Vafea M, 2021, INT J INFECT DIS, V106, P142, DOI 10.1016/j.ijid.2021.03.063
   Tuppin P, 2017, REV EPIDEMIOL SANTE, V65, pS149, DOI 10.1016/j.respe.2017.05.004
   Walter J, 2020, CELL, V180, P221, DOI 10.1016/j.cell.2019.12.025
   Wilson BE, 2020, CANCER IMMUNOL IMMUN, V69, P343, DOI 10.1007/s00262-019-02453-2
   Wind TT, 2020, MELANOMA RES, V30, P235, DOI 10.1097/CMR.0000000000000656
   Wu Q, 2021, INT IMMUNOPHARMACOL, V92, DOI 10.1016/j.intimp.2020.107303
   Xu HL, 2020, CRIT REV ONCOL HEMAT, V149, DOI 10.1016/j.critrevonc.2020.102909
   Yang LL, 2021, AMB EXPRESS, V11, DOI 10.1186/s13568-021-01274-w
   Yu Y, 2021, J IMMUNOTHER, V44, P76, DOI 10.1097/CJI.0000000000000346
   Zhang L, 2017, ISME J, V11, P676, DOI 10.1038/ismej.2016.151
   Zimmermann P, 2019, J INFECTION, V79, P471, DOI 10.1016/j.jinf.2019.10.008
NR 50
TC 11
Z9 11
U1 0
U2 6
PU OXFORD UNIV PRESS INC
PI CARY
PA JOURNALS DEPT, 2001 EVANS RD, CARY, NC 27513 USA
SN 0027-8874
EI 1460-2105
J9 JNCI-J NATL CANCER I
JI JNCI-J. Natl. Cancer Inst.
PD MAY 9
PY 2022
VL 114
IS 5
BP 686
EP 694
DI 10.1093/jnci/djac019
EA MAR 2022
PG 9
WC Oncology
WE Science Citation Index Expanded (SCI-EXPANDED)
SC Oncology
GA 1C0XA
UT WOS:000769078200001
PM 35253890
OA Green Submitted, Green Published
DA 2025-02-18
ER

PT J
AU Kumar, P
   Brazel, D
   DeRogatis, J
   Valerin, JBG
   Whiteson, K
   Chow, WA
   Tinoco, R
   Moyers, JT
AF Kumar, Priyanka
   Brazel, Danielle
   DeRogatis, Julia
   Valerin, Jennifer B. Goldstein
   Whiteson, Katrine
   Chow, Warren A.
   Tinoco, Roberto
   Moyers, Justin T.
TI The cure from within? a review of the microbiome and diet in melanoma
SO CANCER AND METASTASIS REVIEWS
LA English
DT Review
DE Microbiome; Immunotherapy; Checkpoint inhibitors; Metastatic melanoma;
   Cutaneous melanoma
ID IMMUNE CHECKPOINT INHIBITORS; HETEROCYCLIC AROMATIC-AMINES; CHAIN
   FATTY-ACIDS; GUT MICROBIOTA; ALCOHOL-CONSUMPTION; CUTANEOUS MELANOMA;
   ANTITUMOR IMMUNITY; COFFEE CONSUMPTION; CANCER STATISTICS; CLINICAL
   BENEFIT
AB Therapy for cutaneous melanoma, the deadliest of the skin cancers, is inextricably linked to the immune system. Once thought impossible, cures for metastatic melanoma with immune checkpoint inhibitors have been developed within the last decade and now occur regularly in the clinic. Unfortunately, half of tumors do not respond to checkpoint inhibitors and efforts to further exploit the immune system are needed. Tantalizing associations with immune health and gut microbiome composition suggest we can improve the success rate of immunotherapy. The gut contains over half of the immune cells in our bodies and increasingly, evidence is linking the immune system within our gut to melanoma development and treatment. In this review, we discuss the importance the skin and gut microbiome may play in the development of melanoma. We examine the differences in the microbial populations which inhabit the gut of those who develop melanoma and subsequently respond to immunotherapeutics. We discuss the role of dietary intake on the development and treatment of melanoma. And finally, we review the landscape of published and registered clinical trials therapeutically targeting the microbiome in melanoma through dietary supplements, fecal microbiota transplant, and microbial supplementation.
C1 [Kumar, Priyanka; Brazel, Danielle] Univ Calif Irvine, Dept Med, Orange, CA USA.
   [DeRogatis, Julia; Whiteson, Katrine; Tinoco, Roberto] Univ Calif Irvine, Sch Biol Sci, Dept Mol Biol & Biochem, Irvine, CA USA.
   [Valerin, Jennifer B. Goldstein; Chow, Warren A.; Moyers, Justin T.] Univ Calif Irvine, Dept Med, Div Hematol & Oncol, 101 City Dr South,Bldg 200, Orange, CA 92868 USA.
C3 University of California System; University of California Irvine;
   University of California System; University of California Irvine;
   University of California System; University of California Irvine
RP Moyers, JT (corresponding author), Univ Calif Irvine, Dept Med, Div Hematol & Oncol, 101 City Dr South,Bldg 200, Orange, CA 92868 USA.
EM moyersj@hs.uci.edu
RI Moyers, Justin/KCJ-4648-2024; Tinoco, Roberto/HKO-9481-2023
OI Kumar, Priyanka/0000-0002-6166-7090; Moyers, Justin/0000-0001-5139-1652;
   Tinoco, Roberto/0000-0001-5420-9692; Whiteson,
   Katrine/0000-0002-5423-6014; Chow, Warren/0000-0003-0889-5841; Brazel,
   Danielle/0000-0001-6178-3895
FU National Institutes of Health [R01 AI13723]; Department of Defense
   [W81XWH-18-1-0738]; Melanoma Research Alliance [571135]; American Cancer
   Society Institutional Research Grant [IRG16-187-13]; American Cancer
   Society; T32 Training Program for Interdisciplinary Cancer Research IDCR
   [T32CA009054]; National Cancer Institute [T32CA009054, T32CA009054]
   Funding Source: NIH RePORTER; National Institute of Allergy and
   Infectious Diseases [R01AI137230, R01AI137239] Funding Source: NIH
   RePORTER
FX This work was supported by the National Institutes of Health (R01
   AI13723 to R.T.), Department of Defense (W81XWH-18-1-0738 to R.T.), The
   Melanoma Research Alliance (571135 to R.T.), and in part by (American
   Cancer Society Institutional Research Grant IRG16-187-13 to R.T.) from
   the American Cancer Society, T32 Training Program for Interdisciplinary
   Cancer Research IDCR (T32CA009054 to J.M.D.).
CR Abdel-Rahman O, 2015, IMMUNOTHERAPY-UK, V7, P1213, DOI 10.2217/imt.15.87
   Abt MC, 2012, IMMUNITY, V37, P158, DOI 10.1016/j.immuni.2012.04.011
   Almeida A, 2019, NATURE, V568, P499, DOI 10.1038/s41586-019-0965-1
   Alomirah H, 2011, FOOD CONTROL, V22, P2028, DOI 10.1016/j.foodcont.2011.05.024
   Andtbacka RHI, 2015, J CLIN ONCOL, V33, P2780, DOI 10.1200/JCO.2014.58.3377
   Aune D, 2011, BMJ-BRIT MED J, V343, DOI 10.1136/bmj.d6617
   Baruch EN, 2021, SCIENCE, V371, P602, DOI 10.1126/science.abb5920
   Bazalinski D, 2017, WSPOLCZESNA ONKOL, V21, P197, DOI 10.5114/wo.2017.70109
   Beck KE, 2006, J CLIN ONCOL, V24, P2283, DOI 10.1200/JCO.2005.04.5716
   Belkaid Y, 2014, SCIENCE, V346, P954, DOI 10.1126/science.1260144
   Belkaid Y, 2014, CELL, V157, P121, DOI 10.1016/j.cell.2014.03.011
   Belkaid Y, 2013, NAT IMMUNOL, V14, P646, DOI 10.1038/ni.2604
   Berk-Krauss J, 2020, AM J PUBLIC HEALTH, V110, P731, DOI 10.2105/AJPH.2020.305567
   Berman TA, 2017, CANCER-AM CANCER SOC, V123, P2219, DOI 10.1002/cncr.30588
   Bessell CA, 2020, JCI INSIGHT, V5, DOI 10.1172/jci.insight.135597
   Bibbò S, 2022, HUM VACC IMMUNOTHER, V18, DOI 10.1080/21645515.2021.1926759
   Bingham SA, 2003, LANCET, V361, P1496, DOI 10.1016/S0140-6736(03)13174-1
   Blank C, 2004, CANCER RES, V64, P1140, DOI 10.1158/0008-5472.CAN-03-3259
   Boutros C, 2016, NAT REV CLIN ONCOL, V13, P473, DOI 10.1038/nrclinonc.2016.58
   Butel MJ, 2014, MED MALADIES INFECT, V44, P1, DOI 10.1016/j.medmal.2013.10.002
   Byrd AL, 2018, NAT REV MICROBIOL, V16, P143, DOI 10.1038/nrmicro.2017.157
   Caini S, 2017, INT J CANCER, V140, P2246, DOI 10.1002/ijc.30659
   Camara NOS, 2022, BRIT J DERMATOL, V186, P12, DOI 10.1111/bjd.20811
   Chaput N, 2017, ANN ONCOL, V28, P1368, DOI 10.1093/annonc/mdx108
   Chen LL, 2021, MOL NUTR FOOD RES, V65, DOI 10.1002/mnfr.202100096
   Choudhry H, 2021, MOLECULES, V26, DOI 10.3390/molecules26010206
   Clinton SK, 2020, J NUTR, V150, P663, DOI 10.1093/jn/nxz268
   Costello SP, 2019, JAMA-J AM MED ASSOC, V321, P156, DOI 10.1001/jama.2018.20046
   Coutzac C, 2017, J CROHNS COLITIS, V11, P1238, DOI 10.1093/ecco-jcc/jjx081
   Cross AJ, 2007, PLOS MED, V4, P1973, DOI 10.1371/journal.pmed.0040325
   Davar D, 2021, SCIENCE, V371, P595, DOI 10.1126/science.abf3363
   Davar D, 2017, J IMMUNOTHER CANCER, V5, DOI 10.1186/s40425-017-0279-5
   de Waure C, 2015, PUBLIC HEALTH, V129, P1099, DOI 10.1016/j.puhe.2015.06.015
   Derosa L, 2018, ANN ONCOL, V29, P1437, DOI 10.1093/annonc/mdy103
   Dong H, 2020, COMPR REV FOOD SCI F, V19, P365, DOI 10.1111/1541-4337.12527
   Downey SG, 2007, CLIN CANCER RES, V13, P6681, DOI 10.1158/1078-0432.CCR-07-0187
   Dubin K, 2016, NAT COMMUN, V7, DOI 10.1038/ncomms10391
   Feng HC, 2008, SCIENCE, V319, P1096, DOI 10.1126/science.1152586
   Feskanich D, 2003, BRIT J CANCER, V88, P1381, DOI 10.1038/sj.bjc.6600882
   Fluckiger A, 2020, SCIENCE, V369, P936, DOI 10.1126/science.aax0701
   Frankel AE, 2017, NEOPLASIA, V19, P848, DOI 10.1016/j.neo.2017.08.004
   Friedman CF, 2016, JAMA ONCOL, V2, P1346, DOI 10.1001/jamaoncol.2016.1051
   GAMET L, 1992, INT J CANCER, V52, P286, DOI 10.1002/ijc.2910520222
   Gopalakrishnan V, 2018, SCIENCE, V359, P97, DOI 10.1126/science.aan4236
   Grice EA, 2015, GENOME RES, V25, P1514, DOI 10.1101/gr.191320.115
   Grob JJ, 1998, LANCET, V351, P1905, DOI 10.1016/S0140-6736(97)12445-X
   Hall JA, 2008, IMMUNITY, V29, P637, DOI 10.1016/j.immuni.2008.08.009
   HARRIS PJ, 1993, MUTAT RES, V290, P97, DOI 10.1016/0027-5107(93)90037-G
   Hedrick VE, 2012, NUTR J, V11, DOI 10.1186/1475-2891-11-109
   Hill LJ, 2017, INT J TRYPTOPHAN RES, V10, P1, DOI 10.1177/1178646917704662
   Hodi FS, 2010, NEW ENGL J MED, V363, P711, DOI 10.1056/NEJMoa1003466
   HOWE GR, 1992, J NATL CANCER I, V84, P1887, DOI 10.1093/jnci/84.24.1887
   Huang XZ, 2019, ONCOIMMUNOLOGY, V8, DOI 10.1080/2162402X.2019.1665973
   Ichinohe T, 2011, P NATL ACAD SCI USA, V108, P5354, DOI 10.1073/pnas.1019378108
   Iida N, 2013, SCIENCE, V342, P967, DOI 10.1126/science.1240527
   Jayaraman L, 2019, CANCER IMMUNOL RES, V7, DOI 10.1158/2326-6074.CRICIMTEATIAACR18-B063
   Kanarek N, DIETARY MODIFICATION
   Khan MAW, 2020, DIGEST DIS SCI, V65, P885, DOI 10.1007/s10620-020-06111-x
   Kim E, 2013, NUTR RES, V33, P983, DOI 10.1016/j.nutres.2013.07.018
   Kritchevsky D, 1997, EUR J CANCER PREV, V6, P435, DOI 10.1097/00008469-199710000-00004
   Kubo JT, 2014, CANCER CAUSE CONTROL, V25, P1, DOI 10.1007/s10552-013-0280-3
   Kuehm LM, 2021, CANCER IMMUNOL RES, V9, P227, DOI 10.1158/2326-6066.CIR-20-0396
   Kvaskoff M, 2014, CANCER EPIDEMIOL, V38, P357, DOI 10.1016/j.canep.2014.05.008
   Kvaskoff M, 2011, AM J EPIDEMIOL, V173, P1192, DOI 10.1093/aje/kwq503
   Laihia JK, 2010, J INVEST DERMATOL, V130, P2431, DOI 10.1038/jid.2010.151
   Larkin J, 2019, NEW ENGL J MED, V381, P1535, DOI 10.1056/NEJMoa1910836
   Larkin J, 2015, NEW ENGL J MED, V373, P1270, DOI [10.1056/NEJMc1509660, 10.1056/NEJMoa1504030]
   Leach DR, 1996, SCIENCE, V271, P1734, DOI 10.1126/science.271.5256.1734
   Lee CH, 2016, JAMA-J AM MED ASSOC, V315, P142, DOI 10.1001/jama.2015.18098
   Li WN, 2019, CANCER LETT, V447, P41, DOI 10.1016/j.canlet.2019.01.015
   Li Y, 2020, CELL REP, V30, P1753, DOI 10.1016/j.celrep.2020.01.035
   Limeta A, 2020, JCI INSIGHT, V5, DOI 10.1172/jci.insight.140940
   Lipson EJ, 2021, J CLIN ONCOL, V39, DOI 10.1200/JCO.2021.39.15_suppl.9503
   Liu JB, 2016, PLOS ONE, V11, DOI 10.1371/journal.pone.0147056
   Liu J, 2021, RADIAT ONCOL, V16, DOI 10.1186/s13014-020-01735-9
   Louis P, 2014, NAT REV MICROBIOL, V12, P661, DOI 10.1038/nrmicro3344
   Lu YP, 2007, CARCINOGENESIS, V28, P199, DOI 10.1093/carcin/bgl112
   Lukic M, 2016, BMC CANCER, V16, DOI 10.1186/s12885-016-2586-5
   Mager LF, 2020, SCIENCE, V369, P1481, DOI 10.1126/science.abc3421
   Malagoli C, 2015, J NUTR, V145, P1800, DOI 10.3945/jn.114.209320
   Marthey L, 2016, J CROHNS COLITIS, V10, P395, DOI 10.1093/ecco-jcc/jjv227
   Matson V, 2018, SCIENCE, V359, P104, DOI 10.1126/science.aao3290
   McCulloch JA, 2022, NAT MED, V28, P545, DOI 10.1038/s41591-022-01698-2
   McQuade JL, 2019, LANCET ONCOL, V20, pE77, DOI 10.1016/S1470-2045(18)30952-5
   Melough MM, 2020, NUTR CANCER, V72, P568, DOI 10.1080/01635581.2019.1644353
   Miura K, 2015, ARCH DERMATOL RES, V307, P819, DOI 10.1007/s00403-015-1591-x
   Mizuhashi S, 2021, J DERMATOL, V48, pE15, DOI 10.1111/1346-8138.15633
   Mohiuddin JJ, 2021, JNCI-J NATL CANCER I, V113, P162, DOI 10.1093/jnci/djaa057
   Moyers JT, 2021, CANCER MED-US, V10, P1201, DOI 10.1002/cam4.3716
   Mpakali A, 2021, CANCERS, V13, DOI 10.3390/cancers13010134
   Naik S, 2012, SCIENCE, V337, P1115, DOI 10.1126/science.1225152
   Nakatsuji T, 2018, SCI ADV, V4, DOI 10.1126/sciadv.aao4502
   Nomura M, 2020, JAMA NETW OPEN, V3, DOI 10.1001/jamanetworkopen.2020.2895
   Ohta A, 2001, NATURE, V414, P916, DOI 10.1038/414916a
   Oliver A, 2021, MSYSTEMS, V6, DOI 10.1128/mSystems.00115-21
   Park SY, 2018, CANCER EPIDEM BIOMAR, V27, P928, DOI 10.1158/1055-9965.EPI-18-0093
   Pellegrini M, 2021, NUTRIENTS, V13
   Postow MA, 2018, NEW ENGL J MED, V378, P158, DOI [10.1056/NEJMra1703481, 10.1056/NEJMc1801663]
   Postow MA, 2012, NEW ENGL J MED, V366, P925, DOI 10.1056/NEJMoa1112824
   Puzanov I, 2017, J IMMUNOTHER CANCER, V5, DOI 10.1186/s40425-017-0300-z
   Raja J, 2018, J IMMUNOTHER CANCER, V6, DOI 10.1186/s40425-018-0458-z
   Reschke R, 2020, J DTSCH DERMATOL GES, V18, P429, DOI 10.1111/ddg.14091
   Rivera A, 2016, CANCER EPIDEM BIOMAR, V25, P1550, DOI 10.1158/1055-9965.EPI-16-0303
   Robert C, 2015, NEW ENGL J MED, V372, P320, DOI 10.1056/NEJMoa1412082
   Robert C, 2011, NEW ENGL J MED, V364, P2517, DOI 10.1056/NEJMoa1104621
   Rota M, 2014, BRIT J DERMATOL, V171, P658, DOI 10.1111/bjd.12996
   Routy B, 2018, SCIENCE, V359, P91, DOI 10.1126/science.aan3706
   Saladi RN, 2010, CLIN EXP DERMATOL, V35, P7, DOI 10.1111/j.1365-2230.2009.03465.x
   Salava A, 2016, EUR J DERMATOL, V26, P49, DOI 10.1684/ejd.2015.2696
   Samaik AA, 2011, CLIN CANCER RES, V17, P896, DOI 10.1158/1078-0432.CCR-10-2463
   Alaejos MS, 2011, COMPR REV FOOD SCI F, V10, P52, DOI 10.1111/j.1541-4337.2010.00141.x
   Sato H, 2020, INT J CLIN ONCOL, V25, P801, DOI 10.1007/s10147-020-01666-1
   Schadendorf D, 2018, LANCET, V392, P971, DOI 10.1016/S0140-6736(18)31559-9
   Schalper KA, 2020, NAT MED, V26, P688, DOI 10.1038/s41591-020-0856-x
   Schumacher TN, 2015, SCIENCE, V348, P69, DOI 10.1126/science.aaa4971
   Scott NA, 2018, SCI TRANSL MED, V10, DOI 10.1126/scitranslmed.aao4755
   Segal EM, 2014, J ONCOL PRACT, V10, pE255, DOI 10.1200/JOP.2013.001183
   Sender R, 2016, PLOS BIOL, V14, DOI 10.1371/journal.pbio.1002533
   Shi LL, 2020, J IMMUNOTHER CANCER, V8, DOI 10.1136/jitc-2020-000973
   Shiao SL, 2021, CANCER CELL, V39, P1202, DOI 10.1016/j.ccell.2021.07.002
   Siegel RL, 2021, CA-CANCER J CLIN, V71, P7, DOI 10.3322/caac.21654
   Sivan A, 2015, SCIENCE, V350, P1084, DOI 10.1126/science.aac4255
   Soularue E, 2018, GUT, V67, P2056, DOI 10.1136/gutjnl-2018-316948
   Spencer CN, 2021, SCIENCE, V374, P1632, DOI 10.1126/science.aaz7015
   Spencer CN, 2019, CANCER RES, V79, DOI 10.1158/1538-7445.SABCS18-2838
   Steck SE, 2020, NAT REV CANCER, V20, P125, DOI 10.1038/s41568-019-0227-4
   Sun WY, 2020, J NUTR, V150, P1535, DOI 10.1093/jn/nxaa062
   Tanoue T, 2019, NATURE, V565, P600, DOI 10.1038/s41586-019-0878-z
   Tarhini AA, 2015, J IMMUNOTHER CANCER, V3, DOI 10.1186/s40425-015-0081-1
   Tawbi HA, 2022, NEW ENGL J MED, V386, P24, DOI 10.1056/NEJMoa2109970
   Taylor N, SERES STOPS MICROBIO
   Thaiss CA, 2016, NATURE, V535, P65, DOI 10.1038/nature18847
   TIVOL EA, 1995, IMMUNITY, V3, P541, DOI 10.1016/1074-7613(95)90125-6
   Turnbaugh PJ, 2009, SCI TRANSL MED, V1, DOI 10.1126/scitranslmed.3000322
   Uribe-Herranz M, 2020, J CLIN INVEST, V130, P466, DOI 10.1172/JCI124332
   Veierod MB, 1997, INT J CANCER, V71, P600, DOI 10.1002/(SICI)1097-0215(19970516)71:4<600::AID-IJC15>3.0.CO;2-F
   Vétizou M, 2015, SCIENCE, V350, P1079, DOI 10.1126/science.aad1329
   Vitiello GA, 2020, J EXP MED, V217, DOI 10.1084/jem.20190456
   Wang SA, 2016, PLOS ONE, V11, DOI 10.1371/journal.pone.0161174
   Wang YH, 2018, NAT MED, V24, P1804, DOI 10.1038/s41591-018-0238-9
   Wang YH, 2018, J IMMUNOTHER CANCER, V6, DOI 10.1186/s40425-018-0346-6
   Weber JS, 2015, LANCET ONCOL, V16, P375, DOI 10.1016/S1470-2045(15)70076-8
   West NR, 2015, CANCER CELL, V28, P687, DOI 10.1016/j.ccell.2015.11.010
   WHITEHEAD RH, 1986, GUT, V27, P1457, DOI 10.1136/gut.27.12.1457
   Williams P, 2007, NUTR DIET, V64, pS113, DOI 10.1111/j.1747-0080.2007.00197.x
   WILLIAMS RR, 1977, JNCI-J NATL CANCER I, V58, P525, DOI 10.1093/jnci/58.3.525
   Wind TT, 2020, MELANOMA RES, V30, P235, DOI 10.1097/CMR.0000000000000656
   Wu HJ, 2012, GUT MICROBES, V3, P4, DOI 10.4161/gmic.19320
   Wu SW, 2015, EPIDEMIOLOGY, V26, P898, DOI 10.1097/EDE.0000000000000360
   Wu SW, 2015, J CLIN ONCOL, V33, P2500, DOI 10.1200/JCO.2014.57.4111
   Yang KM, 2018, CANCER EPIDEM BIOMAR, V27, P1115, DOI [10.1158/1055-9965.EPI-18-0243, 10.1158/1055-9965.epi-18-0243]
   Yap TA, 2021, CANCER DISCOV, V11, P1368, DOI 10.1158/2159-8290.CD-20-1209
   Yatsunenko T, 2012, NATURE, V486, P222, DOI 10.1038/nature11053
   Yen H, 2018, J AM ACAD DERMATOL, V79, P252, DOI 10.1016/j.jaad.2018.04.036
   Yew YW, 2016, AM J CLIN DERMATOL, V17, P113, DOI 10.1007/s40257-015-0165-1
   Youngster I, 2014, JAMA-J AM MED ASSOC, V312, P1772, DOI 10.1001/jama.2014.13875
   Zaremba A, 2021, EUR J CANCER, V155, P268, DOI 10.1016/j.ejca.2021.07.002
   Zhang JY, 2020, FRONT PHARMACOL, V11, DOI 10.3389/fphar.2020.00722
   Zhou CB, 2021, TRENDS CANCER, V7, P647, DOI 10.1016/j.trecan.2021.01.010
NR 159
TC 10
Z9 10
U1 0
U2 11
PU SPRINGER
PI DORDRECHT
PA VAN GODEWIJCKSTRAAT 30, 3311 GZ DORDRECHT, NETHERLANDS
SN 0167-7659
EI 1573-7233
J9 CANCER METAST REV
JI Cancer Metastasis Rev.
PD JUN
PY 2022
VL 41
IS 2
SI SI
BP 261
EP 280
DI 10.1007/s10555-022-10029-3
EA APR 2022
PG 20
WC Oncology
WE Science Citation Index Expanded (SCI-EXPANDED)
SC Oncology
GA 3Q2SA
UT WOS:000787674600001
PM 35474500
OA Green Published, hybrid
DA 2025-02-18
ER

PT J
AU Pal, S
   Perrien, DS
   Yumoto, T
   Faccio, R
   Stoica, A
   Adams, J
   Coopersmith, CM
   Jones, RM
   Weitzmann, MN
   Pacifici, R
AF Pal, Subhashis
   Perrien, Daniel S.
   Yumoto, Tetsuya
   Faccio, Roberta
   Stoica, Andreea
   Adams, Jonathan
   Coopersmith, Craig M.
   Jones, Rheinallt M.
   Weitzmann, M. Neale
   Pacifici, Roberto
TI The microbiome restrains melanoma bone growth by promoting intestinal NK
   and Th1 cell homing to bone
SO JOURNAL OF CLINICAL INVESTIGATION
LA English
DT Article
ID NATURAL-KILLER-CELLS; T-CELLS; IFN-GAMMA; IN-VIVO; ANABOLIC ACTIVITY;
   BAF312 SIPONIMOD; GUT MICROBIOTA; THERAPY; TRAFFICKING; REQUIRES
AB Bone metastases are frequent complications of malignant melanoma leading to reduced quality of life and significant morbidity. Regulation of immune cells by the gut microbiome influences cancer progression, but the role of the microbiome in tumor growth in bone is unknown. Using intracardiac or intratibial injections of B16-F10 melanoma cells into mice, we showed that gut microbiome depletion by broad-spectrum antibiotics accelerated intraosseous tumor growth and osteolysis. Microbiome depletion blunted melanoma-induced expansion of intestinal NK cells and Th1 cells and their migration from the gut to tumor-bearing bones. Demonstrating the functional relevance of immune cell trafficking from the gut to the bone marrow (BM) in bone metastasis, blockade of S1P-mediated intestinal egress of NK and Th1 cells, or inhibition of their CXCR3/CXCL9-mediated influx into the BM, prevented the expansion of BM NK and Th1 cells and accelerated tumor growth and osteolysis. Using a mouse model, this study revealed mechanisms of microbiota-mediated gut-bone crosstalk that are relevant to the immunological restraint of melanoma metastasis and tumor growth in bone. Microbiome modifications induced by antibiotics might have negative clinical consequences in patients with melanoma.
C1 [Pal, Subhashis; Perrien, Daniel S.; Stoica, Andreea; Adams, Jonathan; Weitzmann, M. Neale; Pacifici, Roberto] Emory Univ, Dept Med, Div Endocrinol Metab & Lipids, 101 Woodruff Circle,Room 1309, Atlanta, GA 30322 USA.
   [Pal, Subhashis; Perrien, Daniel S.; Stoica, Andreea; Adams, Jonathan; Coopersmith, Craig M.; Jones, Rheinallt M.; Weitzmann, M. Neale; Pacifici, Roberto] Emory Univ, Emory Microbiome Res Ctr, Atlanta, GA 30322 USA.
   [Yumoto, Tetsuya; Coopersmith, Craig M.] Emory Univ, Sch Med, Dept Surg, Atlanta, GA 30322 USA.
   [Yumoto, Tetsuya; Coopersmith, Craig M.] Emory Univ, Sch Med, Emory Crit Care Ctr, Atlanta, GA USA.
   [Faccio, Roberta] Washington Univ, Dept Orthoped, St Louis, MO 63110 USA.
   [Jones, Rheinallt M.] Emory Univ, Dept Pediat, Div Pediat Gastroenterol Hepatol & Nutr, Atlanta, GA 30322 USA.
   [Weitzmann, M. Neale] Atlanta VA Hlth Care Syst, Dept Vet Affairs, Decatur, GA USA.
   [Pacifici, Roberto] Emory Univ, Immunol & Mol Pathogenesis Program, Atlanta, GA 30322 USA.
C3 Emory University; Emory University; Emory University; Emory University;
   Washington University (WUSTL); Emory University; Emory University
RP Pacifici, R (corresponding author), Emory Univ, Dept Med, Div Endocrinol Metab & Lipids, 101 Woodruff Circle,Room 1309, Atlanta, GA 30322 USA.
EM roberto.pacifici@emory.edu
RI Jones, Rheinallt/C-4611-2013; Perrien, Daniel/ISV-0029-2023; Pal,
   Subhashis/IXD-3635-2023
OI Perrien, Daniel/0000-0002-5488-3932; Pal, Subhashis/0000-0002-3916-5545;
   Jones, Rheinallt/0000-0002-0415-9487
FU National Institutes of Health [DK112946, DK119229, DK124821, RR028009,
   AG062334, AR068157, AR070091, AR079298, GM072808, GM095442]; Biomedical
   Laboratory Research & Development Service of the VA Office of Research
   and Development [5I01BX000105]; National Institute of Diabetes and
   Digestive and Kidney Diseases [R01DK119229, R01DK112946] Funding Source:
   NIH RePORTER; National Institute of General Medical Sciences
   [R01GM072808] Funding Source: NIH RePORTER; National Institute on Aging;
   NIH Office of the Director [U54AG062334] Funding Source: NIH RePORTER
FX This study was supported by grants from the National Institutes of
   Health (DK112946, DK119229, DK124821, and RR028009 to RP; AG062334,
   AR068157, AR070091, and AR079298 to MNW; GM072808 and GM095442 to CMC).
   MNW was also supported by a grant from the Biomedical Laboratory
   Research & Development Service of the VA Office of Research and
   Development (5I01BX000105).
CR Alexander JL, 2017, NAT REV GASTRO HEPAT, V14, P356, DOI 10.1038/nrgastro.2017.20
   Andersen MH, 2006, J INVEST DERMATOL, V126, P32, DOI 10.1038/sj.jid.5700001
   Baeyens A, 2015, TRENDS IMMUNOL, V36, P778, DOI 10.1016/j.it.2015.10.005
   Bakewell SJ, 2003, P NATL ACAD SCI USA, V100, P14205, DOI 10.1073/pnas.2234372100
   Beatty GL, 2001, J IMMUNOL, V166, P2276, DOI 10.4049/jimmunol.166.4.2276
   Benakis C, 2016, NAT MED, V22, P516, DOI 10.1038/nm.4068
   Bouferraa Y, 2021, INT J MOL SCI, V22, DOI 10.3390/ijms22158036
   Bouxsein ML, 2010, J BONE MINER RES, V25, P1468, DOI 10.1002/jbmr.141
   Brinkmann V, 2001, TRANSPLANT P, V33, P530, DOI 10.1016/S0041-1345(00)02126-6
   Buie HR, 2007, BONE, V41, P505, DOI 10.1016/j.bone.2007.07.007
   Campbell JP, 2012, JOVE-J VIS EXP, DOI 10.3791/4260
   Chawla-Sarkar M, 2003, APOPTOSIS, V8, P237, DOI 10.1023/A:1023668705040
   Cheever MA, 1997, IMMUNOL REV, V157, P177, DOI 10.1111/j.1600-065X.1997.tb00982.x
   Chin YE, 1996, SCIENCE, V272, P719, DOI 10.1126/science.272.5262.719
   Chow MT, 2019, IMMUNITY, V50, P1498, DOI 10.1016/j.immuni.2019.04.010
   Chun J, 2010, CLIN NEUROPHARMACOL, V33, P91, DOI 10.1097/WNF.0b013e3181cbf825
   Cotechini T, 2015, CANCER J, V21, P343, DOI 10.1097/PPO.0000000000000132
   Craft N, 2005, J INVEST DERMATOL, V125, P159, DOI 10.1111/j.0022-202X.2005.23759.x
   Crouse J, 2015, TRENDS IMMUNOL, V36, P49, DOI 10.1016/j.it.2014.11.001
   Fallarino F, 2000, J IMMUNOL, V165, P5495, DOI 10.4049/jimmunol.165.10.5495
   FIDLER IJ, 1977, SCIENCE, V197, P893, DOI 10.1126/science.887927
   Fornetti J, 2018, J BONE MINER RES, V33, P2099, DOI 10.1002/jbmr.3618
   Gagliani N, 2014, CELL, V157, P776, DOI 10.1016/j.cell.2014.03.006
   Gergely P, 2012, BRIT J PHARMACOL, V167, P1035, DOI 10.1111/j.1476-5381.2012.02061.x
   Giuntoli RL, 2002, CLIN CANCER RES, V8, P922
   Gorjifard S, 2016, J LEUKOCYTE BIOL, V100, P865, DOI 10.1189/jlb.3RI0516-222R
   Gregoire C, 2007, IMMUNOL REV, V220, P169, DOI 10.1111/j.1600-065X.2007.00563.x
   Grivennikov SI, 2012, NATURE, V491, P254, DOI 10.1038/nature11465
   Groom JR, 2011, EXP CELL RES, V317, P620, DOI 10.1016/j.yexcr.2010.12.017
   Guss JD, 2017, J BONE MINER RES, V32, P1343, DOI 10.1002/jbmr.3114
   Hernandez CJ, 2016, J BONE MINER RES, V31, P1638, DOI 10.1002/jbmr.2887
   Hildebrand T, 1999, J BONE MINER RES, V14, P1167, DOI 10.1359/jbmr.1999.14.7.1167
   Hildebrand TOR, 1997, Comput Methods Biomech Biomed Engin, V1, P15, DOI 10.1080/01495739708936692
   Hundehege P, 2019, NEURAL REGEN RES, V14, P1950, DOI 10.4103/1673-5374.259622
   Iida N, 2013, SCIENCE, V342, P967, DOI 10.1126/science.1240527
   Ivanova D, 2014, BIOMED RES INT, V2014, DOI 10.1155/2014/413982
   Jenkins SV, 2019, CANCER RES, V79, P5999, DOI 10.1158/0008-5472.CAN-18-4108
   Jones RM, 2018, BONE, V115, P59, DOI 10.1016/j.bone.2017.04.009
   Kaplan DH, 1998, P NATL ACAD SCI USA, V95, P7556, DOI 10.1073/pnas.95.13.7556
   Kim J, 2018, INT IMMUNOPHARMACOL, V63, P66, DOI 10.1016/j.intimp.2018.07.026
   Krebs CF, 2016, IMMUNITY, V45, P1078, DOI 10.1016/j.immuni.2016.10.020
   Lam KC, 2021, CELL, V184, P5338, DOI 10.1016/j.cell.2021.09.019
   Li JY, 2020, J CLIN INVEST, V130, P1767, DOI 10.1172/JCI133473
   Li JY, 2016, J CLIN INVEST, V126, P2049, DOI 10.1172/JCI86062
   Li JY, 2015, CELL METAB, V22, P799, DOI 10.1016/j.cmet.2015.09.012
   Li JY, 2014, J BONE MINER RES, V29, P43, DOI 10.1002/jbmr.2044
   Marelli-Berg FM, 2008, J PATHOL, V214, P179, DOI 10.1002/path.2269
   McKee AM, 2021, ISCIENCE, V24, DOI 10.1016/j.isci.2021.103012
   Morandi B, 2006, EUR J IMMUNOL, V36, P2394, DOI 10.1002/eji.200636290
   Morton AM, 2014, P NATL ACAD SCI USA, V111, P6696, DOI 10.1073/pnas.1405634111
   Muñoz Alférez MJ, 2019, J SCI FOOD AGR, V99, P473, DOI 10.1002/jsfa.9210
   Nakamura K, 2020, CELL MOL IMMUNOL, V17, P1, DOI 10.1038/s41423-019-0306-1
   Pan SF, 2013, ACS MED CHEM LETT, V4, P333, DOI 10.1021/ml300396r
   Paul S, 2016, ONCOIMMUNOLOGY, V5, DOI 10.1080/2162402X.2016.1235106
   Rakoff-Nahoum S, 2004, CELL, V118, P229, DOI 10.1016/j.cell.2004.07.002
   Rizzello V, 2011, J BIOMED BIOTECHNOL, DOI 10.1155/2011/473097
   Robinson JW, 2015, J BONE MINER RES, V30, P695, DOI 10.1002/jbmr.2394
   Rosean CB, 2019, CANCER RES, V79, P3662, DOI 10.1158/0008-5472.CAN-18-3464
   SALCEDO TW, 1993, J IMMUNOL, V151, P2511
   Schepper JD, 2020, J BONE MINER RES, V35, P801, DOI 10.1002/jbmr.3947
   Schueler J, 2013, PLOS ONE, V8, DOI 10.1371/journal.pone.0079939
   Siegel RL, 2020, CA-CANCER J CLIN, V70, P7, DOI 10.3322/caac.21590
   Smyth MJ, 2002, NAT REV CANCER, V2, P850, DOI 10.1038/nrc928
   Sommer F, 2013, NAT REV MICROBIOL, V11, P227, DOI 10.1038/nrmicro2974
   Song X, 2019, EXP THER MED, V18, P4845, DOI 10.3892/etm.2019.8122
   Tas F, 2012, J ONCOL, V2012, DOI 10.1155/2012/647684
   TIMONEN T, 1981, J EXP MED, V153, P569, DOI 10.1084/jem.153.3.569
   Tomura M, 2008, P NATL ACAD SCI USA, V105, P10871, DOI 10.1073/pnas.0802278105
   Tomura M, 2010, J CLIN INVEST, V120, P883, DOI 10.1172/JCI40926
   Tyagi AM, 2021, ELIFE, V10, DOI 10.7554/eLife.64237
   Vantyghem SA, 2003, CANCER RES, V63, P4763
   Voskoboinik I, 2006, NAT REV IMMUNOL, V6, P940, DOI 10.1038/nri1983
   Walzer T, 2007, NAT IMMUNOL, V8, P1337, DOI 10.1038/ni1523
   Wang JH, 2017, PEERJ, V5, DOI 10.7717/peerj.3450
   Wendel M, 2008, CANCER RES, V68, P8437, DOI 10.1158/0008-5472.CAN-08-1440
   Wennerberg E, 2015, CANCER IMMUNOL IMMUN, V64, P225, DOI 10.1007/s00262-014-1629-5
   Westendorf AM, 2010, INT J MED MICROBIOL, V300, P11, DOI 10.1016/j.ijmm.2009.08.009
   Yu MC, 2021, J CLIN INVEST, V131, DOI 10.1172/JCI143137
   Yu MC, 2020, NAT COMMUN, V11, DOI 10.1038/s41467-019-14148-4
   Yu TaChung, 2017, Cell, V170, P548, DOI 10.1016/j.cell.2017.07.008
   Zheng YJ, 2020, GUT MICROBES, V11, DOI 10.1080/19490976.2020.1737487
NR 81
TC 21
Z9 24
U1 2
U2 14
PU AMER SOC CLINICAL INVESTIGATION INC
PI ANN ARBOR
PA 2015 MANCHESTER RD, ANN ARBOR, MI 48104 USA
SN 0021-9738
EI 1558-8238
J9 J CLIN INVEST
JI J. Clin. Invest.
PD JUN 15
PY 2022
VL 132
IS 12
AR e157340
DI 10.1172/JCI157340
PG 22
WC Medicine, Research & Experimental
WE Science Citation Index Expanded (SCI-EXPANDED)
SC Research & Experimental Medicine
GA 2H2AI
UT WOS:000814099400001
PM 35503658
OA Green Published, gold
DA 2025-02-18
ER

PT J
AU Tripodi, L
   Feola, S
   Granata, I
   Whalley, T
   Passariello, M
   Capasso, C
   Coluccino, L
   Vitale, M
   Scalia, G
   Gentile, L
   De Lorenzo, C
   Guarracino, MR
   Castaldo, G
   D'Argenio, V
   Szomolay, B
   Cerullo, V
   Pastore, L
AF Tripodi, Lorella
   Feola, Sara
   Granata, Ilaria
   Whalley, Thomas
   Passariello, Margherita
   Capasso, Cristian
   Coluccino, Ludovica
   Vitale, Maria
   Scalia, Giulia
   Gentile, Laura
   De Lorenzo, Claudia
   Guarracino, Mario Rosario
   Castaldo, Giuseppe
   D'Argenio, Valeria
   Szomolay, Barbara
   Cerullo, Vincenzo
   Pastore, Lucio
TI Bifidobacterium affects antitumor efficacy of oncolytic adenovirus in a
   mouse model of melanoma
SO ISCIENCE
LA English
DT Article
ID MICROBIOTA; IMMUNOTHERAPY
AB Gut microbiota plays a key role in modulating responses to cancer immunotherapy in melanoma patients. Oncolytic viruses (OVs) represent emerging tools in cancer therapy, inducing a potent immunogenic can-cer cell death (ICD) and recruiting immune cells in tumors, poorly infiltrated by T cells. We investigated whether the antitumoral activity of oncolytic adenovirus Ad5D24-CpG (Ad-CpG) was gut microbiota-mediated in a syngeneic mouse model of melanoma and observed that ICD was weakened by vancomy-cin-mediated perturbation of gut microbiota. Ad-CpG efficacy was increased by oral supplementation with Bifidobacterium, reducing melanoma progression and tumor-infiltrating regulatory T cells. Fecal mi-crobiota was enriched in bacterial species belonging to the Firmicutes phylum in mice treated with both Bifidobacterium and Ad-CpG; furthermore, our data suggest that molecular mimicry between melanoma and Bifidobacterium-derived epitopes may favor activation of cross-reactive T cells and constitutes one of the mechanisms by which gut microbiota modulates OVs response.
C1 [Tripodi, Lorella; Passariello, Margherita; Coluccino, Ludovica; Vitale, Maria; Scalia, Giulia; Gentile, Laura; De Lorenzo, Claudia; Castaldo, Giuseppe; D'Argenio, Valeria; Pastore, Lucio] CEINGE Biotecnol Avanzate Franco Salvatore scarl, Naples, Italy.
   [Tripodi, Lorella; Passariello, Margherita; Coluccino, Ludovica; De Lorenzo, Claudia; Castaldo, Giuseppe; Cerullo, Vincenzo; Pastore, Lucio] Univ Napoli Federico II, Dipartimento Med Mol & Biotecnol Med, Naples, Italy.
   [Feola, Sara; Capasso, Cristian; Cerullo, Vincenzo] Univ Helsinki, Fac Pharm, Drug Res Program DRP, Div Pharmaceut Biosci,ImmunoViro Therapy Lab IVT, Viikinkaari 5E, Helsinki 00790, Finland.
   [Granata, Ilaria] Natl Res Council Branch Naples, Inst High Performance Comp & Networking, Naples, Italy.
   [Whalley, Thomas] Cardiff Univ, Sch Biosci, Cardiff CF10 3AX, Wales.
   [Guarracino, Mario Rosario] Univ Cassino, Southern Lazio Dept Econ & Law, Cassino, Italy.
   [D'Argenio, Valeria] San Raffaele Open Univ, Dept Human Sci & Qual Life Promot, Rome, Italy.
   [Szomolay, Barbara] Cardiff Univ, Div Infect & Immun, Sch Med, Cardiff CF14 4XN, Wales.
   [Szomolay, Barbara] Cardiff Univ, Sch Med, Syst Immun Res Inst, Cardiff CF14 4XN, Wales.
C3 University of Naples Federico II; University of Helsinki; Consiglio
   Nazionale delle Ricerche (CNR); Istituto di Calcolo e Reti ad Alte
   Prestazioni (ICAR-CNR); Cardiff University; University of Cassino;
   Cardiff University; Cardiff University
RP Pastore, L (corresponding author), CEINGE Biotecnol Avanzate Franco Salvatore scarl, Naples, Italy.; Cerullo, V; Pastore, L (corresponding author), Univ Napoli Federico II, Dipartimento Med Mol & Biotecnol Med, Naples, Italy.; Cerullo, V (corresponding author), Univ Helsinki, Fac Pharm, Drug Res Program DRP, Div Pharmaceut Biosci,ImmunoViro Therapy Lab IVT, Viikinkaari 5E, Helsinki 00790, Finland.
EM vincenzo.cerullo@helsinki.fi; lucio.pastore@unina.it
RI D'Argenio, Valeria/K-9345-2016; Castaldo, Giuseppe/AAC-6782-2022;
   Tripodi, Lorella/IXW-8895-2023; Vitale, Maria/HJZ-2156-2023; Guarracino,
   Mario Rosario/L-3815-2013; Pastore, Lucio/AAF-3487-2019; Granata,
   Ilaria/Q-2830-2018; Cerullo, Vincenzo/B-9075-2015
OI Szomolay, Barbara/0000-0002-5375-5533; Whalley,
   Thomas/0009-0008-1340-8474; Pastore, Lucio/0000-0001-6894-9317;
   Coluccino, Ludovica/0000-0001-7541-8960; Feola,
   Sara/0000-0002-4012-4310; Granata, Ilaria/0000-0002-3450-4667; Cerullo,
   Vincenzo/0000-0003-4901-3796
FU Italian Natural Recovery and Resilience Plan (PNRR); European Research
   Council under the European Union [681219]; Helsinki Institute of Life
   Science (HiLIFE); Jane and Aatos Erkko Foundation; Cancer Society of
   Finland
FX The authors thank Dr. Silvia Esposito, veterinary doctor responsible for
   the welfare of animals of animal facility of CEINGE Biotecnologie
   Avanzate Franco Salvatore, and Dr. Flavio Starnone for their valuable
   help and for sharing their extensive professional expertise. Professor
   LucioPastore is supported by funding of Italian Natural Recovery and
   Resilience Plan (PNRR) and POR Campania FESR 2014/2020: Sviluppo di
   Ap-procci Terapeutici INnovativi per patologie neoplastiche resistenti
   ai trattamenti (SATIN). Professor Vincenzo Cerullo is supported by
   fundingof Italian Natural Recovery and Resilience Plan (PNRR), the
   European Research Council under the European Union's Horizon 2020
   Frameworkprogram (H2020)/ERC-CoG-2015 Grant Agreement No. 681219, the
   Helsinki Institute of Life Science (HiLIFE), the Jane and Aatos Erkko
   Foundation (decision 19072019), the Cancer Society of Finland
   (Syopajarjestot).
CR Alexander JL, 2017, NAT REV GASTRO HEPAT, V14, P356, DOI 10.1038/nrgastro.2017.20
   Andreatta M, 2016, BIOINFORMATICS, V32, P511, DOI 10.1093/bioinformatics/btv639
   Bessell CA, 2020, JCI INSIGHT, V5, DOI 10.1172/jci.insight.135597
   Callahan BJ, 2016, NAT METHODS, V13, P581, DOI [10.1038/NMETH.3869, 10.1038/nmeth.3869]
   Capasso C, 2017, ONCOIMMUNOLOGY, V6, DOI 10.1080/2162402X.2017.1319028
   Caron E, 2015, ELIFE, V4, DOI 10.7554/eLife.07661
   Cerullo V, 2012, MOL THER, V20, P2076, DOI 10.1038/mt.2012.137
   Chiaro J, 2021, CANCER IMMUNOL RES, V9, P981, DOI 10.1158/2326-6066.CIR-20-0814
   DUNN OJ, 1964, TECHNOMETRICS, V6, P241, DOI 10.2307/1266041
   Ericsson AC, 2015, ILAR J, V56, P205, DOI 10.1093/ilar/ilv021
   Feola S, 2018, ONCOIMMUNOLOGY, V7, DOI 10.1080/2162402X.2018.1457596
   Garofalo M, 2021, PHARMACEUTICS, V13, DOI 10.3390/pharmaceutics13040547
   Gopalakrishnan V, 2018, SCIENCE, V359, P97, DOI 10.1126/science.aan4236
   Hollander M., 2014, NONPARAMETRIC STAT M, DOI [DOI 10.1002/9781119196037, 10.1002/9781119196037]
   Hooper LV, 2012, SCIENCE, V336, P1268, DOI 10.1126/science.1223490
   Hwang JK, 2020, INT J MOL SCI, V21, DOI 10.3390/ijms21228627
   Iaffaldano L, 2018, SCI REP-UK, V8, DOI 10.1038/s41598-018-29443-1
   Iida N, 2013, SCIENCE, V342, P967, DOI 10.1126/science.1240527
   Ivanov II, 2012, CELL HOST MICROBE, V12, P496, DOI 10.1016/j.chom.2012.09.009
   Jandhyala SM, 2015, WORLD J GASTROENTERO, V21, P8787, DOI 10.3748/wjg.v21.i29.8787
   Kalaora S, 2021, NATURE, V592, P138, DOI 10.1038/s41586-021-03368-8
   Kilkenny C, 2010, PLOS BIOL, V8, DOI 10.1371/journal.pbio.1000412
   Kim K, 2020, NAT COMMUN, V11, DOI 10.1038/s41467-020-14562-z
   Kuczma MP, 2017, ONCOTARGET, V8, P111931, DOI 10.18632/oncotarget.22953
   Ley RE, 2006, NATURE, V444, P1022, DOI 10.1038/4441022a
   Matson V, 2018, SCIENCE, V359, P104, DOI 10.1126/science.aao3290
   McKee AM, 2021, ISCIENCE, V24, DOI 10.1016/j.isci.2021.103012
   McMurdie PJ, 2013, PLOS ONE, V8, DOI 10.1371/journal.pone.0061217
   Mellman I, 2011, NATURE, V480, P480, DOI 10.1038/nature10673
   Nardelli C, 2020, MICROORGANISMS, V8, DOI 10.3390/microorganisms8040485
   Nejman D, 2020, SCIENCE, V368, P973, DOI 10.1126/science.aay9189
   Passariello M, 2019, CANCERS, V11, DOI 10.3390/cancers11091268
   Rastrelli M, 2014, IN VIVO, V28, P1005
   Rawls JF, 2006, CELL, V127, P423, DOI 10.1016/j.cell.2006.08.043
   Routy B, 2018, SCIENCE, V359, P91, DOI 10.1126/science.aan3706
   Sambi M, 2019, J ONCOL, V2019, DOI 10.1155/2019/4508794
   Sasso E, 2018, MABS-AUSTIN, V10, P1060, DOI 10.1080/19420862.2018.1496772
   Schliep KP, 2011, BIOINFORMATICS, V27, P592, DOI 10.1093/bioinformatics/btq706
   Sepich-Poore GD, 2021, SCIENCE, V371, P1331, DOI 10.1126/science.abc4552
   Sivan A, 2015, SCIENCE, V350, P1084, DOI 10.1126/science.aac4255
   Strati F, 2021, MICROBIOME, V9, DOI 10.1186/s40168-020-00991-x
   Tripodi L., 2021, BIOCHIM CLIN, V45, P242, DOI [10.19186/BC2021.021, DOI 10.19186/BC_2021.021]
   Tripodi L, 2023, CANCERS, V15, DOI 10.3390/cancers15041297
   Tripodi L, 2021, INT J MOL SCI, V22, DOI 10.3390/ijms22052517
   Uribe-Herranz M, 2020, J CLIN INVEST, V130, P466, DOI 10.1172/JCI124332
   Vétizou M, 2015, SCIENCE, V350, P1079, DOI 10.1126/science.aad1329
   Viaud S, 2013, SCIENCE, V342, P971, DOI 10.1126/science.1240537
   Vitale M., 2023, Biochim. Clin., V47, P251, DOI [10.19186/bc_2023.045, DOI 10.19186/BC_2023.045]
   Vitale M, 2022, FRONT ONCOL, V12, DOI 10.3389/fonc.2022.902190
   Wright ES, 2016, R J, V8, P352
   Zitvogel L, 2017, NAT REV MICROBIOL, V15, P465, DOI 10.1038/nrmicro.2017.44
NR 51
TC 9
Z9 10
U1 1
U2 11
PU CELL PRESS
PI CAMBRIDGE
PA 50 HAMPSHIRE ST, FLOOR 5, CAMBRIDGE, MA 02139 USA
EI 2589-0042
J9 ISCIENCE
JI iScience
PD OCT 20
PY 2023
VL 26
IS 10
AR 107668
DI 10.1016/j.isci.2023.107668
EA SEP 2023
PG 22
WC Multidisciplinary Sciences
WE Science Citation Index Expanded (SCI-EXPANDED)
SC Science & Technology - Other Topics
GA T6OB8
UT WOS:001079149000001
PM 37720092
OA Green Published, gold, Green Accepted
DA 2025-02-18
ER

PT J
AU Pinto, C
   Aluai-Cunha, C
   Santos, A
AF Pinto, Catarina
   Aluai-Cunha, Catarina
   Santos, Andreia
TI The human and animals' malignant melanoma: comparative tumor models and
   the role of microbiome in dogs and humans
SO MELANOMA RESEARCH
LA English
DT Review
DE canine oral malignant melanoma; cancer models; gut microbiome; human
   mucosal melanoma; malignant melanoma; Translational Oncology
ID ORAL MUCOSAL MELANOMA; FECAL MICROBIOTA; GUT MICROBIOME; RETROSPECTIVE
   ANALYSIS; ULTRAVIOLET-RADIATION; COMMENSAL MICROBIOTA; CUTANEOUS
   MELANOMAS; IMMUNE HOMEOSTASIS; SURGICAL EXCISION; MINIATURE SWINE
AB Currently, the most progressively occurring incident cancer is melanoma. The mouse is the most popular model in human melanoma research given its various benefits as a laboratory animal. Nevertheless, unlike humans, mice do not develop melanoma spontaneously, so they need to be genetically manipulated. In opposition, there are several reports of other animals, ranging from wild to domesticated animals, that spontaneously develop melanoma and that have cancer pathways that are similar to those of humans. The influence of the gut microbiome on health and disease is being the aim of many recent studies. It has been proven that the microbiome is a determinant of the host's immune status and disease prevention. In human medicine, there is increasing evidence that changes in the microbiome influences malignant melanoma progression and response to therapy. There are several similarities between some animals and human melanoma, especially between canine and human oral malignant melanoma as well as between the gut microbiome of both species. However, microbiome studies are scarce in veterinary medicine, especially in the oncology field. Future studies need to address the relevance of gut and tissue microbiome for canine malignant melanoma development, which results will certainly benefit both species in the context of translational medicine.
C1 [Pinto, Catarina; Aluai-Cunha, Catarina; Santos, Andreia] Abel Salazar Univ Porto ICBAS UP, Dept Vet Clin, Inst Biomed Sci, Porto, Portugal.
   [Santos, Andreia] Anim Sci & Study Ctr CECA, Food & Agr Sci Technol Inst ICETA, Porto, Portugal.
   [Pinto, Catarina] Abel Salazar Univ Porto ICBAS UP, Dept Vet Clin, Inst Biomed Sci, Rua Jorge Viterbo Ferreira, 228, P-4050313 Porto, Porto, Portugal.
C3 Universidade do Porto; Universidade do Porto
RP Pinto, C (corresponding author), Abel Salazar Univ Porto ICBAS UP, Dept Vet Clin, Inst Biomed Sci, Porto, Portugal.; Pinto, C (corresponding author), Abel Salazar Univ Porto ICBAS UP, Dept Vet Clin, Inst Biomed Sci, Rua Jorge Viterbo Ferreira, 228, P-4050313 Porto, Porto, Portugal.
RI Santos, Andreia/ADP-6533-2022
OI Santos, Andreia/0000-0002-7888-1739; Pinto,
   Catarina/0000-0002-1465-7666; Aluai-Cunha, Catarina/0000-0002-7572-6389
CR Ahn J, 2013, JNCI-J NATL CANCER I, V105, P1907, DOI 10.1093/jnci/djt300
   Alexander AN, 2006, CANCER IMMUNOL IMMUN, V55, P433, DOI 10.1007/s00262-005-0025-6
   Almela RM, 2019, VET SCI, V6, DOI 10.3390/vetsci6010015
   Anyz J, 2017, SCI REP-UK, V7, DOI 10.1038/srep40169
   Ariyoshi Y, 2008, INT J CLIN ONCOL, V13, P220, DOI 10.1007/s10147-007-0756-9
   Atherton MJ, 2016, VET IMMUNOL IMMUNOP, V169, P15, DOI 10.1016/j.vetimm.2015.11.003
   Bastian BC, 2014, ANNU REV PATHOL-MECH, V9, P239, DOI 10.1146/annurev-pathol-012513-104658
   Belkaid Y, 2014, CELL, V157, P121, DOI 10.1016/j.cell.2014.03.011
   Berg G, 2020, MICROBIOME, V8, DOI 10.1186/s40168-020-00875-0
   Bergman PJ, 2007, CLIN TECH SMALL AN P, V22, P55, DOI 10.1053/j.ctsap.2007.03.004
   Bergman PJ, 2020, Withrow & MacEwen's Small Animal Clinical Oncology, V6th, P367, DOI DOI 10.1016/B978-0-323-59496-7.00020-7
   Borovansky J, 2003, MELANOMA RES, V13, P543, DOI 10.1097/01.cmr.0000056276.15046.21
   BOSTOCK DE, 1979, VET PATHOL, V16, P32, DOI 10.1177/030098587901600103
   Boston SE, 2014, JAVMA-J AM VET MED A, V245, P401, DOI 10.2460/javma.245.4.401
   Bourguet A, 2015, VET OPHTHALMOL, V18, P345, DOI 10.1111/vop.12233
   BUNDZA A, 1990, CAN J VET RES, V54, P301
   Burton EN, 2017, PLOS ONE, V12, DOI 10.1371/journal.pone.0177783
   Burton EN, 2016, J AM ASSOC LAB ANIM, V55, P582
   Campagne C, 2012, BMC VET RES, V8, DOI 10.1186/1746-6148-8-95
   Cebra JJ, 1999, AM J CLIN NUTR, V69, p1046S, DOI 10.1093/ajcn/69.5.1046s
   Chan J, 2001, MOL CARCINOGEN, V31, P16, DOI 10.1002/mc.1033
   Chaput N, 2017, ANN ONCOL, V28, P1368, DOI 10.1093/annonc/mdx108
   Chin L, 1997, GENE DEV, V11, P2822, DOI 10.1101/gad.11.21.2822
   Chu PY, 2013, VET J, V196, P226, DOI 10.1016/j.tvjl.2012.09.005
   Chu S, 2020, VET MICROBIOL, V240, DOI 10.1016/j.vetmic.2019.108491
   Cizkova J, 2019, DEV COMP IMMUNOL, V92, P60, DOI 10.1016/j.dci.2018.10.001
   Coelho LP, 2018, MICROBIOME, V6, DOI 10.1186/s40168-018-0450-3
   Collins D, 2011, LANCET ONCOL, V12, P504, DOI 10.1016/S1470-2045(10)70186-8
   Cui CL, 2014, CHIN CLIN ONCOL, V3, DOI 10.3978/j.issn.2304-3865.2014.07.02
   Curtin JA, 2006, J CLIN ONCOL, V24, P4340, DOI 10.1200/JCO.2006.06.2984
   David LA, 2014, NATURE, V505, P559, DOI 10.1038/nature12820
   de Carvalho JP, 2022, CANCERS, V14, DOI 10.3390/cancers14143397
   Deng P, 2015, BRIT J NUTR, V113, pS6, DOI 10.1017/S0007114514002943
   Desfrancois J, 2010, PLOS ONE, V5, DOI 10.1371/journal.pone.0008437
   Di Cerbo A, 2014, J CANCER RES CLIN, V140, P1807, DOI 10.1007/s00432-014-1664-9
   Di Palma S, 2021, VET PATHOL, V58, P881, DOI 10.1177/0300985821996658
   Dieckhoff B, 2007, VET MICROBIOL, V123, P53, DOI 10.1016/j.vetmic.2007.02.024
   Dobson Jane M, 2013, ISRN Vet Sci, V2013, P941275, DOI 10.1155/2013/941275
   Dominguez-Bello MG, 2019, GUT, V68, P1108, DOI 10.1136/gutjnl-2018-317503
   Downey RF, 2015, INT J CANCER, V137, P1249, DOI 10.1002/ijc.29003
   Duarte JD, 2018, IMMUNOL CELL BIOL, V96, P497, DOI 10.1111/imcb.12001
   Elkrief A, 2019, ONCOIMMUNOLOGY, V8, DOI 10.1080/2162402X.2019.1568812
   Epiphanio T., 2021, CANINE GENETICS HLTH, DOI [10.5772/intechopen.95780, DOI 10.5772/INTECHOPEN.95780]
   Erdmann F, 2013, INT J CANCER, V132, P385, DOI 10.1002/ijc.27616
   Falony G, 2016, SCIENCE, V352, P560, DOI 10.1126/science.aad3503
   Ferlay J, 2010, INT J CANCER, V127, P2893, DOI 10.1002/ijc.25516
   Festi D, 2011, DIGEST DIS, V29, P518, DOI 10.1159/000332975
   Fleury C, 2000, PIGM CELL RES, V13, P39, DOI 10.1034/j.1600-0749.2000.130108.x
   Flisikowski K, 2017, VET COMP ONCOL, V15, P289, DOI 10.1111/vco.12186
   Frankel AE, 2017, NEOPLASIA, V19, P848, DOI 10.1016/j.neo.2017.08.004
   Gallo A, 2016, WORLD J GASTROENTERO, V22, P7186, DOI 10.3748/wjg.v22.i32.7186
   Garden OA, 2011, INT IMMUNOPHARMACOL, V11, P576, DOI 10.1016/j.intimp.2010.11.003
   Gavazza A, 2018, VET COMP ONCOL, V16, pE169, DOI 10.1111/vco.12367
   Gillard M, 2014, PIGM CELL MELANOMA R, V27, DOI 10.1111/pcmr.12170
   Giuliano A, 2020, J SMALL ANIM PRACT, V61, P190, DOI 10.1111/jsap.13111
   Giuliano A, 2022, BIOLOGY-BASEL, V11, DOI 10.3390/biology11010054
   GOLDSCHMIDT MH, 1985, AM J DERMATOPATH, V7, P203
   GOLDSCHMIDT MH, 1994, CLIN DERMATOL, V12, P507, DOI 10.1016/0738-081X(94)90217-8
   Goodrich JK, 2014, CELL, V159, P789, DOI 10.1016/j.cell.2014.09.053
   Gopalakrishnan V, 2018, SCIENCE, V359, P97, DOI 10.1126/science.aan4236
   Gopalakrishnan V, 2018, CANCER CELL, V33, P570, DOI 10.1016/j.ccell.2018.03.015
   GORODETSKY R, 1986, INT J DERMATOL, V25, P440, DOI 10.1111/j.1365-4362.1986.tb03449.x
   Gough E, 2011, CLIN INFECT DIS, V53, P994, DOI 10.1093/cid/cir632
   Grosenbaugh DA, 2011, AM J VET RES, V72, P1631, DOI 10.2460/ajvr.72.12.1631
   Guven DC, 2020, FUTURE ONCOL, V16, P497, DOI 10.2217/fon-2019-0783
   HAHN KA, 1994, J SMALL ANIM PRACT, V35, P251, DOI 10.1111/j.1748-5827.1994.tb03273.x
   Han MJ, 2010, PROTEOMICS, V10, P4450, DOI 10.1002/pmic.200900549
   Hardwick L, 2021, VET SCI, V8, DOI 10.3390/vetsci8110286
   HARVEY HJ, 1981, J AM VET MED ASSOC, V178, P580
   Hassan H, 2018, SUPPORT CARE CANCER, V26, P2503, DOI 10.1007/s00520-018-4216-z
   Hassel JC, 2008, MELANOMA RES, V18, P378, DOI 10.1097/CMR.0b013e32830ce7d7
   Helmink BA, 2019, NAT MED, V25, P377, DOI 10.1038/s41591-019-0377-7
   HELSETH A, 1989, ACTA ONCOL, V28, P103, DOI 10.3109/02841868909111189
   Hendricks WPD, 2018, PLOS GENET, V14, DOI 10.1371/journal.pgen.1007589
   Herlyn M, 2010, J INVEST DERMATOL, V130, P911, DOI 10.1038/jid.2009.441
   Hernandez B, 2018, INT J MOL SCI, V19, DOI 10.3390/ijms19020394
   Herstad KMV, 2018, PLOS ONE, V13, DOI 10.1371/journal.pone.0198342
   Honda K, 2016, NATURE, V535, P75, DOI 10.1038/nature18848
   HOOK RR, 1977, P AM ASSOC CANC RES, V18, P46
   Horak V, 2019, GENES-BASEL, V10, DOI 10.3390/genes10110915
   Huang T, 2005, CLIN IMMUNOL, V117, P221, DOI 10.1016/j.clim.2005.09.012
   Hutchinson L, 2011, NAT REV CLIN ONCOL, V8, P189, DOI [10.1038/nrclinonc.2010.204, 10.1038/nrclinonc.2011.34]
   Igase M, 2020, SCI REP-UK, V10, DOI 10.1038/s41598-020-75533-4
   Isaiah A, 2017, PLOS ONE, V12, DOI 10.1371/journal.pone.0184899
   Iussich S, 2017, VET COMP ONCOL, V15, P462, DOI 10.1111/vco.12190
   Jackett LA, 2019, CANCERS, V11, DOI 10.3390/cancers11122041
   Jethanamest D, 2011, ANN SURG ONCOL, V18, P2748, DOI 10.1245/s10434-011-1685-4
   Jiang L, 2014, BMC CANCER, V14, DOI 10.1186/1471-2407-14-857
   Johnson PJ, 1998, VET CLIN N AM-EQUINE, V14, P625
   Khan AA, 2012, BBA-REV CANCER, V1826, P331, DOI 10.1016/j.bbcan.2012.05.005
   Khan MAW, 2020, DIGEST DIS SCI, V65, P885, DOI 10.1007/s10620-020-06111-x
   Kleber KT, 2022, FRONT IMMUNOL, V13, DOI 10.3389/fimmu.2022.983344
   Konuthula N, 2017, INT FORUM ALLERGY RH, V7, P99, DOI 10.1002/alr.21831
   Kurilshikov A, 2017, TRENDS IMMUNOL, V38, P633, DOI 10.1016/j.it.2017.06.003
   KUSEWITT DF, 1991, VET PATHOL, V28, P55, DOI 10.1177/030098589102800108
   La-Beck NM, 2015, PHARMACOTHERAPY, V35, P963, DOI 10.1002/phar.1643
   Larue L, 2012, J INVEST DERMATOL, V132, P2135, DOI 10.1038/jid.2012.221
   Leiter U, 2008, ADV EXP MED BIOL, V624, P89, DOI 10.1007/978-0-387-77574-6_8
   LEVENE A, 1971, TUMORI J, V57, P133, DOI 10.1177/030089167105700303
   LEY RD, 1989, PHOTOCHEM PHOTOBIOL, V50, P1, DOI 10.1111/j.1751-1097.1989.tb04123.x
   Limeta A, 2020, JCI INSIGHT, V5, DOI 10.1172/jci.insight.140940
   Lindblad-Toh K, 2005, NATURE, V438, P803, DOI 10.1038/nature04338
   Linos E, 2009, J INVEST DERMATOL, V129, P1666, DOI 10.1038/jid.2008.423
   MACEWEN EG, 1986, CANCER INVEST, V4, P397, DOI 10.3109/07357908609017520
   Mack GS, 2006, J NATL CANCER I, V98, P161, DOI 10.1093/jnci/djj061
   Maekawa N, 2021, NPJ PRECIS ONCOL, V5, DOI 10.1038/s41698-021-00147-6
   Maekawa N, 2016, PLOS ONE, V11, DOI 10.1371/journal.pone.0157176
   Marchesi JR, 2015, MICROBIOME, V3, DOI 10.1186/s40168-015-0094-5
   Marsella R, 2021, VET DERMATOL, V32, P547, DOI 10.1111/vde.12965
   Matson V, 2018, SCIENCE, V359, P104, DOI 10.1126/science.aao3290
   Mazmanian SK, 2005, CELL, V122, P107, DOI 10.1016/j.cell.2005.05.007
   McFADYEAN JOHN, 1933, JOUR COMP PATH AND THERAP, V46, P186
   McLean JL, 2015, J S AFR VET ASSOC, V86, DOI 10.4102/jsava.v86i1.1246
   McQuade JL, 2019, LANCET ONCOL, V20, pE77, DOI 10.1016/S1470-2045(18)30952-5
   Meason-Smith C, 2017, VET DERMATOL, V28, P71, DOI 10.1111/vde.12373
   Meierjohann S, 2006, TRENDS GENET, V22, P654, DOI 10.1016/j.tig.2006.09.013
   Meng S, 2018, FRONT ONCOL, V8, DOI 10.3389/fonc.2018.00318
   Mihajlovic M, 2012, INT J CLIN EXP PATHO, V5, P739
   Miskolczi Z, 2018, ONCOGENE, V37, P3166, DOI 10.1038/s41388-018-0209-0
   Mochizuki H, 2015, PLOS ONE, V10, DOI 10.1371/journal.pone.0129534
   Modiano JF, 1999, J VET INTERN MED, V13, P163, DOI 10.1892/0891-6640(1999)013<0163:TMBOCM>2.3.CO;2
   Mohiuddin JJ, 2021, JNCI-J NATL CANCER I, V113, P162, DOI 10.1093/jnci/djaa057
   Morcinek JC, 2002, ONCOGENE, V21, P1668, DOI 10.1038/sj.onc.1205148
   Mrofchak R, 2022, ALL LIFE, V15, P1245, DOI 10.1080/26895293.2022.2154858
   Müller S, 2001, J ANIM BREED GENET, V118, P275, DOI 10.1046/j.1439-0388.2001.00280.x
   Murphy S, 2005, Vet Comp Oncol, V3, P222, DOI 10.1111/j.1476-5810.2005.00082.x
   Nair HB, 2014, PIGM CELL MELANOMA R, V27, P843, DOI 10.1111/pcmr.12283
   Nassar KW, 2020, SEMIN CANCER BIOL, V61, P139, DOI 10.1016/j.semcancer.2019.09.013
   Niederwerder MC, 2018, VET IMMUNOL IMMUNOP, V206, P65, DOI 10.1016/j.vetimm.2018.11.002
   O'Keefe SJD, 2016, NAT REV GASTRO HEPAT, V13, P691, DOI 10.1038/nrgastro.2016.165
   Omori M, 2017, J VET MED SCI, V79, P1840, DOI 10.1292/jvms.17-0045
   Ottnod JM, 2013, VET COMP ONCOL, V11, P219, DOI 10.1111/vco.12057
   OXENHANDLER RW, 1979, AM J PATHOL, V96, P707
   Paoloni M, 2008, NAT REV CANCER, V8, P147, DOI 10.1038/nrc2273
   Paoloni M, 2009, BMC GENOMICS, V10, DOI 10.1186/1471-2164-10-625
   Pathak S, 1997, INT J ONCOL, V11, P53
   PATNAIK AK, 1975, JNCI-J NATL CANCER I, V54, P855
   PATNAIK AK, 1988, VET PATHOL, V25, P105, DOI 10.1177/030098588802500201
   Patrick RJ, 2007, J AM ACAD DERMATOL, V56, P828, DOI 10.1016/j.jaad.2006.06.017
   Pereira GQ, 2018, J VET INTERN MED, V32, P707, DOI 10.1111/jvim.15072
   Pielberg GR, 2008, NAT GENET, V40, P1004, DOI 10.1038/ng.185
   Pilla R, 2020, FRONT VET SCI, V6, DOI 10.3389/fvets.2019.00498
   Porcellato I, 2021, VET PATHOL, V58, P42, DOI 10.1177/0300985820960131
   Porcellato I, 2019, VET PATHOL, V56, P189, DOI 10.1177/0300985818808530
   Postow MA, 2015, J CLIN ONCOL, V33, P1974, DOI 10.1200/JCO.2014.59.4358
   Proulx DR, 2003, VET RADIOL ULTRASOUN, V44, P352, DOI 10.1111/j.1740-8261.2003.tb00468.x
   Prouteau A, 2019, GENES-BASEL, V10, DOI 10.3390/genes10070501
   PROWSE KR, 1995, P NATL ACAD SCI USA, V92, P4818, DOI 10.1073/pnas.92.11.4818
   Ragnarsson-Olding BK, 2011, ACTA ONCOL, V50, P323, DOI 10.3109/0284186X.2010.535846
   Rahman MM, 2020, ONCOL REP, V43, P16, DOI 10.3892/or.2019.7391
   Rakoff-Nahoum S, 2007, SCIENCE, V317, P124, DOI 10.1126/science.1140488
   Ramos-Vara JA, 2000, VET PATHOL, V37, P597, DOI 10.1354/vp.37-6-597
   Regneri J, 2019, PIGM CELL MELANOMA R, V32, P248, DOI 10.1111/pcmr.12729
   Rong JJ, 2019, J GASTROEN HEPATOL, V34, P1182, DOI 10.1111/jgh.14516
   Routy B, 2018, SCIENCE, V359, P91, DOI 10.1126/science.aan3706
   Roy S, 2017, NAT REV CANCER, V17, P271, DOI 10.1038/nrc.2017.13
   Salas-Mani A, 2018, J ANIM SCI, V96, P3102, DOI 10.1093/jas/sky193
   Sausville EA, 2006, CANCER RES, V66, P3351, DOI 10.1158/0008-5472.CAN-05-3627
   Schmitt K, 2013, GENOME BIOL EVOL, V5, P307, DOI 10.1093/gbe/evt010
   SCHOTT HC, 1990, J AM VET MED ASSOC, V196, P1820
   Schwabe RF, 2013, NAT REV CANCER, V13, P800, DOI 10.1038/nrc3610
   Scott AJ, 2019, GUT, V68, P1624, DOI 10.1136/gutjnl-2019-318556
   Scott MC, 2011, BONE, V49, P356, DOI 10.1016/j.bone.2011.05.008
   Seltenhammer MH, 2004, PIGM CELL RES, V17, P674, DOI 10.1111/j.1600-0749.2004.00192.x
   Seltenhammer MH, 2003, EQUINE VET J, V35, P153, DOI 10.2746/042516403776114234
   Sherwani MA, 2018, PHOTODERMATOL PHOTO, V34, P25, DOI 10.1111/phpp.12334
   Simoes CD, 2013, J NUTR, V143, P417, DOI 10.3945/jn.112.166322
   Simpson RM, 2014, PIGM CELL MELANOMA R, V27, DOI 10.1111/pcmr.12185
   Sivan A, 2015, SCIENCE, V350, P1084, DOI 10.1126/science.aac4255
   Smith SH, 2002, VET PATHOL, V39, P651, DOI 10.1354/vp.39-6-651
   Song SJ, 2013, ELIFE, V2, DOI 10.7554/eLife.00458
   Sonnenberg GF, 2012, SCIENCE, V336, P1321, DOI 10.1126/science.1222551
   Spangler WL, 2006, VET PATHOL, V43, P136, DOI 10.1354/vp.43-2-136
   Stancu Andreea Lucia, 2018, Discoveries (Craiova), V6, pe84, DOI 10.15190/d.2018.4
   Stei MM, 2016, BIOMED RES INT, V2016, DOI 10.1155/2016/4521807
   Sundström E, 2012, PIGM CELL MELANOMA R, V25, P28, DOI 10.1111/j.1755-148X.2011.00902.x
   Tacastacas JD, 2014, J AM ACAD DERMATOL, V71, P366, DOI 10.1016/j.jaad.2014.03.031
   Tammela T, 2020, ANNU REV CANC BIOL, V4, P99, DOI 10.1146/annurev-cancerbio-030419-033413
   Taper HS, 2005, IN VIVO, V19, P201
   Tehrani AB, 2012, NEUROGASTROENT MOTIL, V24, P305, DOI 10.1111/j.1365-2982.2012.01895.x
   Temam S, 2005, CANCER-AM CANCER SOC, V103, P313, DOI 10.1002/cncr.20775
   Thaiss CA, 2016, NATURE, V535, P65, DOI 10.1038/nature18847
   Tichet M, 2015, NAT COMMUN, V6, DOI 10.1038/ncomms7993
   Tinsley N, 2020, ONCOLOGIST, V25, P55, DOI 10.1634/theoncologist.2019-0160
   Tlholoe MM, 2015, HEAD NECK PATHOL, V9, P127, DOI 10.1007/s12105-014-0526-8
   TODOROFF RJ, 1979, J AM VET MED ASSOC, V175, P567
   Treggiari E, 2016, J VET MED SCI, V78, P845, DOI 10.1292/jvms.15-0510
   Turek M, 2020, VET RADIOL ULTRASOUN, V61, P471, DOI 10.1111/vru.12860
   Turnbaugh PJ, 2007, NATURE, V449, P804, DOI 10.1038/nature06244
   VALENTINE BA, 1995, J VET INTERN MED, V9, P291, DOI 10.1111/j.1939-1676.1995.tb01087.x
   van der Weyden L, 2020, J PATHOL, V252, P4, DOI 10.1002/path.5505
   VandeBerg John L., 1997, ILAR J, V38, P4
   Vázquez-Baeza Y, 2016, NAT MICROBIOL, V1, DOI [10.1038/nmicrobiol.2016.177, 10.1038/NMICROBIOL.2016.177]
   Verganti S, 2017, J SMALL ANIM PRACT, V58, P10, DOI 10.1111/jsap.12613
   Vetizou M, 2018, CELL RES, V28, P263, DOI 10.1038/cr.2018.12
   Vétizou M, 2015, SCIENCE, V350, P1079, DOI 10.1126/science.aad1329
   Vincent-Naulleau S, 2004, PIGM CELL RES, V17, P24, DOI 10.1046/j.1600-0749.2003.00101.x
   Vogtmann E, 2016, BRIT J CANCER, V114, P237, DOI 10.1038/bjc.2015.465
   WALLACE J, 1992, VET SURG, V21, P337, DOI 10.1111/j.1532-950X.1992.tb01707.x
   Warner AB, 2019, CURR ONCOL REP, V21, DOI 10.1007/s11912-019-0814-2
   Wei B, 2010, J IMMUNOL, V184, P1218, DOI 10.4049/jimmunol.0902620
   White R, 2017, GUT MICROBES, V8, P451, DOI 10.1080/19490976.2017.1334754
   Williams MD, 2017, HEAD NECK PATHOL, V11, P110, DOI 10.1007/s12105-017-0789-y
   WITTBRODT J, 1989, NATURE, V341, P415, DOI 10.1038/341415a0
   Wong K, 2019, NAT COMMUN, V10, DOI 10.1038/s41467-018-08081-1
   Wu YT, 2014, ORAL ONCOL, V50, P319, DOI 10.1016/j.oraloncology.2014.01.008
   Wurth L, 2016, CANCER CELL, V30, P694, DOI 10.1016/j.ccell.2016.10.004
   Yamamoto ML, 2014, CANCER J, V20, P190, DOI 10.1097/PPO.0000000000000047
   Yde SS, 2018, CURR ONCOL REP, V20, DOI 10.1007/s11912-018-0675-0
   Yentz S, 2019, ANN TRANSL MED, V7, DOI 10.21037/atm.2019.05.62
   You I, 2021, ANIMALS-BASEL, V11, DOI 10.3390/ani11082432
   Zheng DP, 2020, CELL RES, V30, P492, DOI 10.1038/s41422-020-0332-7
   Zhou CB, 2021, TRENDS CANCER, V7, P647, DOI 10.1016/j.trecan.2021.01.010
   Zumwalde NA, 2018, BREAST CANCER RES, V20, DOI 10.1186/s13058-018-1036-5
NR 214
TC 5
Z9 5
U1 2
U2 12
PU LIPPINCOTT WILLIAMS & WILKINS
PI PHILADELPHIA
PA TWO COMMERCE SQ, 2001 MARKET ST, PHILADELPHIA, PA 19103 USA
SN 0960-8931
EI 1473-5636
J9 MELANOMA RES
JI Melanoma Res.
PD APR
PY 2023
VL 33
IS 2
BP 87
EP 103
DI 10.1097/CMR.0000000000000880
PG 17
WC Oncology; Dermatology; Medicine, Research & Experimental
WE Science Citation Index Expanded (SCI-EXPANDED)
SC Oncology; Dermatology; Research & Experimental Medicine
GA 9F0DC
UT WOS:000937146200001
PM 36662668
DA 2025-02-18
ER

PT J
AU Witt, RG
   Cass, SH
   Tran, T
   Damania, A
   Nelson, EE
   Sirmans, E
   Burton, EM
   Chelvanambi, M
   Johnson, S
   Tawbi, HA
   Gershenwald, JE
   Davies, MA
   Spencer, C
   Mishra, A
   Wong, MC
   Ajami, NJ
   Peterson, CB
   Daniel, CR
   Wargo, JA
   Mcquade, JL
   Nelson, KC
AF Witt, Russell G.
   Cass, Samuel H.
   Tran, Tiffaney
   Damania, Ashish
   Nelson, Emelie E.
   Sirmans, Elizabeth
   Burton, Elizabeth M.
   Chelvanambi, Manoj
   Johnson, Sarah
   Tawbi, Hussein A.
   Gershenwald, Jeffrey E.
   Davies, Michael A.
   Spencer, Christine
   Mishra, Aditya
   Wong, Matthew C.
   Ajami, Nadim J.
   Peterson, Christine B.
   Daniel, Carrie R.
   Wargo, Jennifer A.
   Mcquade, Jennifer L.
   Nelson, Kelly C.
TI Gut Microbiome in Patients With Early-Stage and Late-Stage Melanoma
SO JAMA DERMATOLOGY
LA English
DT Article
ID FUSOBACTERIUM-NUCLEATUM; COLORECTAL-CANCER; THERAPY EFFICACY;
   IMMUNOTHERAPY; IMMUNITY; DIVERSITY; FIBER
AB Importance The gut microbiome modulates the immune system and responses to immunotherapy in patients with late-stage melanoma. It is unknown whether fecal microbiota profiles differ between healthy individuals and patients with melanoma or if microbiota profiles differ among patients with different stages of melanoma. Defining gut microbiota profiles in individuals without melanoma and those with early-stage and late-stage melanoma may reveal features associated with disease progression.Objective To characterize and compare gut microbiota profiles between healthy volunteers and patients with melanoma and between patients with early-stage and late-stage melanoma.Design, Setting, and Participants This single-site case-control study took place at an academic comprehensive cancer center. Fecal samples were collected from systemic treatment-naive patients with stage I to IV melanoma from June 1, 2015, to January 31, 2019, and from healthy volunteers from June 1, 2021, to January 31, 2022. Patients were followed up for disease recurrence until November 30, 2021.Main Outcomes and Measures Fecal microbiota was profiled by 16S ribosomal RNA sequencing. Clinical and pathologic characteristics, treatment, and disease recurrence were extracted from electronic medical records. Fecal microbiome diversity, taxonomic profiles and inferred functional profiles were compared between groups.Results A total of 228 participants were enrolled (126 men [55.3%]; median age, 59 [range, 21-90] years), including 49 volunteers without melanoma, 38 patients with early-stage melanoma (29 with stage I or melanoma in situ and 9 with stage II), and 141 with late-stage melanoma (66 with stage III and 75 with stage IV). Community differences were observed between patients with melanoma and volunteers. Patients with melanoma had a higher relative abundance of Fusobacterium compared with controls on univariate analysis (0.19% vs 0.003%; P < .001), but this association was attenuated when adjusted for covariates (log2 fold change of 5.18 vs controls; P = .09). Microbiomes were distinct between patients with early-stage and late-stage melanoma. Early-stage melanoma had a higher alpha diversity (Inverse Simpson Index 14.6 [IQR, 9.8-23.0] vs 10.8 [IQR, 7.2-16.8]; P = .003), and a higher abundance of the genus Roseburia on univariate analysis (2.4% vs 1.2%; P < .001) though statistical significance was lost with covariate adjustment (log2 fold change of 0.86 vs controls; P = .13). Multiple functional pathways were differentially enriched between groups. No associations were observed between the microbial taxa and disease recurrence in patients with stage III melanoma treated with adjuvant immunotherapy.Conclusions and Relevance The findings of this case-control study suggest that fecal microbiota profiles were significantly different among patients with melanoma and controls and between patients with early-stage and late-stage melanoma. Prospective investigations of the gut microbiome and changes that occur with disease progression may identify future microbial targets for intervention.
C1 [Witt, Russell G.; Cass, Samuel H.; Chelvanambi, Manoj; Johnson, Sarah; Gershenwald, Jeffrey E.; Wargo, Jennifer A.] Univ Texas MD Anderson Canc Ctr, Dept Surg Oncol, Houston, TX USA.
   [Tran, Tiffaney; Nelson, Kelly C.] Univ Texas MD Anderson Canc Ctr, Dept Dermatol, Houston, TX USA.
   [Damania, Ashish] Univ Texas MD Anderson Canc Ctr, Dept Genom Med, Platform Innovat Microbiome & Translat Res, Houston, TX USA.
   [Nelson, Emelie E.; Mishra, Aditya; Wong, Matthew C.; Ajami, Nadim J.] UTHealth, John P & Kathrine G McGovern Med Sch, Houston, TX USA.
   [Sirmans, Elizabeth; Tawbi, Hussein A.; Davies, Michael A.; Mcquade, Jennifer L.] Univ Texas MD Anderson Canc Ctr, Dept Melanoma Med Oncol, Houston, TX USA.
   [Burton, Elizabeth M.; Wargo, Jennifer A.] Univ Texas MD Anderson Canc Ctr, Dept Genom Med, Houston, TX USA.
   [Spencer, Christine] Parker Inst Canc Immunotherapy, Dept Informat, San Francisco, CA USA.
   [Peterson, Christine B.] Univ Texas MD Anderson Canc Ctr, Dept Biostat, Div Basic Sci Res, Houston, TX USA.
   [Daniel, Carrie R.] Univ Texas MD Anderson Canc Ctr, Dept Epidemiol, Houston, TX USA.
   [Nelson, Kelly C.] Univ Texas MD Anderson Canc Ctr, Dept Dermatol, 1515 Holcombe Blvd,Unit 1452, Houston, TX 77030 USA.
C3 University of Texas System; UTMD Anderson Cancer Center; University of
   Texas System; UTMD Anderson Cancer Center; University of Texas System;
   UTMD Anderson Cancer Center; University of Texas System; University of
   Texas Health Science Center Houston; University of Texas System; UTMD
   Anderson Cancer Center; University of Texas System; UTMD Anderson Cancer
   Center; University of Texas System; UTMD Anderson Cancer Center;
   University of Texas System; UTMD Anderson Cancer Center; University of
   Texas System; UTMD Anderson Cancer Center
RP Nelson, KC (corresponding author), Univ Texas MD Anderson Canc Ctr, Dept Dermatol, 1515 Holcombe Blvd,Unit 1452, Houston, TX 77030 USA.
EM kcnelson1@mdanderson.org
RI Burton, Elizabeth/AAB-9393-2021; Witt, Russell/IAR-2191-2023;
   Chelvanambi, Manoj/AAU-3792-2021; Peterson, Christine/AGG-1378-2022
OI Chelvanambi, Manoj/0000-0003-2130-3118; Burton,
   Elizabeth/0000-0002-3424-4922; (Nelson) McQuitty,
   Emelie/0000-0002-6255-5111
FU NIH [T32 CA 009599, 1 R01 CA219896-01A1]; MD Anderson Cancer Center [P30
   CA016672]; Michael and Patricia Booker Melanoma Research Endowment; John
   Skibber Endowed Professorship; MD Anderson Cancer Center Melanoma SPORE
   NIH [1 P50 CA221703-01A1]; National Cancer Institute (NCI); associated
   Melanoma, Informatics, Tissue Resource, and Translational Pathology Core
   (MelCore); MD Anderson Cancer Center Melanoma Moon Shots Program; Dr.
   Miriam and Sheldon G. Adelson Medical Research Foundation; AIM at
   Melanoma Foundation NIH and NCI [P50CA221703]; American Cancer Society;
   Melanoma Research Alliance, Cancer Fighters of Houston; Anne and John
   Mendelsohn Chair for Cancer Research; Melanoma Research Alliance
   [4022024]; American Association for Cancer Research Stand Up To Cancer
   [SU2C-AACR-IRG-19-17]; MD Anderson Cancer Center's Melanoma Moon Shots
   Program; Melanoma Research Alliance; American Society of Clinical
   Oncology and Conquer Cancer Foundation Career Development Award; Elkins
   Foundation; Seerave Foundation; Rising Tide Foundation; Mark Foundation
   MD Anderson Cancer Center Melanoma SPORE Developmental Research Program
   [1 P50 CA221703-01A1]; MD Anderson Physician Scientist Program;
   Transdisciplinary Research in Energetics and Cancer Research Training
   [R25CA203650]
FX Drs Witt and Cass are supported by grant T32 CA 009599 from the NIH and
   grant P30 CA016672 from the MD Anderson Cancer Center. Dr Gershenwald is
   supported in part by the Michael and Patricia Booker Melanoma Research
   Endowment, the John Skibber Endowed Professorship, the MD Anderson
   Cancer Center Melanoma SPORE grant 1 P50 CA221703-01A1 from the NIH and
   National Cancer Institute (NCI) and associated Melanoma, Informatics,
   Tissue Resource, and Translational Pathology Core (MelCore), and the MD
   Anderson Cancer Center Melanoma Moon Shots Program. Dr Davies is
   supported by the Dr. Miriam and Sheldon G. Adelson Medical Research
   Foundation, the AIM at Melanoma Foundation, grant P50CA221703 from the
   NIH and NCI, the American Cancer Society and the Melanoma Research
   Alliance, Cancer Fighters of Houston, the Anne and John Mendelsohn Chair
   for Cancer Research, and philanthropic contributions to the Melanoma
   Moon Shots Program of MD Anderson Cancer Center. DrWargo is supported by
   grant 1 R01 CA219896-01A1 from the NIH, grant 4022024 from the Melanoma
   Research Alliance, grant SU2C-AACR-IRG-19-17 from the American
   Association for Cancer Research Stand Up To Cancer, and MD Anderson
   Cancer Center's Melanoma Moon Shots Program. Dr McQuade is supported by
   the Melanoma Research Alliance, an American Society of Clinical Oncology
   and Conquer Cancer Foundation Career Development Award, the Elkins
   Foundation, Seerave Foundation, Rising Tide Foundation, the Mark
   Foundation, award 1 P50 CA221703-01A1 from the MD Anderson Cancer Center
   Melanoma SPORE Developmental Research Program, the MD Anderson Cancer
   Center Melanoma Moon Shots Program, the MD Anderson Physician Scientist
   Program, and grant R25CA203650 from the Transdisciplinary Research in
   Energetics and Cancer Research Training Workshop and the MD Anderson
   Cancer Center for Energy Balance in Cancer Prevention and Survivorship.
CR Abed J, 2016, CELL HOST MICROBE, V20, P215, DOI 10.1016/j.chom.2016.07.006
   Andrews MC, 2021, NAT MED, V27, P1432, DOI 10.1038/s41591-021-01406-6
   [Anonymous], 2021, DIFFERENTIAL GENE EX
   [Anonymous], 2020, PHYLOSEQ HANDLING AN
   Association between gut microbiome and dietary determinants and vaccine response, ASS GUT MICR DIET DE
   Baruch EN, 2021, SCIENCE, V371, P602, DOI 10.1126/science.abb5920
   Bashir A, 2016, TUMOR BIOL, V37, P2805, DOI 10.1007/s13277-015-4724-0
   BRAY J. ROGER, 1957, ECOL MONOGR, V27, P325, DOI 10.2307/1942268
   Brennan CA, 2019, NAT REV MICROBIOL, V17, P156, DOI 10.1038/s41579-018-0129-6
   Byrd AL, 2018, NAT REV MICROBIOL, V16, P143, DOI 10.1038/nrmicro.2017.157
   Camara NOS, 2022, BRIT J DERMATOL, V186, P12, DOI 10.1111/bjd.20811
   Caporaso JG, 2012, ISME J, V6, P1621, DOI 10.1038/ismej.2012.8
   Castellarin M, 2012, GENOME RES, V22, P299, DOI 10.1101/gr.126516.111
   Chaput N, 2017, ANN ONCOL, V28, P1368, DOI 10.1093/annonc/mdx108
   Davar D, 2021, SCIENCE, V371, P595, DOI 10.1126/science.abf3363
   Duncan SH, 2004, BRIT J NUTR, V91, P915, DOI 10.1079/BJN20041150
   Effect of diet on the immune system in patients with stage III-IV melanoma receiving immunotherapy DIET study (DIET), EFF DIET IMM SYST PA
   Frankel AE, 2017, NEOPLASIA, V19, P848, DOI 10.1016/j.neo.2017.08.004
   Fujiwara N, 2020, INT J MOL SCI, V21, DOI 10.3390/ijms21176207
   Gershenwald J.E., 2017, AJCC Cancer Staging Manual, V8th, P563
   Gershenwald JE, 2017, CA-CANCER J CLIN, V67, P472, DOI 10.3322/caac.21409
   Gopalakrishnan V, 2018, SCIENCE, V359, P97, DOI 10.1126/science.aan4236
   Gopalakrishnan V, 2018, CANCER CELL, V33, P570, DOI 10.1016/j.ccell.2018.03.015
   He Y, 2021, CELL METAB, V33, P988, DOI 10.1016/j.cmet.2021.03.002
   Hold GL, 2003, APPL ENVIRON MICROB, V69, P4320, DOI 10.1128/AEM.69.7.4320-4324.2003
   Human Microbiome Project Consortium, 2012, Nature, V486, P207, DOI 10.1038/nature11234
   Kostic AD, 2012, GENOME RES, V22, P292, DOI 10.1101/gr.126573.111
   Lee KA, 2022, NAT MED, V28, P535, DOI 10.1038/s41591-022-01695-5
   Li Y, 2019, NAT COMMUN, V10, DOI [10.1038/s41467-019-09525-y, 10.1038/s41467-019-12385-1]
   Li YY, 2016, WORLD J GASTROENTERO, V22, P3227, DOI 10.3748/wjg.v22.i11.3227
   Lin H, 2020, NAT COMMUN, V11, DOI 10.1038/s41467-020-17041-7
   LUU M, 2021, NAT COMMUN, V12, DOI DOI 10.1038/S41467-021-24331-1
   Mallick H, 2021, PLOS COMPUT BIOL, V17, DOI 10.1371/journal.pcbi.1009442
   Matson V, 2018, SCIENCE, V359, P104, DOI 10.1126/science.aao3290
   McCulloch JA, 2022, NAT MED, V28, P545, DOI 10.1038/s41591-022-01698-2
   McQuade JL, 2019, LANCET ONCOL, V20, pE77, DOI 10.1016/S1470-2045(18)30952-5
   Mekadim C, 2022, BMC MICROBIOL, V22, DOI 10.1186/s12866-022-02458-5
   Mima K, 2016, GUT, V65, P1973, DOI 10.1136/gutjnl-2015-310101
   Mima K, 2015, JAMA ONCOL, V1, P653, DOI 10.1001/jamaoncol.2015.1377
   Minich JJ, 2018, MSYSTEMS, V3, DOI 10.1128/mSystems.00218-17
   Montalban-Arques A, 2021, CELL HOST MICROBE, V29, P1573, DOI 10.1016/j.chom.2021.08.001
   Neuzillet C, 2021, SCI REP-UK, V11, DOI 10.1038/s41598-021-86816-9
   Nomura M, 2020, JAMA NETW OPEN, V3, DOI 10.1001/jamanetworkopen.2020.2895
   Parhi L, 2020, NAT COMMUN, V11, DOI 10.1038/s41467-020-16967-2
   Peters BA, 2019, GENOME MED, V11, DOI 10.1186/s13073-019-0672-4
   Pinzone Marilia Rita, 2012, Int J Microbiol, V2012, P694629, DOI 10.1155/2012/694629
   Pop M, 2014, GENOME BIOL, V15, DOI 10.1186/gb-2014-15-6-r76
   Qin JJ, 2010, NATURE, V464, P59, DOI 10.1038/nature08821
   R Project for Statistical Computing, 2022, R PROJ STAT COMP
   Ribas A, 2018, SCIENCE, V359, P1350, DOI 10.1126/science.aar4060
   Riquelme E, 2019, CELL, V178, P795, DOI 10.1016/j.cell.2019.07.008
   Routy B, 2018, NAT REV CLIN ONCOL, V15, P382, DOI 10.1038/s41571-018-0006-2
   Rubinstein MR, 2013, CELL HOST MICROBE, V14, P195, DOI 10.1016/j.chom.2013.07.012
   Schloss PD, 2009, APPL ENVIRON MICROB, V75, P7537, DOI 10.1128/AEM.01541-09
   Schroeder BO, 2018, CELL HOST MICROBE, V23, P27, DOI 10.1016/j.chom.2017.11.004
   SIMPSON EH, 1949, NATURE, V163, P688, DOI 10.1038/163688a0
   Simpson RC, 2022, NAT MED, V28, P2344, DOI 10.1038/s41591-022-01965-2
   Sivan A, 2015, SCIENCE, V350, P1084, DOI 10.1126/science.aac4255
   Spencer CN, 2021, SCIENCE, V374, P1632, DOI 10.1126/science.aaz7015
   The effect of diet and exercise on immunotherapy and the microbiome (EDEN), EFF DIET EX IMM MICR
   The HC, 2018, GUT MICROBES, V9, P38, DOI 10.1080/19490976.2017.1361093
   Vitali F, 2022, BRIT J DERMATOL, V186, P106, DOI 10.1111/bjd.20626
   Yang CY, 2018, FRONT MICROBIOL, V9, DOI 10.3389/fmicb.2018.00862
   Yonekura S, 2022, CANCER DISCOV, V12, P1128, DOI 10.1158/2159-8290.CD-21-0999
   Yu TC, 2017, CELL, V170, P548, DOI 10.1016/j.cell.2017.07.008
NR 65
TC 8
Z9 8
U1 0
U2 9
PU AMER MEDICAL ASSOC
PI CHICAGO
PA 330 N WABASH AVE, STE 39300, CHICAGO, IL 60611-5885 USA
SN 2168-6068
EI 2168-6084
J9 JAMA DERMATOL
JI JAMA Dermatol.
PD OCT
PY 2023
VL 159
IS 10
BP 1076
EP 1084
DI 10.1001/jamadermatol.2023.2955
EA AUG 2023
PG 9
WC Dermatology
WE Science Citation Index Expanded (SCI-EXPANDED)
SC Dermatology
GA CT9X2
UT WOS:001061040800005
PM 37647056
OA Green Published
DA 2025-02-18
ER

PT J
AU Li, Y
   Tinoco, R
   Elmén, L
   Segota, I
   Xian, Y
   Fujita, Y
   Sahu, A
   Zarecki, R
   Marie, K
   Feng, YM
   Khateb, A
   Frederick, DT
   Ashkenazi, SK
   Kim, H
   Perez, EG
   Day, CP
   Muñoz, RSS
   Schmaltz, R
   Yooseph, S
   Tam, MA
   Zhang, TW
   Avitan-Hersh, E
   Tzur, L
   Roizman, S
   Boyango, I
   Bar-Sela, G
   Orian, A
   Kaufman, RJ
   Bosenberg, M
   Goding, CR
   Baaten, B
   Levesque, MP
   Dummer, R
   Brown, K
   Merlino, G
   Ruppin, E
   Flaherty, K
   Ramer-Tait, A
   Long, T
   Peterson, SN
   Bradley, LM
   Ronai, ZA
AF Li, Yan
   Tinoco, Roberto
   Elmen, Lisa
   Segota, Igor
   Xian, Yibo
   Fujita, Yu
   Sahu, Avinash
   Zarecki, Raphy
   Marie, Kerrie
   Feng, Yongmei
   Khateb, Ali
   Frederick, Dennie T.
   Ashkenazi, Shiri K.
   Kim, Hyungsoo
   Perez, Eva Guijarro
   Day, Chi-Ping
   Munoz, Rafael S. Segura
   Schmaltz, Robert
   Yooseph, Shibu
   Tam, Miguel A.
   Zhang, Tongwu
   Avitan-Hersh, Emily
   Tzur, Lihi
   Roizman, Shoshana
   Boyango, Ilanit
   Bar-Sela, Gil
   Orian, Amir
   Kaufman, Randal J.
   Bosenberg, Marcus
   Goding, Colin R.
   Baaten, Bas
   Levesque, Mitchell P.
   Dummer, Reinhard
   Brown, Kevin
   Merlino, Glenn
   Ruppin, Eytan
   Flaherty, Keith
   Ramer-Tait, Amanda
   Long, Tao
   Peterson, Scott N.
   Bradley, Linda M.
   Ronai, Ze'ev A.
TI Gut microbiota dependent anti-tumor immunity restricts melanoma growth
   in <i>Rnf5<SUP>-/-</SUP></i> mice
SO NATURE COMMUNICATIONS
LA English
DT Article
ID RETICULUM-ASSOCIATED DEGRADATION; DENDRITIC CELLS; ER STRESS; INTESTINAL
   INFLAMMATION; ACTIVATION; PROTEIN; RNF5; EXPRESSION; INDUCTION; SURVIVAL
AB Accumulating evidence points to an important role for the gut microbiome in anti-tumor immunity. Here, we show that altered intestinal microbiota contributes to anti-tumor immunity, limiting tumor expansion. Mice lacking the ubiquitin ligase RNF5 exhibit attenuated activation of the unfolded protein response (UPR) components, which coincides with increased expression of inflammasome components, recruitment and activation of dendritic cells and reduced expression of antimicrobial peptides in intestinal epithelial cells. Reduced UPR expression is also seen in murine and human melanoma tumor specimens that responded to immune checkpoint therapy. Co-housing of Rnf5(-/-) and WT mice abolishes the anti-tumor immunity and tumor inhibition phenotype, whereas transfer of 11 bacterial strains, including B. rodentium, enriched in Rnf5(-/-) mice, establishes anti-tumor immunity and restricts melanoma growth in germ-free WT mice. Altered UPR signaling, exemplified in Rnf5(-/-) mice, coincides with altered gut microbiota composition and anti-tumor immunity to control melanoma growth.
C1 [Li, Yan; Tinoco, Roberto; Elmen, Lisa; Segota, Igor; Fujita, Yu; Feng, Yongmei; Kim, Hyungsoo; Kaufman, Randal J.; Baaten, Bas; Long, Tao; Peterson, Scott N.; Bradley, Linda M.; Ronai, Ze'ev A.] Sanford Burnham Prebys Med Discovery Inst, La Jolla, CA 92037 USA.
   [Xian, Yibo; Munoz, Rafael S. Segura; Schmaltz, Robert; Ramer-Tait, Amanda] Univ Nebraska, Dept Food Sci & Technol, Lincoln, NE 68588 USA.
   [Sahu, Avinash; Ruppin, Eytan] Univ Maryland, Ctr Bioinformat & Computat Biol, Dept Comp Sci, College Pk, MD 20742 USA.
   [Zarecki, Raphy; Ruppin, Eytan] Tel Aviv Univ, Sch Comp Sci, Tel Aviv, Israel.
   [Zarecki, Raphy; Ruppin, Eytan] Tel Aviv Univ, Sackler Sch Med, Tel Aviv, Israel.
   [Marie, Kerrie; Perez, Eva Guijarro; Day, Chi-Ping; Merlino, Glenn] NCI, Lab Canc Biol & Genet, Ctr Canc Res, NIH, Bethesda, MD 20892 USA.
   [Khateb, Ali; Ashkenazi, Shiri K.; Avitan-Hersh, Emily; Bar-Sela, Gil; Orian, Amir; Ronai, Ze'ev A.] Technion Israel Inst Technol, Technion Integrated Canc Ctr, Fac Med, IL-31096 Haifa, Israel.
   [Frederick, Dennie T.; Flaherty, Keith] Harvard Med Sch, Massachusetts Gen Hosp, Canc Ctr, Div Med Oncol, Boston, MA 02114 USA.
   [Yooseph, Shibu] Univ Cent Florida, Coll Engn & Comp Sci, Dept Comp Sci, Orlando, FL 32816 USA.
   [Tam, Miguel A.] BioLegend, San Diego, CA 92121 USA.
   [Zhang, Tongwu; Brown, Kevin] NCI, Div Canc Epidemiol & Genet, Lab Translat Genom, Bethesda, MD 20892 USA.
   [Avitan-Hersh, Emily; Tzur, Lihi; Roizman, Shoshana; Boyango, Ilanit; Bar-Sela, Gil] Technion Fac Med, Dept Dermatol, Rambam Hlth Care Campus, IL-31096 Haifa, Israel.
   [Avitan-Hersh, Emily; Tzur, Lihi; Roizman, Shoshana; Boyango, Ilanit; Bar-Sela, Gil] Technion Fac Med, Dept Oncol, Rambam Hlth Care Campus, IL-31096 Haifa, Israel.
   [Bosenberg, Marcus] Yale Univ, Dept Pathol, New Haven, CT USA.
   [Goding, Colin R.] Univ Oxford, Ludwig Inst Canc Res, Nuffield Dept Med, Old Rd Campus, Oxford OX3 7DQ, England.
   [Levesque, Mitchell P.; Dummer, Reinhard] Univ Hosp Zurich, Dept Dermatol, CH-8091 Zurich, Switzerland.
   [Levesque, Mitchell P.; Dummer, Reinhard] Univ Zurich, CH-8091 Zurich, Switzerland.
   [Tinoco, Roberto] Univ Calif Irvine, Dept Mol Biol & Biochem, Irvine, CA 92697 USA.
   [Ruppin, Eytan] NCI, Canc Data Sci Lab, NIH, Bethesda, MD 20892 USA.
C3 Sanford Burnham Prebys Medical Discovery Institute; University of
   Nebraska System; University of Nebraska Lincoln; University System of
   Maryland; University of Maryland College Park; Tel Aviv University; Tel
   Aviv University; Sackler Faculty of Medicine; National Institutes of
   Health (NIH) - USA; NIH National Cancer Institute (NCI); Technion Israel
   Institute of Technology; Rappaport Faculty of Medicine; Harvard
   University; Harvard University Medical Affiliates; Massachusetts General
   Hospital; Harvard Medical School; State University System of Florida;
   University of Central Florida; National Institutes of Health (NIH) -
   USA; NIH National Cancer Institute (NCI); NIH National Cancer Institute-
   Division of Cancer Epidemiology & Genetics; Rambam Health Care Campus;
   Technion Israel Institute of Technology; Rappaport Faculty of Medicine;
   Rambam Health Care Campus; Technion Israel Institute of Technology;
   Rappaport Faculty of Medicine; Yale University; Ludwig Institute for
   Cancer Research; University of Oxford; University of Zurich; University
   Zurich Hospital; University of Zurich; University of California System;
   University of California Irvine; National Institutes of Health (NIH) -
   USA; NIH National Cancer Institute (NCI)
RP Ronai, ZA (corresponding author), Sanford Burnham Prebys Med Discovery Inst, La Jolla, CA 92037 USA.; Ronai, ZA (corresponding author), Technion Israel Inst Technol, Technion Integrated Canc Ctr, Fac Med, IL-31096 Haifa, Israel.
EM zeev@ronailab.net
RI Dummer, Reinhard/JQI-5867-2023; Ramer-Tait, Amanda/B-4542-2008; Tinoco,
   Roberto/HKO-9481-2023; Segota, Igor/AAJ-8388-2021; Levesque,
   Mitchell/JEO-9112-2023; Munoz, Rafael/AAY-6320-2020; Kaufman,
   Randal/LGY-4753-2024; Bosenberg, Marcus/HJZ-4200-2023; Taylor,
   Robert/F-1440-2013
OI Zheng, Jianwei/0000-0001-5027-573X; Tinoco, Roberto/0000-0001-5420-9692;
   Kim, Hyungsoo/0000-0002-8189-5939; Segura, Rafael/0000-0001-7330-8549;
   Prabhakaran, Dharmalingam/0000-0002-7769-9716; Sahu,
   Avinash/0000-0002-2193-6276; Marie, Kerrie/0000-0002-2860-918X; Taylor,
   Robert/0000-0003-2578-9645; Long, Tao/0000-0002-7052-9546; Peng,
   Yung-Kang/0000-0001-9590-6902; Fujita, Yu/0000-0002-8916-7303;
   Ramer-Tait, Amanda/0000-0003-0950-7548; Hu,
   Liangsheng/0000-0002-4133-2090; RONAI, ZEEV/0000-0002-3859-0400;
   Bar-Sela, Gil/0000-0001-6579-1841; Li, Yiyang/0000-0002-9278-7386
FU NIH [CA198103, DK103185, R01CA216187]; NCI OIA grant [R35CA197465];
   Technion startup funds; Melanoma Research Alliance award [509524]; CDMRP
   award [CA150892];  [P30 CA030199]; EPSRC [EP/K040375/1] Funding Source:
   UKRI; CDMRP [CA150892, 893359] Funding Source: Federal RePORTER
FX We thank Stephanie Myers and Monique Barraza for technical help, Jorge
   Moscat and Maria Diaz-Mecco for help with the preparation of organoids
   from IEC, Dakota Barg, Brandon White, Stacey Wiles and the staff at the
   UNL Gnotobiotic mouse facility for expert animal husbandry, Dr. John
   Patterson (Fosun Orinove, Newbury Park, CA) for providing us with
   MKC-4485, Richard Blumberg for MODE-K cells and members of the Ronai lab
   for discussions, Serge Y. Fuchs and Kristiina Vuori for valuable
   comments, Adrienne Crown and Regina Kapono for help in preparation of
   the paper. Supported by the grant P30 CA030199 to the analytical
   genomics, vivarium, and FACS and histology core facilities at the SBP
   Discovery, NCI Cancer Center is gratefully acknowledged. Support from
   NIH grants CA198103, DK103185 (R.J.K), and R01CA216187 (LB, SP, ZAR) and
   from NCI OIA grant R35CA197465 (Z.A.R.), Technion startup funds
   (Z.A.R.), Melanoma Research Alliance award 509524 (Z.A.R.) and CDMRP
   award CA150892 (Y.L.) are gratefully acknowledged.
CR Adachi O, 1998, IMMUNITY, V9, P143, DOI 10.1016/S1074-7613(00)80596-8
   Adolph TE, 2013, NATURE, V503, P272, DOI 10.1038/nature12599
   Averous J, 2004, J BIOL CHEM, V279, P5288, DOI 10.1074/jbc.M311862200
   Bromberg KD, 2007, CANCER RES, V67, P8172, DOI 10.1158/0008-5472.CAN-07-0045
   Coombes JL, 2008, NAT REV IMMUNOL, V8, P435, DOI 10.1038/nri2335
   Corrales L, 2015, CELL REP, V11, P1018, DOI 10.1016/j.celrep.2015.04.031
   Couturier-Maillard A, 2013, J CLIN INVEST, V123, P700, DOI 10.1172/JCI62236
   Cubillos-Ruiz JR, 2015, CELL, V161, P1527, DOI 10.1016/j.cell.2015.05.025
   Delaunay A, 2008, PLOS ONE, V3, DOI 10.1371/journal.pone.0001609
   Elinav E, 2011, CELL, V145, P745, DOI 10.1016/j.cell.2011.04.022
   Förster R, 2008, NAT REV IMMUNOL, V8, P362, DOI 10.1038/nri2297
   Fu J, 2015, SCI TRANSL MED, V7, DOI 10.1126/scitranslmed.aaa4306
   Fujita Y, 2018, CELL REP, V24, P3296, DOI 10.1016/j.celrep.2018.08.057
   Goc J, 2014, CANCER RES, V74, P705, DOI 10.1158/0008-5472.CAN-13-1342
   Gomes-Neto JC, 2017, J MICROBIOL METH, V135, P52, DOI 10.1016/j.mimet.2017.02.003
   Gururajan M, 2007, PLOS ONE, V2, DOI 10.1371/journal.pone.0000863
   Harding HP, 2003, MOL CELL, V11, P619, DOI 10.1016/S1097-2765(03)00105-9
   Jang MH, 2006, J IMMUNOL, V176, P803, DOI 10.4049/jimmunol.176.2.803
   Jeon YJ, 2015, CANCER CELL, V27, P354, DOI 10.1016/j.ccell.2015.02.006
   Jung C, 2010, INT J INFLAMM, V2010, DOI 10.4061/2010/823710
   Kamada N, 2013, NAT REV IMMUNOL, V13, P321, DOI 10.1038/nri3430
   Kaser A, 2010, MUCOSAL IMMUNOL, V3, P11, DOI 10.1038/mi.2009.122
   Kaser A, 2008, CELL, V134, P743, DOI 10.1016/j.cell.2008.07.021
   Krieg C, 2018, NAT MED, V24, P144, DOI 10.1038/nm.4466
   Kuang ES, 2013, TRENDS BIOCHEM SCI, V38, P453, DOI 10.1016/j.tibs.2013.06.008
   Kuang E, 2012, PLOS GENET, V8, DOI 10.1371/journal.pgen.1003007
   Laukens D, 2016, FEMS MICROBIOL REV, V40, P117, DOI 10.1093/femsre/fuv036
   Lee AH, 2003, MOL CELL BIOL, V23, P7448, DOI 10.1128/MCB.23.21.7448-7459.2003
   Liu Y, 2015, CELL MOL IMMUNOL, V12, P387, DOI 10.1038/cmi.2014.130
   Meeth K, 2016, PIGM CELL MELANOMA R, V29, P590, DOI 10.1111/pcmr.12498
   Morito D, 2008, MOL BIOL CELL, V19, P1328, DOI 10.1091/mbc.E07-06-0601
   Nesbeth YC, 2010, J IMMUNOL, V184, P5654, DOI 10.4049/jimmunol.0903247
   Ran FA, 2013, NAT PROTOC, V8, P2281, DOI 10.1038/nprot.2013.143
   Reddy SM, 2016, CURR ONCOL REP, V18, DOI 10.1007/s11912-016-0531-z
   Roybal CN, 2005, J BIOL CHEM, V280, P20331, DOI 10.1074/jbc.M411275200
   Salmon H, 2016, IMMUNITY, V44, P924, DOI 10.1016/j.immuni.2016.03.012
   Sharma P, 2015, CELL, V161, P205, DOI 10.1016/j.cell.2015.03.030
   Sivan A, 2015, SCIENCE, V350, P1084, DOI 10.1126/science.aac4255
   Sun HB, 2016, ONCOTARGET, V7, P18736, DOI 10.18632/oncotarget.7702
   Tcherpakov M, 2009, J BIOL CHEM, V284, P12099, DOI 10.1074/jbc.M808222200
   Tschurtschenthaler M, 2017, J EXP MED, V214, P401, DOI 10.1084/jem.20160791
   Tsuchida T, 2010, IMMUNITY, V33, P765, DOI 10.1016/j.immuni.2010.10.013
   Turner S, 1999, J EUKARYOT MICROBIOL, V46, P327, DOI 10.1111/j.1550-7408.1999.tb04612.x
   Vanaja SK, 2015, TRENDS CELL BIOL, V25, P308, DOI 10.1016/j.tcb.2014.12.009
   Vétizou M, 2015, SCIENCE, V350, P1079, DOI 10.1126/science.aad1329
   Wang Q, 2014, IMMUNITY, V41, P919, DOI 10.1016/j.immuni.2014.11.011
   Xing JJ, 2016, NAT IMMUNOL, V17, P1373, DOI 10.1038/ni.3580
   Younger JM, 2006, CELL, V126, P571, DOI 10.1016/j.cell.2006.06.041
   Zhang J, 2012, J BIOL CHEM, V287, P28646, DOI 10.1074/jbc.M112.362608
   Zhong B, 2009, IMMUNITY, V30, P397, DOI 10.1016/j.immuni.2009.01.008
NR 50
TC 188
Z9 206
U1 4
U2 59
PU NATURE PUBLISHING GROUP
PI LONDON
PA MACMILLAN BUILDING, 4 CRINAN ST, LONDON N1 9XW, ENGLAND
SN 2041-1723
J9 NAT COMMUN
JI Nat. Commun.
PD APR 2
PY 2019
VL 10
AR 1492
DI 10.1038/s41467-019-09525-y
PG 16
WC Multidisciplinary Sciences
WE Science Citation Index Expanded (SCI-EXPANDED)
SC Science & Technology - Other Topics
GA HR2RX
UT WOS:000462985600010
PM 30940817
OA Green Published, gold, Green Accepted
DA 2025-02-18
ER

PT J
AU Gopalakrishnan, V
   Spencer, CN
   Nezi, L
   Reuben, A
   Andrews, MC
   Karpinets, TV
   Prieto, PA
   Vicente, D
   Hoffman, K
   Wei, SC
   Cogdill, AP
   Zhao, L
   Hudgens, CW
   Hutchinson, DS
   Manzo, T
   de Macedo, MP
   Cotechini, T
   Kumar, T
   Chen, WS
   Reddy, SM
   Sloane, RS
   Galloway-Pena, J
   Jiang, H
   Chen, PL
   Shpall, EJ
   Rezvani, K
   Alousi, AM
   Chemaly, RF
   Shelburne, S
   Vence, LM
   Okhuysen, PC
   Jensen, VB
   Swennes, AG
   McAllister, F
   Sanchez, EMR
   Zhang, Y
   Le Chatelier, E
   Zitvogel, L
   Pons, N
   Austin-Breneman, JL
   Haydu, LE
   Burton, EM
   Gardner, JM
   Sirmans, E
   Hu, J
   Lazar, AJ
   Tsujikawa, T
   Diab, A
   Tawbi, H
   Glitza, IC
   Hwu, WJ
   Patel, SP
   Woodman, SE
   Amaria, RN
   Davies, MA
   Gershenwald, JE
   Hwu, P
   Lee, JE
   Zhang, J
   Coussens, LM
   Cooper, ZA
   Futreal, PA
   Daniel, CR
   Ajami, NJ
   Petrosino, JF
   Tetzlaff, MT
   Sharma, P
   Allison, JP
   Jenq, RR
   Wargo, JA
AF Gopalakrishnan, V.
   Spencer, C. N.
   Nezi, L.
   Reuben, A.
   Andrews, M. C.
   Karpinets, T. V.
   Prieto, P. A.
   Vicente, D.
   Hoffman, K.
   Wei, S. C.
   Cogdill, A. P.
   Zhao, L.
   Hudgens, C. W.
   Hutchinson, D. S.
   Manzo, T.
   de Macedo, M. Petaccia
   Cotechini, T.
   Kumar, T.
   Chen, W. S.
   Reddy, S. M.
   Sloane, R. Szczepaniak
   Galloway-Pena, J.
   Jiang, H.
   Chen, P. L.
   Shpall, E. J.
   Rezvani, K.
   Alousi, A. M.
   Chemaly, R. F.
   Shelburne, S.
   Vence, L. M.
   Okhuysen, P. C.
   Jensen, V. B.
   Swennes, A. G.
   McAllister, F.
   Sanchez, E. Marcelo Riquelme
   Zhang, Y.
   Le Chatelier, E.
   Zitvogel, L.
   Pons, N.
   Austin-Breneman, J. L.
   Haydu, L. E.
   Burton, E. M.
   Gardner, J. M.
   Sirmans, E.
   Hu, J.
   Lazar, A. J.
   Tsujikawa, T.
   Diab, A.
   Tawbi, H.
   Glitza, I. C.
   Hwu, W. J.
   Patel, S. P.
   Woodman, S. E.
   Amaria, R. N.
   Davies, M. A.
   Gershenwald, J. E.
   Hwu, P.
   Lee, J. E.
   Zhang, J.
   Coussens, L. M.
   Cooper, Z. A.
   Futreal, P. A.
   Daniel, C. R.
   Ajami, N. J.
   Petrosino, J. F.
   Tetzlaff, M. T.
   Sharma, P.
   Allison, J. P.
   Jenq, R. R.
   Wargo, J. A.
TI Gut microbiome modulates response to anti-PD-1 immunotherapy in melanoma
   patients
SO SCIENCE
LA English
DT Article
ID INTESTINAL MICROBIOTA; CTLA-4 BLOCKADE; PD-1 BLOCKADE; CANCER; THERAPY;
   SENSITIVITY; MECHANISMS; IPILIMUMAB; DIVERSITY; NIVOLUMAB
AB Preclinical mouse models suggest that the gut microbiome modulates tumor response to checkpoint blockade immunotherapy; however, this has not been well-characterized in human cancer patients. Here we examined the oral and gut microbiome of melanoma patients undergoing anti-programmed cell death 1 protein (PD-1) immunotherapy (n = 112). Significant differences were observed in the diversity and composition of the patient gut microbiome of responders versus nonresponders. Analysis of patient fecal microbiome samples (n = 43, 30 responders, 13 nonresponders) showed significantly higher alpha diversity (P < 0.01) and relative abundance of bacteria of the Ruminococcaceae family (P < 0.01) in responding patients. Metagenomic studies revealed functional differences in gut bacteria in responders, including enrichment of anabolic pathways. Immune profiling suggested enhanced systemic and antitumor immunity in responding patients with a favorable gut microbiome as well as in germ-free mice receiving fecal transplants from responding patients. Together, these data have important implications for the treatment of melanoma patients with immune checkpoint inhibitors.
C1 [Gopalakrishnan, V.; Reuben, A.; Andrews, M. C.; Prieto, P. A.; Vicente, D.; Cogdill, A. P.; Sloane, R. Szczepaniak; Jiang, H.; Austin-Breneman, J. L.; Haydu, L. E.; Burton, E. M.; Gardner, J. M.; Gershenwald, J. E.; Lee, J. E.; Cooper, Z. A.; Wargo, J. A.] Univ Texas MD Anderson Canc Ctr, Dept Surg Oncol, Houston, TX 77030 USA.
   [Gopalakrishnan, V.; Spencer, C. N.; Daniel, C. R.] Univ Texas Houston, Sch Publ Hlth, Dept Epidemiol Human Genet & Environm Sci, Houston, TX 77030 USA.
   [Spencer, C. N.; Nezi, L.; Karpinets, T. V.; Zhao, L.; Manzo, T.; Kumar, T.; Shelburne, S.; Zhang, J.; Cooper, Z. A.; Futreal, P. A.; Jenq, R. R.; Wargo, J. A.] Univ Texas MD Anderson Canc Ctr, Dept Genom Med, Houston, TX 77030 USA.
   [Hoffman, K.; Daniel, C. R.] Univ Texas MD Anderson Canc Ctr, Dept Epidemiol, Houston, TX 77030 USA.
   [Wei, S. C.; Cogdill, A. P.; Vence, L. M.; Sharma, P.; Allison, J. P.] Univ Texas MD Anderson Canc Ctr, Dept Immunol, Houston, TX 77030 USA.
   [Hudgens, C. W.; de Macedo, M. Petaccia; Lazar, A. J.; Tetzlaff, M. T.] Univ Texas MD Anderson Canc Ctr, Dept Translat Mol Pathol, Houston, TX 77030 USA.
   [Hutchinson, D. S.; Swennes, A. G.; Ajami, N. J.; Petrosino, J. F.] Baylor Coll Med, Dept Mol Virol & Microbiol, Houston, TX 77030 USA.
   [Cotechini, T.; Tsujikawa, T.; Coussens, L. M.] Oregon Hlth & Sci Univ, Dept Cell Dev & Cell Biol, Portland, OR 97239 USA.
   [Chen, W. S.; Chen, P. L.; Lazar, A. J.; Tetzlaff, M. T.] Univ Texas MD Anderson Canc Ctr, Dept Pathol, Houston, TX 77030 USA.
   [Reddy, S. M.] Univ Texas MD Anderson Canc Ctr, Dept Breast Med Oncol, Houston, TX 77030 USA.
   [Galloway-Pena, J.; Chemaly, R. F.; Shelburne, S.; Okhuysen, P. C.] Univ Texas MD Anderson Canc Ctr, Dept Infect Dis, Houston, TX 77030 USA.
   [Shpall, E. J.; Rezvani, K.; Alousi, A. M.] Univ Texas MD Anderson Canc Ctr, Dept Stem Cell Transplantat, Houston, TX 77030 USA.
   [Jensen, V. B.] Univ Texas MD Anderson Canc Ctr, Dept Vet Med & Surg, Houston, TX 77030 USA.
   [McAllister, F.; Sanchez, E. Marcelo Riquelme; Zhang, Y.] Univ Texas MD Anderson Canc Ctr, Dept Clin Canc Prevent, Houston, TX 77030 USA.
   [Le Chatelier, E.; Pons, N.] Inst Natl Rech Agronom, Ctr Rech Jouy En Josas, F-78352 Jouy En Josas, France.
   [Zitvogel, L.] Inst Gustave Roussy, Ctr Invest Clin Biotherapie, F-94805 Villejuif, France.
   [Sirmans, E.; Diab, A.; Tawbi, H.; Glitza, I. C.; Hwu, W. J.; Patel, S. P.; Woodman, S. E.; Amaria, R. N.; Davies, M. A.; Hwu, P.] Univ Texas MD Anderson Canc Ctr, Dept Melanoma Med Oncol, Houston, TX 77030 USA.
   [Hu, J.] Univ Texas MD Anderson Canc Ctr, Dept Biostat, Houston, TX 77030 USA.
   [Sharma, P.] Univ Texas MD Anderson Canc Ctr, Dept Genitourinary Med Oncol, Houston, TX 77030 USA.
   [Prieto, P. A.] Univ Rochester, James P Wilmot Canc Ctr, Rochester, NY 14642 USA.
   [de Macedo, M. Petaccia] AC Camargo Canc Ctr, Sao Paulo, Brazil.
   [Chen, P. L.] H Lee Moffitt Canc Ctr & Res Inst, Tampa, FL 33612 USA.
   [Austin-Breneman, J. L.] Harvard Univ, Cambridge, MA 02138 USA.
   [Cooper, Z. A.] MedImmune, Gaithersburg, MD 20878 USA.
C3 University of Texas System; UTMD Anderson Cancer Center; University of
   Texas System; University of Texas Health Science Center Houston;
   University of Texas School Public Health; University of Texas System;
   UTMD Anderson Cancer Center; University of Texas System; UTMD Anderson
   Cancer Center; University of Texas System; UTMD Anderson Cancer Center;
   University of Texas System; UTMD Anderson Cancer Center; Baylor College
   of Medicine; Oregon Health & Science University; University of Texas
   System; UTMD Anderson Cancer Center; University of Texas System; UTMD
   Anderson Cancer Center; University of Texas System; UTMD Anderson Cancer
   Center; University of Texas System; UTMD Anderson Cancer Center;
   University of Texas System; UTMD Anderson Cancer Center; University of
   Texas System; UTMD Anderson Cancer Center; INRAE; Universite Paris
   Saclay; UNICANCER; Gustave Roussy; Institut National de la Sante et de
   la Recherche Medicale (Inserm); University of Texas System; UTMD
   Anderson Cancer Center; University of Texas System; UTMD Anderson Cancer
   Center; University of Texas System; UTMD Anderson Cancer Center;
   University of Rochester; A.C.Camargo Cancer Center; H Lee Moffitt Cancer
   Center & Research Institute; Harvard University; AstraZeneca; Medimmune
RP Wargo, JA (corresponding author), Univ Texas MD Anderson Canc Ctr, Dept Surg Oncol, Houston, TX 77030 USA.; Wargo, JA (corresponding author), Univ Texas MD Anderson Canc Ctr, Dept Genom Med, Houston, TX 77030 USA.
EM jwargo@mdanderson.org
RI Gershenwald, Jeff/AAX-4367-2020; Cotechini, Tiziana/JAN-3951-2023;
   Sanchez, Emerson/HZL-5939-2023; Zhang, Yu/AAA-6997-2020; Petrosino,
   Joseph/AAF-1621-2019; Lazar, Alexander/A-3416-2008; Tsujikawa,
   Takahiro/AAK-6499-2020; Reddy, Sangeetha/GNZ-8658-2022; LE CHATELIER,
   Emmanuelle/O-1243-2017; Chen, Phang-Lang/J-5031-2013; Macedo,
   Mariana/AAD-6151-2022; Diab, Asim/KUC-7323-2024; Manzo,
   Teresa/AAC-3398-2019; Coussens, Lisa/ABH-9834-2020; Galloway-Pena,
   Jessica/J-5496-2019; Burton, Elizabeth/AAB-9393-2021; Nezi,
   Luigi/K-5671-2018; Gopalakrishnan, Vancheswaran/S-9550-2019
OI Tsujikawa, Takahiro/0000-0003-1647-342X; Andrews,
   Miles/0000-0003-1231-8641; Lazar, Alexander/0000-0002-6395-4499; Jenq,
   Robert/0000-0002-5434-439X; Petaccia de Macedo,
   mariana/0000-0002-0434-7605; Nezi, Luigi/0000-0002-4670-7656; RIQUELME,
   ERICK/0000-0002-2696-7995; Allison, James/0000-0001-8980-5697; Kumar,
   Tapsi/0000-0003-2825-3387; Wei, Spencer/0000-0001-9673-9683; Burton,
   Elizabeth/0000-0002-3424-4922; Szczepaniak Sloane,
   Robert/0000-0002-4106-8330; Gopalakrishnan,
   Vancheswaran/0000-0002-8704-035X; Galloway-Pena,
   Jessica/0000-0003-1081-254X; Hudgens, Courtney/0000-0001-8312-7485;
   Cotechini, Tiziana/0000-0001-6762-3649; Cooper,
   Zachary/0000-0003-1059-0940; Reddy, Sangeetha/0000-0002-8401-1481;
   Cogdill, Alexandria/0000-0001-8917-9462; Reuben,
   Alexandre/0000-0003-4510-0382; ZITVOGEL, laurence/0000-0003-1596-0998;
   Manzo, Teresa/0000-0001-8552-3625
FU Binational Science Foundation; Melanoma Research Alliance; Stand Up To
   Cancer; MD Anderson Cancer Center Multidisciplinary Research Program
   Grant; MD Anderson Cancer Center's Melanoma Moon Shots Program;
   philanthropic; Kimberley Clarke Foundation Award for Scientific
   Achievement by Odyssey Fellowship program at The University of Texas MD
   Anderson Cancer Center; National Cancer Institute (NCI) of NIH
   [CA016672, R25CA057730]; University of Texas MD Anderson Cancer Center's
   Various Donors Melanoma and Skin Cancers Priority Program Fund; Stand Up
   To Cancer-Lustgarten Foundation Pancreatic Cancer Convergence Dream Team
   Translational Research Grant; NCI of NIH; Brenden-Colson Center for
   Pancreatic Health; Oregon Clinical and Translational Research Institute
   from the National Center for Advancing Translational Sciences at the NIH
   (NIH) [UL1TR000128]; GlaxoSmithKline; Roche/Genentech; Merck;
   AstraZeneca; Sanofi-Aventis; AstraZeneca/MedImmune; Novartis;
   Bristol-Myers Squibb; Grants-in-Aid for Scientific Research [17H07016]
   Funding Source: KAKEN
FX The data reported in this paper are tabulated in the main text and
   supplementary materials. The authors wish to acknowledge all patients
   and families affected by melanoma. J.A.W. is supported by the Binational
   Science Foundation, the Melanoma Research Alliance, Stand Up To Cancer,
   an MD Anderson Cancer Center Multidisciplinary Research Program Grant,
   and MD Anderson Cancer Center's Melanoma Moon Shots Program. This
   project was supported by the generous philanthropic contributions to The
   University of Texas MD Anderson Cancer Center's Melanoma Moon Shots
   program. J.A.W., P.S., and J.P.A. are members of the Parker Institute
   for Cancer Immunotherapy at MD Anderson Cancer Center. A.R. is supported
   by the Kimberley Clarke Foundation Award for Scientific Achievement
   provided by the Odyssey Fellowship program at The University of Texas MD
   Anderson Cancer Center. K.H. is supported by the National Cancer
   Institute (NCI) of NIH under award numbers CA016672 (principal
   investigator R. DePinho) and R25CA057730 (principal investigator S.
   Chang). J.E.L. is supported by philanthropic contributions to the
   University of Texas MD Anderson Cancer Center's Melanoma Moon Shots
   Program, The University of Texas MD Anderson Cancer Center's Various
   Donors Melanoma and Skin Cancers Priority Program Fund, the Miriam and
   Jim Mulva Research Fund, the McCarthy Skin Cancer Research Fund, and the
   Marit Peterson Fund for Melanoma Research. The authors acknowledge the
   Miriam and Sheldon G. Adelson Medical Research Foundation for their
   support of MD Anderson Cancer Center's Biospecimen Collection team.
   L.M.C. acknowledges a Stand Up To Cancer-Lustgarten Foundation
   Pancreatic Cancer Convergence Dream Team Translational Research Grant,
   support from the NCI of NIH, and the Brenden-Colson Center for
   Pancreatic Health. T.T. acknowledges the Oregon Clinical and
   Translational Research Institute from the National Center for Advancing
   Translational Sciences at the NIH (NIH #UL1TR000128). J.A.W.
   acknowledges C. Diaz for administrative support. Fecal, oral and murine
   16S, and fecal WGS sequencing data are available from the European
   Nucelotide Archive under accession numbers PRJEB22894, PRJEB22874,
   PRJEB22895, and PRJEB22893, respectively. Human WGS sequencing data are
   available from the European Genomephenome Archive under accession number
   EGAS00001002698. J.A.W. and V.G. are inventors on a U.S. patent
   application (PCT/US17/53717) submitted by The University of Texas MD
   Anderson Cancer Center that covers methods to enhance checkpoint
   blockade therapy by the microbiome. T.T. and L.M.C. are inventors on a
   World Intellectual Property Organization patent (WO 2017/087847) held by
   Oregon Health and Science University that covers the multiplex
   technology. M.A.D. is an advisory board member for Bristol-Myers Squibb,
   Novartis, GlaxoSmithKline, Roche/Genentech, Sanofi-Aventis, and Vaccinex
   and has received funding from GlaxoSmithKline, Roche/Genentech, Merck,
   AstraZeneca, and Sanofi-Aventis. A. J. L. is a consultant for MedImmune,
   Bristol-Myers Squibb, Novartis, and Merck and has received research
   support from AstraZeneca/MedImmune. Z.A.C. is an employee of MedImmune
   and owns stock or options in AstraZeneca. J.E.G. is on the advisory
   board of Merck and receives royalties from Mercator Therapeutics. S.P.P.
   has honoraria from Speaker's bureau of Dava Oncology, Merck, and
   Bristol-Myers Squibb and is an advisory board member for Amgen and
   Roche/Genentech. P.H. serves on the advisory board of Lion
   Biotechnologies and Immatics US. R.N.A.r has received research support
   from Merck, Novartis, and Bristol-Myers Squibb. P.S. is a consultant for
   Bristol-Myers Squibb, Jounce Therapeutics, Helsinn, and GlaxoSmithKline
   and is also a stockholder from Jounce Therapeutics. J.P.A. is a
   consultant and stockholder for Jounce Therapeutics, receives royalties
   from Bristol-Myers Squibb, and has intellectual property with
   Bristol-Myers Squibb and Merck. J.A.W. has received honoraria from
   Speakers' bureau of Dava Oncology, Bristol-Myers Squibb, and Illumina
   and is an advisory board member for GlaxoSmithKline, Novartis, and
   Roche/Genentech. The other authors declare no competing interests.
CR Bachireddy P, 2015, NAT REV CANCER, V15, P201, DOI 10.1038/nrc3907
   Blacher E, 2017, J IMMUNOL, V198, P572, DOI 10.4049/jimmunol.1601247
   Caspi R, 2008, NUCLEIC ACIDS RES, V36, pD623, DOI [10.1093/nar/gkt1103, 10.1093/nar/gkm900]
   Chaput N, 2017, ANN ONCOL, V28, P1368, DOI 10.1093/annonc/mdx108
   Chen PL, 2016, CANCER DISCOV, V6, P827, DOI 10.1158/2159-8290.CD-15-1545
   Drewes JL, 2016, BRIT J CANCER, V115, P273, DOI 10.1038/bjc.2016.189
   Garrett WS, 2015, SCIENCE, V348, P80, DOI 10.1126/science.aaa4972
   Hugo W, 2016, CELL, V165, P35, DOI 10.1016/j.cell.2016.02.065
   Huttenhower C, 2012, NATURE, V486, P207, DOI 10.1038/nature11234
   Iida N, 2013, SCIENCE, V342, P967, DOI 10.1126/science.1240527
   Johnson DB, 2016, CANCER IMMUNOL RES, V4, P959, DOI 10.1158/2326-6066.CIR-16-0143
   Kanehisa M, 2000, NUCLEIC ACIDS RES, V28, P27, DOI 10.1093/nar/28.1.27
   Lozupone C, 2011, ISME J, V5, P169, DOI 10.1038/ismej.2010.133
   McGranahan N, 2016, SCIENCE, V351, P1463, DOI 10.1126/science.aaf1490
   Muegge BD, 2011, SCIENCE, V332, P970, DOI 10.1126/science.1198719
   Paulos CM, 2007, J CLIN INVEST, V117, P2197, DOI 10.1172/JCI32205
   Peled JU, 2017, J CLIN ONCOL, V35, P1650, DOI 10.1200/JCO.2016.70.3348
   Qin JJ, 2010, NATURE, V464, P59, DOI 10.1038/nature08821
   Rizvi NA, 2015, SCIENCE, V348, P124, DOI 10.1126/science.aaa1348
   Robert C, 2015, NEW ENGL J MED, V372, P2521, DOI 10.1056/NEJMoa1503093
   Robert C, 2015, NEW ENGL J MED, V372, P320, DOI 10.1056/NEJMoa1412082
   Roh W, 2017, SCI TRANSL MED, V9, DOI 10.1126/scitranslmed.aah3560
   Schadendorf D, 2015, J CLIN ONCOL, V33, P1889, DOI 10.1200/JCO.2014.56.2736
   Schwartz LH, 2016, EUR J CANCER, V62, P132, DOI 10.1016/j.ejca.2016.03.081
   Segata N, 2011, GENOME BIOL, V12, DOI 10.1186/gb-2011-12-6-r60
   Segre JA, 2015, SCIENCE, V349, P1058, DOI 10.1126/science.aad0781
   Sharma P, 2017, LANCET ONCOL, V18, P312, DOI 10.1016/S1470-2045(17)30065-7
   Sivan A, 2015, SCIENCE, V350, P1084, DOI 10.1126/science.aac4255
   Snyder A, 2014, NEW ENGL J MED, V371, P2189, DOI 10.1056/NEJMoa1406498
   Taur Y, 2014, BLOOD, V124, P1174, DOI 10.1182/blood-2014-02-554725
   Topalian SL, 2015, CANCER CELL, V27, P450, DOI 10.1016/j.ccell.2015.03.001
   Tran E, 2017, NAT IMMUNOL, V18, P255, DOI 10.1038/ni.3682
   Tsujikawa T, 2017, CELL REP, V19, P203, DOI 10.1016/j.celrep.2017.03.037
   Tumeh PC, 2014, NATURE, V515, P568, DOI 10.1038/nature13954
   Turnbaugh PJ, 2008, CELL HOST MICROBE, V3, P213, DOI 10.1016/j.chom.2008.02.015
   Van Allen EM, 2015, SCIENCE, V350, P207, DOI 10.1126/science.aad0095
   Vesely MD, 2013, ANN NY ACAD SCI, V1284, P1, DOI 10.1111/nyas.12105
   Viaud S, 2013, SCIENCE, V342, P971, DOI 10.1126/science.1240537
NR 38
TC 3103
Z9 3402
U1 46
U2 960
PU AMER ASSOC ADVANCEMENT SCIENCE
PI WASHINGTON
PA 1200 NEW YORK AVE, NW, WASHINGTON, DC 20005 USA
SN 0036-8075
EI 1095-9203
J9 SCIENCE
JI Science
PD JAN 5
PY 2018
VL 359
IS 6371
BP 97
EP 103
DI 10.1126/science.aan4236
PG 7
WC Multidisciplinary Sciences
WE Science Citation Index Expanded (SCI-EXPANDED)
SC Science & Technology - Other Topics
GA FR8KW
UT WOS:000419324700075
PM 29097493
OA Green Submitted, Green Accepted
DA 2025-02-18
ER

PT J
AU Najmi, M
   Tran, T
   Witt, RG
   Nelson, KC
AF Najmi, Maleka
   Tran, Tiffaney
   Witt, Russell G.
   Nelson, Kelly C.
TI Modulation of the Gut Microbiome to Enhance Immunotherapy Response in
   Metastatic Melanoma Patients: A Clinical Review
SO DERMATOLOGY AND THERAPY
LA English
DT Review
DE Gut microbiome; Fecal microbiota transplantation; Immunotherapy;
   Anti-CTLA-4; Anti-PD-1; Metastatic melanoma; Advanced melanoma
ID CANCER; BACTERIOTHERAPY; MANAGEMENT; PROBIOTICS; EFFICACY; IMMUNITY;
   THERAPY
AB For patients with metastatic melanoma, immunotherapy agents represent a promising treatment option, and researchers are actively seeking to identify factors that may predict a favorable response in patients. Recent studies have elucidated possible associations between the gut microbiome and the effects of immunotherapy, where variations in the gut microbiome may influence treatment response and frequency of adverse effects. In this clinical review, we describe the current literature related to the gut microbiome in the setting of immunotherapy, and we provide an overview of interventions under investigation that may modulate the gut microbiome. These interventions include fecal microbiota transplantation, probiotics, and dietary modifications.
C1 [Najmi, Maleka] Baylor Scott & White Med Ctr, Dept Internal Med, 2401 S 31st St MS 01-161B, Temple, TX 76508 USA.
   [Tran, Tiffaney] Baylor Coll Med, Houston, TX 77030 USA.
   [Witt, Russell G.] Univ Texas MD Anderson Canc Ctr, Dept Surg Oncol, Houston, TX 77030 USA.
   [Nelson, Kelly C.] Univ Texas MD Anderson Canc Ctr, Dept Dermatol, Houston, TX 77030 USA.
C3 Baylor Health Care System; Baylor College of Medicine; University of
   Texas System; UTMD Anderson Cancer Center; University of Texas System;
   UTMD Anderson Cancer Center
RP Najmi, M (corresponding author), Baylor Scott & White Med Ctr, Dept Internal Med, 2401 S 31st St MS 01-161B, Temple, TX 76508 USA.
EM nmaleka360@gmail.com; tiffaney.tran@bcm.edu; rwitt1@mdanderson.org;
   kcnelson1@mdanderson.org
RI Witt, Russell/IAR-2191-2023
OI Najmi, Maleka/0000-0002-3833-5936; Witt, Russell/0000-0003-3747-8633
FU Melanoma Research Foundation; National Institutes of Health T32 grant
   [CA 009599]; MD Anderson Cancer Center support grant [P30 CA016672];
   Lyda Hill Foundation
FX Tiffaney Tran is supported by a Melanoma Research Foundation grant.
   Russell Witt is supported by a National Institutes of Health T32 grant
   (CA 009599) and an MD Anderson Cancer Center support grant (P30
   CA016672). Kelly C. Nelson is supported by philanthropic contributions
   of the Lyda Hill Foundation to the MD Anderson Cancer Center Moon Shots
   Program TM. No sponsorship was received for this study or the
   publication of this article. The Rapid Service Fee was funded by the
   authors.
CR Alsaab HO, 2017, FRONT PHARMACOL, V8, DOI 10.3389/fphar.2017.00561
   [Anonymous], 2017, BMJ Open Gastroenterology, DOI DOI 10.1136/BMJGAST-2017-000145
   Baruch EN, 2021, SCIENCE, V371, P602, DOI 10.1126/science.abb5920
   Blank CU, 2018, NAT MED, V24, P1655, DOI 10.1038/s41591-018-0198-0
   Borody TJ, 2004, J CLIN GASTROENTEROL, V38, P475, DOI 10.1097/01.mcg.0000128988.13808.dc
   Chaput N, 2017, ANN ONCOL, V28, P1368, DOI 10.1093/annonc/mdx108
   David LA, 2014, NATURE, V505, P559, DOI 10.1038/nature12820
   Dubin K, 2016, NAT COMMUN, V7, DOI 10.1038/ncomms10391
   Frankel AE, 2017, NEOPLASIA, V19, P848, DOI 10.1016/j.neo.2017.08.004
   Gopalakrishnan V, 2018, SCIENCE, V359, P97, DOI 10.1126/science.aan4236
   Gopalakrishnan V, 2018, CANCER CELL, V33, P570, DOI 10.1016/j.ccell.2018.03.015
   Gough E, 2011, CLIN INFECT DIS, V53, P994, DOI 10.1093/cid/cir632
   Halsey T, 2020, SEMIN HEMATOL, V57, P13, DOI 10.1053/j.seminhematol.2020.05.002
   Kennedy LB, 2020, CA-CANCER J CLIN, V70, P86, DOI 10.3322/caac.21596
   Li WN, 2019, CANCER LETT, V447, P41, DOI 10.1016/j.canlet.2019.01.015
   Matson V, 2018, SCIENCE, V359, P104, DOI 10.1126/science.aao3290
   McQuade JL, 2020, CURR ONCOL REP, V22, DOI 10.1007/s11912-020-00913-y
   McQuade JL, 2019, LANCET ONCOL, V20, pE77, DOI 10.1016/S1470-2045(18)30952-5
   Österlund P, 2007, BRIT J CANCER, V97, P1028, DOI 10.1038/sj.bjc.6603990
   Riquelme E, 2019, CELL, V178, P795, DOI 10.1016/j.cell.2019.07.008
   Routy B, 2018, SCIENCE, V359, P91, DOI 10.1126/science.aan3706
   Saedisomeolia A, 2009, BRIT J NUTR, V101, P533, DOI 10.1017/S0007114508025798
   Seidel JA, 2018, FRONT ONCOL, V8, DOI 10.3389/fonc.2018.00086
   Sivan A, 2015, SCIENCE, V350, P1084, DOI 10.1126/science.aac4255
   Spain L, 2016, CANCER TREAT REV, V44, P51, DOI 10.1016/j.ctrv.2016.02.001
   Spencer CN, 2019, CANCER RES, V79, DOI 10.1158/1538-7445.SABCS18-2838
   Suez J, 2018, CELL, V174, P1406, DOI 10.1016/j.cell.2018.08.047
   Taur Y, 2018, SCI TRANSL MED, V10, DOI 10.1126/scitranslmed.aap9489
   Thompson JA, 2018, J NATL COMPR CANC NE, V16, P594, DOI 10.6004/jnccn.2018.0047
   Vétizou M, 2015, SCIENCE, V350, P1079, DOI 10.1126/science.aad1329
   Wang TT, 2019, FRONT IMMUNOL, V10, DOI 10.3389/fimmu.2019.01235
   Wargo JA, 2020, SCIENCE, V369, P1302, DOI 10.1126/science.abc3965
   Xavier JB, 2020, TRENDS CANCER, V6, P192, DOI 10.1016/j.trecan.2020.01.004
   Yelin I, 2019, NAT MED, V25, P1728, DOI 10.1038/s41591-019-0626-9
   Zhao LP, 2018, SCIENCE, V359, P1151, DOI 10.1126/science.aao5774
   Zimmer L, 2020, LANCET, V395, P1558, DOI 10.1016/S0140-6736(20)30417-7
   Zmora N, 2018, CELL, V174, P1388, DOI 10.1016/j.cell.2018.08.041
NR 37
TC 12
Z9 12
U1 0
U2 11
PU ADIS INT LTD
PI NORTHCOTE
PA 5 THE WAREHOUSE WAY, NORTHCOTE 0627, AUCKLAND, NEW ZEALAND
SN 2193-8210
EI 2190-9172
J9 DERMATOLOGY THER
JI Dermatol. Ther.
PD NOV
PY 2022
VL 12
IS 11
BP 2489
EP 2497
DI 10.1007/s13555-022-00810-1
EA SEP 2022
PG 9
WC Dermatology
WE Science Citation Index Expanded (SCI-EXPANDED)
SC Dermatology
GA 5M6HD
UT WOS:000858709600001
PM 36153786
OA gold, Green Published
DA 2025-02-18
ER

PT J
AU Pietrzak, B
   Tomela, K
   Olejnik-Schmidt, A
   Galus, L
   Mackiewicz, J
   Kaczmarek, M
   Mackiewicz, A
   Schmidt, M
AF Pietrzak, Bernadeta
   Tomela, Katarzyna
   Olejnik-Schmidt, Agnieszka
   Galus, Lukasz
   Mackiewicz, Jacek
   Kaczmarek, Mariusz
   Mackiewicz, Andrzej
   Schmidt, Marcin
TI A Clinical Outcome of the Anti-PD-1 Therapy of Melanoma in Polish
   Patients Is Mediated by Population-Specific Gut Microbiome Composition
SO CANCERS
LA English
DT Article
DE microbiome; melanoma; immune checkpoint inhibitor; diet; immunotherapy
ID DIETARY FIBER; CANCER; IMMUNOTHERAPY; ASSOCIATION; RICHNESS; BLOCKADE;
   GENOMES; IMPACT
AB Simple Summary The gut microbiome develops rapidly after birth and is constantly modified by many factors, especially, lifestyle, diet, and drugs. It affects the performance of the immune system, and it also impacts the response to immunotherapy. This article presents the association between the response to anti-PD-1 therapy and the baseline gut microbiome, alongside selected agents modifying the microbiome composition in a Polish cohort of melanoma patients. The gut microbiota is considered a key player modulating the efficacy of immune checkpoint inhibitor therapy. The study investigated the association between the response to anti-PD-1 therapy and the baseline gut microbiome in a Polish cohort of melanoma patients, alongside selected agents modifying the microbiome. Sixty-four melanoma patients enrolled for the anti-PD-1 therapy, and ten healthy subjects were recruited. The response to the treatment was assessed according to the response evaluation criteria in solid tumors, and patients were classified as responders or non-responders. The association between selected extrinsic factors and response was investigated using questionnaire-based analysis and the metataxonomics of the microbiota. In the responders, the Bacteroidota to Firmicutes ratio was higher, and the richness was decreased. The abundance of Prevotella copri and Bacteroides uniformis was related to the response, whereas the non-responders' gut microbiota was enriched with Faecalibacterium prausnitzii and Desulfovibrio intestinalis and some unclassified Firmicutes. Dietary patterns, including plant, dairy, and fat consumption as well as gastrointestinal tract functioning were significantly associated with the therapeutic effects of the therapy. The specific gut microbiota along with diet were found to be associated with the response to the therapy in the population of melanoma patients.
C1 [Pietrzak, Bernadeta; Olejnik-Schmidt, Agnieszka; Schmidt, Marcin] Poznan Univ Life Sci, Dept Biotechnol & Food Microbiol, PL-60627 Poznan, Poland.
   [Tomela, Katarzyna; Kaczmarek, Mariusz; Mackiewicz, Andrzej] Poznan Univ Med Sci, Dept Canc Immunol, Chair Med Biotechnol, PL-60627 Poznan, Poland.
   [Galus, Lukasz; Mackiewicz, Jacek] Poznan Univ Med Sci, Dept Med & Expt Oncol, PL-60627 Poznan, Poland.
   [Mackiewicz, Jacek; Kaczmarek, Mariusz; Mackiewicz, Andrzej] Greater Poland Canc Ctr, Dept Canc Diagnost & Immunol, PL-60627 Poznan, Poland.
C3 Poznan University of Life Sciences; Poznan University of Medical
   Sciences; Poznan University of Medical Sciences; Wielkopolskie Centrum
   Onkologii
RP Pietrzak, B; Schmidt, M (corresponding author), Poznan Univ Life Sci, Dept Biotechnol & Food Microbiol, PL-60627 Poznan, Poland.
EM bernadeta.pietrzak@up.poznan.pl; marcin.schmidt@up.poznan.pl
RI ; Schmidt, Marcin/A-6997-2008
OI Galus, Lukasz/0000-0002-9515-1834; Olejnik-Schmidt,
   Agnieszka/0000-0002-5418-5632; Drymel, Bernadeta/0000-0001-6691-4444;
   Schmidt, Marcin/0000-0001-8417-2245; Mackiewicz,
   Andrzej/0000-0001-5574-6609; Tomela, Katarzyna/0000-0002-3622-7229
FU National Science Centre, Poland [2017/25/B/NZ5/01949]
FX This work was supported by the National Science Centre, Poland (grant
   number 2017/25/B/NZ5/01949).
CR Alneberg J, 2014, NAT METHODS, V11, P1144, DOI [10.1038/NMETH.3103, 10.1038/nmeth.3103]
   Arkin AP, 2018, NAT BIOTECHNOL, V36, P566, DOI 10.1038/nbt.4163
   Aslam H, 2020, GUT MICROBES, V12, DOI 10.1080/19490976.2020.1799533
   Aziz RK, 2008, BMC GENOMICS, V9, DOI 10.1186/1471-2164-9-75
   Babraham Bioinformatics, FastQC: a quality control tool for high throughput sequence data
   Botticelli A, 2020, J TRANSL MED, V18, DOI 10.1186/s12967-020-02231-0
   Chaput N, 2017, ANN ONCOL, V28, P1368, DOI 10.1093/annonc/mdx108
   Chaumeil PA, 2020, BIOINFORMATICS, V36, P1925, DOI 10.1093/bioinformatics/btz848
   Chen YR, 2021, PEERJ, V9, DOI 10.7717/peerj.12033
   Cheng MY, 2022, ANN RHEUM DIS, V81, P1669, DOI [10.1080/03650340.2022.2137499, 10.1136/ard-2022-222871]
   Coutzac C, 2020, NAT COMMUN, V11, DOI 10.1038/s41467-020-16079-x
   Culpepper T, 2022, CUREUS J MED SCIENCE, V14, DOI 10.7759/cureus.27768
   Deckers EA, 2020, EJSO-EUR J SURG ONC, V46, P2147, DOI 10.1016/j.ejso.2020.07.011
   Delday M, 2019, INFLAMM BOWEL DIS, V25, P85, DOI 10.1093/ibd/izy281
   Dhingra D, 2012, J FOOD SCI TECH MYS, V49, P255, DOI 10.1007/s13197-011-0365-5
   Dilek N, 2020, PHARMACOL RES, V161, DOI 10.1016/j.phrs.2020.105119
   Dillon SM, 2016, MUCOSAL IMMUNOL, V9, P24, DOI 10.1038/mi.2015.33
   Dore J., 2015, IHMS SOP 05 V1 STAND
   Dougkas A, 2019, NUTR RES REV, V32, P106, DOI 10.1017/S0954422418000227
   Dziedzic M, 2011, PROBL PIEL GNIARSTWA, V19, P153
   Dzutsev A, 2015, EUR J IMMUNOL, V45, P17, DOI 10.1002/eji.201444972
   Fabersani E, 2021, SCI REP-UK, V11, DOI 10.1038/s41598-021-90888-y
   Finotello F, 2018, BRIEF BIOINFORM, V19, P679, DOI 10.1093/bib/bbw119
   Frankel AE, 2017, NEOPLASIA, V19, P848, DOI 10.1016/j.neo.2017.08.004
   Fröhlich J, 1999, CAN J MICROBIOL, V45, P145, DOI 10.1139/cjm-45-2-145
   Cano PG, 2012, PLOS ONE, V7, DOI 10.1371/journal.pone.0041079
   Gopalakrishnan V, 2018, SCIENCE, V359, P97, DOI 10.1126/science.aan4236
   Guo J, 2019, ADV NUTR, V10, P1066, DOI 10.1093/advances/nmz050
   Hayase E, 2021, GENOME MED, V13, DOI 10.1186/s13073-021-00923-w
   Hiippala K, 2020, NUTRIENTS, V12, DOI 10.3390/nu12040935
   Hosseini B, 2018, AM J CLIN NUTR, V108, P136, DOI 10.1093/ajcn/nqy082
   Hussain N, 2021, HUM VACC IMMUNOTHER, V17, P55, DOI 10.1080/21645515.2020.1769398
   Inoue S, 2020, INT J UROL, V27, P1116, DOI 10.1111/iju.14367
   Jeanmougin M, 2010, PLOS ONE, V5, DOI 10.1371/journal.pone.0012336
   Jin YP, 2019, J THORAC ONCOL, V14, P1378, DOI 10.1016/j.jtho.2019.04.007
   Joshi S, 2010, ANN CLIN BIOCHEM, V47, P259, DOI 10.1258/acb.2009.009061
   Kang DWD, 2015, PEERJ, V3, DOI 10.7717/peerj.1165
   Katayama Y, 2019, THORAC CANCER, V10, P526, DOI 10.1111/1759-7714.12969
   Klindworth A, 2013, NUCLEIC ACIDS RES, V41, DOI 10.1093/nar/gks808
   Kovatcheva-Datchary P, 2015, CELL METAB, V22, P971, DOI 10.1016/j.cmet.2015.10.001
   Kushkevych I, 2021, J ADV RES, V27, P71, DOI 10.1016/j.jare.2020.03.007
   Kwon HJ, 2019, INTEST RES, V17, P419, DOI 10.5217/ir.2018.00149
   Larsen JM, 2017, IMMUNOLOGY, V151, P363, DOI 10.1111/imm.12760
   Lee KA, 2022, NAT MED, V28, P535, DOI 10.1038/s41591-022-01695-5
   Li DH, 2015, BIOINFORMATICS, V31, P1674, DOI 10.1093/bioinformatics/btv033
   Liu XY, 2021, J EXP CLIN CANC RES, V40, DOI 10.1186/s13046-021-01983-x
   López-Almela I, 2021, GUT MICROBES, V13, P1, DOI 10.1080/19490976.2020.1865706
   Loubinoux J, 2002, FEMS MICROBIOL ECOL, V40, P107, DOI 10.1111/j.1574-6941.2002.tb00942.x
   Ma XT, 2021, J CANCER, V12, P1318, DOI 10.7150/jca.49174
   Maeda Y, 2016, ARTHRITIS RHEUMATOL, V68, P2646, DOI 10.1002/art.39783
   Marin-Acevedo JA, 2021, J HEMATOL ONCOL, V14, DOI 10.1186/s13045-021-01056-8
   Mazmanian SK, 2008, NATURE, V453, P620, DOI 10.1038/nature07008
   McLaren M. R., 2020, SILVA SSU TAXONOMIC, DOI [10.5281/zenodo.3731176, DOI 10.5281/ZENODO.3731176]
   Nomura K, 2021, J CLIN MED, V10, DOI 10.3390/jcm10081749
   Nomura M, 2020, JAMA NETW OPEN, V3, DOI 10.1001/jamanetworkopen.2020.2895
   Nurk S, 2017, GENOME RES, V27, P824, DOI 10.1101/gr.213959.116
   Olm MR, 2017, ISME J, V11, P2864, DOI 10.1038/ismej.2017.126
   Ondov BD, 2016, GENOME BIOL, V17, DOI 10.1186/s13059-016-0997-x
   Parks DH, 2015, GENOME RES, V25, P1043, DOI 10.1101/gr.186072.114
   Pedersen HK, 2016, NATURE, V535, P376, DOI 10.1038/nature18646
   Perazza LR, 2020, J NUTR, V150, P2673, DOI 10.1093/jn/nxaa217
   Peters BA, 2019, GENOME MED, V11, DOI 10.1186/s13073-019-0672-4
   Pianta A, 2017, ARTHRITIS RHEUMATOL, V69, P964, DOI 10.1002/art.40003
   Ponziani FR, 2022, HEPATOL COMMUN, V6, P1492, DOI 10.1002/hep4.1905
   Precup G, 2019, BRIT J NUTR, V122, P131, DOI 10.1017/S0007114519000680
   Radzikowska U, 2019, NUTRIENTS, V11, DOI 10.3390/nu11122990
   Ran SW, 2019, J ANIM SCI BIOTECHNO, V10, DOI 10.1186/s40104-019-0346-5
   Rey FE, 2013, P NATL ACAD SCI USA, V110, P13582, DOI 10.1073/pnas.1312524110
   Ritchie ME, 2015, NUCLEIC ACIDS RES, V43, DOI 10.1093/nar/gkv007
   Scher JU, 2013, ELIFE, V2, DOI 10.7554/eLife.01202
   Shuai ML, 2021, EBIOMEDICINE, V66, DOI 10.1016/j.ebiom.2021.103284
   Sieber CMK, 2018, NAT MICROBIOL, V3, P836, DOI 10.1038/s41564-018-0171-1
   Soedamah-Muthu Sabita S, 2018, Curr Nutr Rep, V7, P171, DOI 10.1007/s13668-018-0253-y
   Spencer CN, 2021, SCIENCE, V374, P1632, DOI 10.1126/science.aaz7015
   Stojanov S, 2020, MICROORGANISMS, V8, DOI 10.3390/microorganisms8111715
   Szmulski L, 2019, J MINIST HLTH POL, V65, P906
   Tett A, 2019, CELL HOST MICROBE, V26, P666, DOI 10.1016/j.chom.2019.08.018
   Tomela K, 2020, LIFE-BASEL, V10, DOI 10.3390/life10100219
   Topalian SL, 2015, CANCER CELL, V27, P450, DOI 10.1016/j.ccell.2015.03.001
   Vandeputte D, 2016, GUT, V65, P57, DOI 10.1136/gutjnl-2015-309618
   Vétizou M, 2015, SCIENCE, V350, P1079, DOI 10.1126/science.aad1329
   Vukadin S, 2021, BIOMEDICINES, V9, DOI 10.3390/biomedicines9070835
   Westheim AJF, 2022, FRONT NUTR, V9, DOI 10.3389/fnut.2022.868436
   Wu YW, 2016, MSYSTEMS, V1, DOI 10.1128/mSystems.00120-16
   Wu YW, 2016, BIOINFORMATICS, V32, P605, DOI 10.1093/bioinformatics/btv638
   Zhang X, 2022, LIFE-BASEL, V12, DOI 10.3390/life12030409
   Zheng Y, 2019, J IMMUNOTHER CANCER, V7, DOI 10.1186/s40425-019-0650-9
NR 87
TC 12
Z9 12
U1 1
U2 9
PU MDPI
PI BASEL
PA ST ALBAN-ANLAGE 66, CH-4052 BASEL, SWITZERLAND
EI 2072-6694
J9 CANCERS
JI Cancers
PD NOV
PY 2022
VL 14
IS 21
AR 5369
DI 10.3390/cancers14215369
PG 23
WC Oncology
WE Science Citation Index Expanded (SCI-EXPANDED)
SC Oncology
GA 6A9LK
UT WOS:000880967900001
PM 36358789
OA Green Submitted, Green Published, gold
DA 2025-02-18
ER

PT J
AU Guardamagna, M
   Berciano-Guerrero, MA
   Villaescusa-González, B
   Perez-Ruiz, E
   Oliver, J
   Lavado-Valenzuela, R
   Rueda-Dominguez, A
   Barragán, I
   Queipo-Ortuño, MI
AF Guardamagna, Mora
   Berciano-Guerrero, Miguel-Angel
   Villaescusa-Gonzalez, Beatriz
   Perez-Ruiz, Elisabeth
   Oliver, Javier
   Lavado-Valenzuela, Rocio
   Rueda-Dominguez, Antonio
   Barragan, Isabel
   Isabel Queipo-Ortuno, Maria
TI Gut Microbiota and Therapy in Metastatic Melanoma: Focus on MAPK Pathway
   Inhibition
SO INTERNATIONAL JOURNAL OF MOLECULAR SCIENCES
LA English
DT Review
DE metastatic melanoma; gut microbiome; immune system
ID BRAF-MUTATED MELANOMA; INTESTINAL MICROBIOTA; IMMUNE HOMEOSTASIS;
   TARGETED THERAPY; CANCER; EFFICACY; MEK; DABRAFENIB; MECHANISMS;
   TRAMETINIB
AB Gut microbiome (GM) and its either pro-tumorigenic or anti-tumorigenic role is intriguing and constitutes an evolving landscape in translational oncology. It has been suggested that these microorganisms may be involved in carcinogenesis, cancer treatment response and resistance, as well as predisposition to adverse effects. In melanoma patients, one of the most immunogenic cancers, immune checkpoint inhibitors (ICI) and MAPK-targeted therapy-BRAF/MEK inhibitors-have revolutionized prognosis, and the study of the microbiome as a modulating factor is thus appealing. Although BRAF/MEK inhibitors constitute one of the main backbones of treatment in melanoma, little is known about their impact on GM and how this might correlate with immune re-induction. On the contrary, ICI and their relationship to GM has become an interesting field of research due to the already-known impact of immunotherapy in modulating the immune system. Immune reprogramming in the tumor microenvironment has been established as one of the main targets of microbiome, since it can induce immunosuppressive phenotypes, promote inflammatory responses or conduct anti-tumor responses. As a result, ongoing clinical trials are evaluating the role of fecal microbiota transplant (FMT), as well as the impact of using dietary supplements, antibiotics and probiotics in the prediction of response to therapy. In this review, we provide an overview of GM's link to cancer, its relationship with the immune system and how this may impact response to treatments in melanoma patients. We also discuss insights about novel therapeutic approaches including FMT, changes in diet and use of probiotics, prebiotics and symbiotics. Finally, we hypothesize on the possible pathways through which GM may impact anti-tumor efficacy in melanoma patients treated with targeted therapy, an appealing subject of which little is known.
C1 [Guardamagna, Mora; Villaescusa-Gonzalez, Beatriz; Perez-Ruiz, Elisabeth; Lavado-Valenzuela, Rocio; Isabel Queipo-Ortuno, Maria] Reg & Virgen de la Victoria Univ Hosp, Med Oncol Interctr Unit, Inst Invest Biomed Malaga, Malaga 29010, Spain.
   [Guardamagna, Mora; Berciano-Guerrero, Miguel-Angel; Villaescusa-Gonzalez, Beatriz; Perez-Ruiz, Elisabeth; Oliver, Javier; Lavado-Valenzuela, Rocio; Rueda-Dominguez, Antonio; Barragan, Isabel; Isabel Queipo-Ortuno, Maria] Plataforma Nanomed IBIMA Plataforma BIONAND, Malaga 29010, Spain.
   [Guardamagna, Mora; Berciano-Guerrero, Miguel-Angel; Rueda-Dominguez, Antonio] Med Sch Univ Malaga, Dept Med & Dermatol, Campus Teatinos,Blvr Louis Pasteur 32, Malaga 29010, Spain.
   [Berciano-Guerrero, Miguel-Angel; Perez-Ruiz, Elisabeth; Oliver, Javier; Rueda-Dominguez, Antonio; Barragan, Isabel] Reg & Virgen de la Victoria Univ Hosp, Grp Translat Res Canc Immunotherapy, Med Oncol Interctr Unit, Inst Invest Biomed Malaga, Malaga 29010, Spain.
   [Barragan, Isabel] Karolinska Inst, Dept Physiol & Pharmacol, Grp Pharmacoepigenet, Tomtebodavagen 16, S-17165 Solna, Sweden.
   [Isabel Queipo-Ortuno, Maria] Univ Malaga, Fac Med, Dept Surg Specialties Biochem & Immunol, Malaga 29071, Spain.
C3 Instituto de Investigacion Biomedica de Malaga y Plataforma en
   Nanomedicina (IBIMA); Karolinska Institutet; Universidad de Malaga
RP Berciano-Guerrero, MA (corresponding author), Plataforma Nanomed IBIMA Plataforma BIONAND, Malaga 29010, Spain.; Berciano-Guerrero, MA (corresponding author), Med Sch Univ Malaga, Dept Med & Dermatol, Campus Teatinos,Blvr Louis Pasteur 32, Malaga 29010, Spain.; Berciano-Guerrero, MA (corresponding author), Reg & Virgen de la Victoria Univ Hosp, Grp Translat Res Canc Immunotherapy, Med Oncol Interctr Unit, Inst Invest Biomed Malaga, Malaga 29010, Spain.
EM mangel.berciano.sspa@juntadeandalucia.es
RI Barragan, Isabel/AAJ-6532-2020; Ruiz, Elísabeth/ABI-5900-2020; Ortuño,
   María/AAC-1238-2021; Berciano Guerrero, Miguel Angel/AAV-2120-2021;
   Oliver, Javier/A-5338-2009
OI Perez Ruiz, Elisabeth/0000-0001-7204-0800; Berciano Guerrero, Miguel
   Angel/0000-0002-5437-5196; Oliver, Javier/0000-0002-8073-4711;
   Guardamagna, Mora/0000-0002-2193-2670; QUEIPO ORTUNO, MARIA
   ISABEL/0000-0002-2867-0845; Barragan, Isabel/0000-0002-8586-6502
FU Novartis Farmaceutica S.A.-FIMABIS Contract; European Regional
   Development Fund/European Social Fund "A way to make Europe"/"Investing
   in your future" [PI18/01592]; Sistema Andaluz de Salud [SA 0263/2017,
   PI-0121-2020]; Consejeria de Transformacion economica, Industria,
   Conocimiento y Universidades [CV20-62050, PY20_01326]; Spanish Group of
   Melanoma; Fundacion Bancaria Unicaja [C19048]
FX The work is funded by Novartis Farmaceutica S.A.-FIMABIS Contract (to
   M.-A.B.-G.). M.G. is completing a doctoral thesis at the University of
   Malaga, in the Medical School, Instituto de Salud Carlos III through the
   project PI18/01592 (to I.B.) (Co-funded by the European Regional
   Development Fund/European Social Fund "A way to make Europe"/"Investing
   in your future"); Sistema Andaluz de Salud, through the projects SA
   0263/2017, Nicolas Monarde (to I.B.), an PI-0121-2020 (to I.B. and
   E.P.-R.); Consejeria de Transformacion economica, Industria,
   Conocimiento y Universidades through the projects CV20-62050 and
   PY20_01326 (to I.B.); Spanish Group of Melanoma (Award to Best Research
   Project 2020) (to I.B.); Fundacion Bancaria Unicaja through the project
   C19048 (to I.B.).
CR Aarts CEM, 2019, BLOOD ADV, V3, P3562, DOI 10.1182/bloodadvances.2019031609
   Adams R, 2022, EXPERT REV CLIN IMMU, V18, P347, DOI 10.1080/1744666X.2022.2044796
   Afshar-Kharghan V, 2017, J CLIN INVEST, V127, P780, DOI 10.1172/JCI90962
   Agostinis C, 2017, FRONT IMMUNOL, V8, DOI 10.3389/fimmu.2017.01559
   Alexander JL, 2017, NAT REV GASTRO HEPAT, V14, P356, DOI 10.1038/nrgastro.2017.20
   [Anonymous], About us
   [Anonymous], CLIN GOV
   Ascierto PA, 2016, LANCET ONCOL, V17, P1248, DOI 10.1016/S1470-2045(16)30122-X
   Ascierto PA, 2012, J TRANSL MED, V10, DOI 10.1186/1479-5876-10-85
   Ascierto PA, 2019, NAT MED, V25, P941, DOI 10.1038/s41591-019-0448-9
   Avery TY, 2022, FRONT ONCOL, V12, DOI 10.3389/fonc.2022.931774
   Baruch EN, 2021, THER ADV MED ONCOL, V13, DOI 10.1177/17588359211045853
   Baruch EN, 2021, SCIENCE, V371, P602, DOI 10.1126/science.abb5920
   Berciano-Guerrero MA, 2022, BIOMEDICINES, V10, DOI 10.3390/biomedicines10020284
   Bessell CA, 2020, JCI INSIGHT, V5, DOI 10.1172/jci.insight.135597
   Bhatt AP, 2017, CA-CANCER J CLIN, V67, P327, DOI 10.3322/caac.21398
   Biazzo M, 2022, J CLIN MED, V11, DOI 10.3390/jcm11144119
   Boutriq S, 2021, J PERS MED, V11, DOI 10.3390/jpm11070659
   Bradley SD, 2015, CANCER IMMUNOL RES, V3, P602, DOI 10.1158/2326-6066.CIR-15-0030
   Bulla R, 2016, NAT COMMUN, V7, DOI 10.1038/ncomms10346
   Cancer Genome Atlas N, 2015, Cell, V161, P1681, DOI 10.1016/j.cell.2015.05.044
   Cano-Ortiz A, 2020, INT J MOL SCI, V21, DOI 10.3390/ijms21228733
   Chaput N, 2017, ANN ONCOL, V28, P1368, DOI 10.1093/annonc/mdx108
   Chehoud C, 2013, P NATL ACAD SCI USA, V110, P15061, DOI 10.1073/pnas.1307855110
   Chilakapati SR, 2020, CURR OPIN BIOTECH, V65, P114, DOI 10.1016/j.copbio.2020.02.007
   Coelho MA, 2017, IMMUNITY, V47, P1083, DOI 10.1016/j.immuni.2017.11.016
   Cruz BCD, 2022, FOOD RES INT, V158, DOI 10.1016/j.foodres.2022.111379
   Cui M, 2017, EMBO MOL MED, V9, P448, DOI 10.15252/emmm.201606932
   Del Chierico F, 2014, INT J MOL SCI, V15, P11678, DOI 10.3390/ijms150711678
   Derosa L, 2021, CANCER DISCOV, V11, P2396, DOI 10.1158/2159-8290.CD-21-0236
   Devji T, 2017, JAMA ONCOL, V3, P366, DOI 10.1001/jamaoncol.2016.4877
   Dey P, 2022, BIOLOGY-BASEL, V11, DOI 10.3390/biology11050757
   Dixon-Douglas JR, 2022, CURR ONCOL REP, V24, P1071, DOI 10.1007/s11912-022-01243-x
   Dizman N, 2022, NAT MED, V28, P704, DOI 10.1038/s41591-022-01694-6
   Dummer R, 2018, LANCET ONCOL, V19, P603, DOI 10.1016/S1470-2045(18)30142-6
   Dunn AB, 2017, BIOL RES NURS, V19, P295, DOI 10.1177/1099800416687648
   Erkes DA, 2020, CANCER DISCOV, V10, P254, DOI 10.1158/2159-8290.CD-19-0672
   Ervin SM, 2020, CANCER PREV RES, V13, P635, DOI 10.1158/1940-6207.CAPR-20-0155
   Frank DN, 2007, P NATL ACAD SCI USA, V104, P13780, DOI 10.1073/pnas.0706625104
   Frankel AE, 2017, NEOPLASIA, V19, P848, DOI 10.1016/j.neo.2017.08.004
   Frederick DT, 2013, CLIN CANCER RES, V19, P1225, DOI 10.1158/1078-0432.CCR-12-1630
   Fulbright LE, 2017, PLOS PATHOG, V13, DOI 10.1371/journal.ppat.1006480
   Furumaya C, 2020, FRONT IMMUNOL, V11, DOI 10.3389/fimmu.2020.02100
   Gao Y, 2020, J CANCER, V11, P5135, DOI 10.7150/jca.47470
   Garutti M, 2021, CANCERS, V13, DOI 10.3390/cancers13081819
   Gata VA, 2017, J BUON, V22, P592
   Gilbert JA, 2018, NAT MED, V24, P392, DOI 10.1038/nm.4517
   Gopalakrishnan V, 2018, SCIENCE, V359, P97, DOI 10.1126/science.aan4236
   Grochowska M, 2022, ARCH IMMUNOL THER EX, V70, DOI 10.1007/s00005-021-00641-6
   Hamarsheh S, 2020, NAT COMMUN, V11, DOI 10.1038/s41467-020-19288-6
   HARRIS BE, 1986, ANTIMICROB AGENTS CH, V29, P44, DOI 10.1128/AAC.29.1.44
   Ho PC, 2014, CANCER RES, V74, P3205, DOI 10.1158/0008-5472.CAN-13-3461
   Honda K, 2016, NATURE, V535, P75, DOI 10.1038/nature18848
   Jain T, 2021, FRONT IMMUNOL, V12, DOI 10.3389/fimmu.2021.622064
   Kang K, 2020, FRONT ONCOL, V10, DOI 10.3389/fonc.2020.573141
   Kelley Mark C., 2016, Critical Reviews in Oncogenesis, V21, P83, DOI 10.1615/CritRevOncog.2016017150
   Knippel RJ, 2021, CANCER DISCOV, V11, P2378, DOI 10.1158/2159-8290.CD-21-0324
   Kumar M, 2022, BIOMEDICINES, V10, DOI 10.3390/biomedicines10071545
   Kumar P, 2022, CANCER METAST REV, V41, P261, DOI 10.1007/s10555-022-10029-3
   Kuske M, 2018, PHARMACOL RES, V136, P151, DOI 10.1016/j.phrs.2018.08.019
   Laborda-Illanes A, 2020, CANCERS, V12, DOI 10.3390/cancers12092465
   Leiva-Gea I, 2018, DIABETES CARE, V41, P2385, DOI 10.2337/dc18-0253
   Lelliott EJ, 2021, FRONT IMMUNOL, V12, DOI 10.3389/fimmu.2021.661737
   Liao John B, 2006, Yale J Biol Med, V79, P115
   Limeta A, 2020, JCI INSIGHT, V5, DOI 10.1172/jci.insight.140940
   Liong MT, 2008, INT J MOL SCI, V9, P854, DOI 10.3390/ijms9050854
   Liu L, 2015, CLIN CANCER RES, V21, P1639, DOI 10.1158/1078-0432.CCR-14-2339
   Long GV, 2017, ANN ONCOL, V28, P1631, DOI 10.1093/annonc/mdx176
   Lu YT, 2022, J HEMATOL ONCOL, V15, DOI 10.1186/s13045-022-01273-9
   Macfarlane G.T., 2013, MANIPULATING INDIGEN, P315, DOI [10.1002/9781118409855.ch14, DOI 10.1002/9781118409855.CH14]
   Mager LF, 2020, SCIENCE, V369, P1481, DOI 10.1126/science.abc3421
   Makaranka S, 2022, EXP DERMATOL, V31, P1292, DOI 10.1111/exd.14639
   Markiewski MM, 2008, NAT IMMUNOL, V9, P1225, DOI 10.1038/ni.1655
   Matson V, 2018, SCIENCE, V359, P104, DOI 10.1126/science.aao3290
   McCulloch JA, 2022, NAT MED, V28, P545, DOI 10.1038/s41591-022-01698-2
   McGrail DJ, 2021, ANN ONCOL, V32, P661, DOI 10.1016/j.annonc.2021.02.006
   Mekadim C, 2022, BMC MICROBIOL, V22, DOI 10.1186/s12866-022-02458-5
   Miller PL, 2020, GUT PATHOG, V12, DOI 10.1186/s13099-020-00381-6
   Mizuhashi S, 2021, J DERMATOL, V48, pE15, DOI 10.1111/1346-8138.15633
   Moreno BH, 2016, ONCOIMMUNOLOGY, V5, DOI 10.1080/2162402X.2015.1052212
   Moreno-Indias I, 2014, FRONT MICROBIOL, V5, DOI 10.3389/fmicb.2014.00190
   Mu WX, 2020, FRONT CELL INFECT MI, V10, DOI 10.3389/fcimb.2020.584798
   Multhoff G, 2012, FRONT IMMUNOL, V2, DOI 10.3389/fimmu.2011.00098
   Nagpal Ravinder, 2019, F1000Res, V8, P699, DOI 10.12688/f1000research.18992.1
   Naik S, 2012, SCIENCE, V337, P1115, DOI 10.1126/science.1225152
   Nakatsuji T, 2018, SCI ADV, V4, DOI 10.1126/sciadv.aao4502
   Nicholson JK, 2012, SCIENCE, V336, P1262, DOI 10.1126/science.1223813
   Ostrand-Rosenberg S, 2008, NAT BIOTECHNOL, V26, P1348, DOI 10.1038/nbt1208-1348
   Pérez-Ruiz E, 2020, CLIN TRANSL ONCOL, V22, P1778, DOI 10.1007/s12094-020-02315-9
   Pflug N, 2016, ONCOIMMUNOLOGY, V5, DOI 10.1080/2162402X.2016.1150399
   Pham TV, 2020, MOL ONCOL, V14, P1680, DOI 10.1002/1878-0261.12748
   Pineiro M, 2008, J CLIN GASTROENTEROL, V42, pS156, DOI 10.1097/MCG.0b013e31817f184e
   Pio R, 2013, SEMIN IMMUNOL, V25, P54, DOI 10.1016/j.smim.2013.04.001
   Pushalkar S, 2018, CANCER DISCOV, V8, P403, DOI 10.1158/2159-8290.CD-17-1134
   Reddy BS, 1999, J NUTR, V129, p1478S, DOI 10.1093/jn/129.7.1478S
   Ribas A, 2019, NAT MED, V25, P936, DOI 10.1038/s41591-019-0476-5
   Ricklin D, 2007, NAT BIOTECHNOL, V25, P1265, DOI 10.1038/nbt1342
   Robert C, 2020, J CLIN ONCOL, V38, DOI 10.1200/JCO.20.00995
   Robert C, 2019, LANCET ONCOL, V20, P1239, DOI 10.1016/S1470-2045(19)30388-2
   Roviello G, 2022, PHARMACOL THERAPEUT, V231, DOI 10.1016/j.pharmthera.2021.107973
   Rozeman EA, 2019, NAT MED, V25, P879, DOI 10.1038/s41591-019-0482-7
   Saginala Kalyan, 2021, Med Sci (Basel), V9, DOI 10.3390/medsci9040063
   Sanchez-Alcoholado L, 2020, INT J MOL SCI, V21, DOI 10.3390/ijms21186782
   Sánchez-Alcoholado L, 2020, CANCERS, V12, DOI 10.3390/cancers12061406
   Sanchez-Alcoholado L, 2017, FRONT MICROBIOL, V8, DOI 10.3389/fmicb.2017.01936
   Schwabe RF, 2013, NAT REV CANCER, V13, P800, DOI 10.1038/nrc3610
   Sepich-Poore GD, 2021, SCIENCE, V371, P1331, DOI 10.1126/science.abc4552
   Serena C, 2018, ISME J, V12, P1642, DOI 10.1038/s41396-018-0068-2
   Shacter E, 2002, ONCOLOGY-NY, V16, P217
   Shiao SL, 2021, CANCER CELL, V39, P1202, DOI 10.1016/j.ccell.2021.07.002
   Sivan A, 2015, SCIENCE, V350, P1084, DOI 10.1126/science.aac4255
   Spathis A, 2019, DERMATOL PRACT CONCE, V9, P54, DOI 10.5826/dpc.0901a13
   Sullivan RJ, 2019, NAT MED, V25, P929, DOI 10.1038/s41591-019-0474-7
   Takahashi-Kanemitsu A, 2020, CELL MOL IMMUNOL, V17, P50, DOI 10.1038/s41423-019-0339-5
   Tanoue T, 2019, NATURE, V565, P600, DOI 10.1038/s41586-019-0878-z
   Tilg H, 2018, CANCER CELL, V33, P954, DOI 10.1016/j.ccell.2018.03.004
   Ting NLN, 2022, GUT, V71, P1412, DOI 10.1136/gutjnl-2021-326264
   Tkach S, 2022, MEDICINA-LITHUANIA, V58, DOI 10.3390/medicina58010084
   Tonneau M, 2021, RADIOTHER ONCOL, V156, P1, DOI 10.1016/j.radonc.2020.10.033
   Trivieri N, 2020, J EXP CLIN CANC RES, V39, DOI 10.1186/s13046-020-01801-w
   Trojaniello C, 2021, CURR OPIN ONCOL, V33, P133, DOI 10.1097/CCO.0000000000000709
   Usyk M, 2021, GENOME MED, V13, DOI 10.1186/s13073-021-00974-z
   Vahed SZ, 2017, BIOMED PHARMACOTHER, V94, P1094, DOI 10.1016/j.biopha.2017.08.033
   Vermes A, 2003, CHEMOTHERAPY, V49, P17, DOI 10.1159/000069784
   Vétizou M, 2015, SCIENCE, V350, P1079, DOI 10.1126/science.aad1329
   Viaud S, 2013, SCIENCE, V342, P971, DOI 10.1126/science.1240537
   Vitali F, 2022, BRIT J DERMATOL, V186, P106, DOI 10.1111/bjd.20626
   Wang F, 2018, P NATL ACAD SCI USA, V115, P157, DOI 10.1073/pnas.1712901115
   Wang PP, 2021, FRONT ONCOL, V11, DOI 10.3389/fonc.2021.672677
   Wargo JA, 2011, CANCER RES, V71, DOI 10.1158/1538-7445.AM2011-958
   Wilmott JS, 2012, CLIN CANCER RES, V18, P1386, DOI 10.1158/1078-0432.CCR-11-2479
   Wind TT, 2020, MELANOMA RES, V30, P235, DOI 10.1097/CMR.0000000000000656
   Wolchok JD, 2021, J CLIN ONCOL, V39, DOI 10.1200/JCO.2021.39.15_suppl.9506
   Wong CW, 2021, FRONT ONCOL, V11, DOI 10.3389/fonc.2021.604584
   Wu HJ, 2012, GUT MICROBES, V3, P4, DOI 10.4161/gmic.19320
   Xu JY, 2021, BIOMED PHARMACOTHER, V138, DOI 10.1016/j.biopha.2021.111444
   Yang ZP, 2022, FRONT IMMUNOL, V13, DOI 10.3389/fimmu.2022.936300
   Zhao Q, 2018, IMMUNOLOGY, V154, P28, DOI 10.1111/imm.12896
   Zheng DP, 2020, CELL RES, V30, P492, DOI 10.1038/s41422-020-0332-7
   Zheng P, 2016, MOL PSYCHIATR, V21, P786, DOI 10.1038/mp.2016.44
   Zysset-Burri DC, 2020, NPJ GENOM MED, V5, DOI 10.1038/s41525-020-00141-0
NR 141
TC 7
Z9 8
U1 2
U2 12
PU MDPI
PI BASEL
PA ST ALBAN-ANLAGE 66, CH-4052 BASEL, SWITZERLAND
EI 1422-0067
J9 INT J MOL SCI
JI Int. J. Mol. Sci.
PD OCT
PY 2022
VL 23
IS 19
AR 11990
DI 10.3390/ijms231911990
PG 20
WC Biochemistry & Molecular Biology; Chemistry, Multidisciplinary
WE Science Citation Index Expanded (SCI-EXPANDED)
SC Biochemistry & Molecular Biology; Chemistry
GA 5H6IC
UT WOS:000867779900001
PM 36233289
OA Green Published, gold
DA 2025-02-18
ER

PT J
AU Chen, LL
   Zhou, XY
   Wang, YW
   Wang, DK
   Ke, YS
   Zeng, XL
AF Chen, Lili
   Zhou, Xinyu
   Wang, Yawei
   Wang, Dake
   Ke, Yueshuang
   Zeng, Xianlu
TI Propionate and Butyrate Produced by Gut Microbiota after Probiotic
   Supplementation Attenuate Lung Metastasis of Melanoma Cells in Mice
SO MOLECULAR NUTRITION & FOOD RESEARCH
LA English
DT Article
DE CCL20; gut microbiota; probiotic; short-chain fatty acids; Th17 cells;
   tumor metastasis
ID CHAIN FATTY-ACIDS; COLORECTAL-CANCER; IMMUNE HOMEOSTASIS; BREAST-CANCER;
   PREVENTION; DIFFERENTIATION; CCL20; TH1
AB Scope The beneficial effects of probiotics in reducing gastrointestinal inflammation and in preventing colorectal cancer have been reported, but the mechanism underlying the immunomodulatory effect of probiotics in inhibiting extra-intestinal tumor progression remains unclear.
   Methods and Results This study shows that probiotic supplementation attenuate lung metastasis of melanoma cells in mice. Feeding mice with VSL#3 probiotics change the composition and proportion of gut microbiota. The changes in gut bacteria composition, such as in the abundance of Lachnospiraceae, Streptococcus, and Lachnoclostridium, are associated with the production of short-chain fatty acids in the gut. The concentrations of propionate and butyrate are upregulated in gut and blood after feeding VSL#3, and the increase in propionate and butyrate levels promotes the expression of chemokine (C-C motif) ligand 20 (CCL20) in lung endothelial cells and the recruitment of T helper 17 (Th17) cells to the lungs via the CCL20/chemokine receptor 6 axis. The recruitment of Th17 cells decreases the number of tumor foci in lungs and attenuates the lung metastasis of melanoma cells in mice.
   Conclusions The results provide new information on the role and mechanisms of action of probiotics in attenuating extra-intestinal tumor metastasis.
C1 [Chen, Lili; Zhou, Xinyu; Wang, Yawei; Wang, Dake; Ke, Yueshuang; Zeng, Xianlu] Northeast Normal Univ, Inst Genet & Cytol, Key Lab Mol Epigenet, Minist Educ, 5268 Renmin St, Changchun 130024, Jilin, Peoples R China.
C3 Northeast Normal University - China
RP Ke, YS; Zeng, XL (corresponding author), Northeast Normal Univ, Inst Genet & Cytol, Key Lab Mol Epigenet, Minist Educ, 5268 Renmin St, Changchun 130024, Jilin, Peoples R China.
EM keys585@nenu.edu.cn; zengx779@nenu.edu.cn
RI Wang, Yawei/KLC-6187-2024
FU National Nature Science Foundation of China [31870888, 31801182];
   Science and Technology Development Program of Jilin Province
   [20190103068JH]
FX This work was supported by grants from the National Nature Science
   Foundation of China (31870888, 31801182), Science and Technology
   Development Program of Jilin Province (20190103068JH). The authors thank
   Wiley Editing Services (www.wileyauthors.com/eeo/preparation) for
   revising this manuscript.
CR Asadzadeh Z, 2017, CELL IMMUNOL, V322, P15, DOI 10.1016/j.cellimm.2017.10.015
   Benevides L, 2015, CANCER RES, V75, P3788, DOI 10.1158/0008-5472.CAN-15-0054
   Bridgewood C, 2017, EXP DERMATOL, V26, P402, DOI 10.1111/exd.13228
   Chang SH, 2014, P NATL ACAD SCI USA, V111, P5664, DOI 10.1073/pnas.1319051111
   Chen LL, 2018, CARCINOGENESIS, V39, P471, DOI 10.1093/carcin/bgy009
   Cheng H, 2015, PROTEIN CELL, V6, P746, DOI 10.1007/s13238-015-0188-7
   Dhiman RK, 2014, GASTROENTEROLOGY, V147, P1327, DOI 10.1053/j.gastro.2014.08.031
   Douillard FP, 2018, PLOS ONE, V13, DOI 10.1371/journal.pone.0192452
   Ewaschuk J, 2007, HEPATOLOGY, V46, P841, DOI 10.1002/hep.21750
   Fernández MF, 2018, INT J ENV RES PUB HE, V15, DOI 10.3390/ijerph15081747
   Garrett WS, 2015, SCIENCE, V348, P80, DOI 10.1126/science.aaa4972
   Ghorbani P, 2015, EUR RESPIR J, V46, P1033, DOI 10.1183/09031936.00143614
   Gonçalves P, 2013, CURR DRUG METAB, V14, P994
   Gopalakrishnan V, 2018, CANCER CELL, V33, P570, DOI 10.1016/j.ccell.2018.03.015
   Han SW, 2019, J CANCER RES CLIN, V145, P2169, DOI 10.1007/s00432-019-02997-x
   HEERDT BG, 1994, CANCER RES, V54, P3288
   Honda K, 2016, NATURE, V535, P75, DOI 10.1038/nature18848
   Huang YJ, 2009, CANCER RES, V69, P7529, DOI 10.1158/0008-5472.CAN-08-4382
   Iida N, 2013, SCIENCE, V342, P967, DOI 10.1126/science.1240527
   Kawa Y, 2018, PLOS ONE, V13, DOI 10.1371/journal.pone.0203211
   La Fata G, 2018, PROBIOTICS ANTIMICRO, V10, P11, DOI 10.1007/s12602-017-9322-6
   Li J, 2016, P NATL ACAD SCI USA, V113, pE1306, DOI 10.1073/pnas.1518189113
   Li M, 2018, EUR J PHARMACOL, V831, P52, DOI 10.1016/j.ejphar.2018.05.003
   Li Y, 2017, NUTRIENTS, V9, DOI 10.3390/nu9070728
   Louis P, 2017, ENVIRON MICROBIOL, V19, P29, DOI 10.1111/1462-2920.13589
   Luz-Crawford P, 2013, STEM CELL RES THER, V4, DOI 10.1186/scrt216
   Ma SC, 2020, AGING-US, V12, P10736, DOI 10.18632/aging.103290
   Marafini I, 2017, J CROHNS COLITIS, V11, P603, DOI 10.1093/ecco-jcc/jjw191
   Maroof H, 2012, J CLIN IMMUNOL, V32, P1353, DOI 10.1007/s10875-012-9708-x
   Meehan CJ, 2014, GENOME BIOL EVOL, V6, P703, DOI 10.1093/gbe/evu050
   Meijer K, 2010, CURR OPIN CLIN NUTR, V13, P715, DOI 10.1097/MCO.0b013e32833eebe5
   Muranski P, 2011, IMMUNITY, V35, P972, DOI 10.1016/j.immuni.2011.09.019
   Nastase MV, 2018, MATRIX BIOL, V68-69, P293, DOI 10.1016/j.matbio.2017.12.002
   Nishida A, 2018, CLIN J GASTROENTEROL, V11, P1, DOI 10.1007/s12328-017-0813-5
   Pan B, 2015, SCI REP-UK, V5, DOI 10.1038/srep16053
   Park KR, 2020, CELL COMMUN SIGNAL, V18, DOI 10.1186/s12964-019-0503-7
   Peterson CT, 2015, CLIN EXP IMMUNOL, V179, P363, DOI 10.1111/cei.12474
   Ritchie ML, 2012, PLOS ONE, V7, DOI 10.1371/journal.pone.0034938
   Rooks MG, 2016, NAT REV IMMUNOL, V16, P341, DOI 10.1038/nri.2016.42
   Samuelson DR, 2015, FRONT MICROBIOL, V6, DOI [10.5389/fmicb.2015.01085, 10.3389/fmicb.2015.01085]
   Sánchez B, 2017, MOL NUTR FOOD RES, V61, DOI 10.1002/mnfr.201600240
   Schroeder B, 2016, NAT MED, V22, P1079, DOI 10.1038/nm.4185
   Shiraga M, 2002, CANCER RES, V62, P5967
   Sivan A, 2015, SCIENCE, V350, P1084, DOI 10.1126/science.aac4255
   Tan RH, 2018, FOOD FUNCT, V9, P6180, DOI 10.1039/c8fo01617h
   Thaiss CA, 2016, NATURE, V535, P65, DOI 10.1038/nature18847
   Thanikachalam K, 2019, NUTRIENTS, V11, DOI 10.3390/nu11010164
   Viaud S, 2015, CELL DEATH DIFFER, V22, P199, DOI 10.1038/cdd.2014.56
   Vivarelli S, 2019, CANCERS, V11, DOI 10.3390/cancers11010038
   Wallace TC, 2011, NUTR REV, V69, P392, DOI 10.1111/j.1753-4887.2011.00402.x
   Wang D, 2019, J IMMUNOTHER CANCER, V7, DOI 10.1186/s40425-019-0701-2
   Wojkowska DW, 2017, INT J MOL SCI, V18, DOI 10.3390/ijms18051000
   Xia XC, 2020, J CLIN INVEST, V130, P5180, DOI 10.1172/JCI129269
   Yang JJ, 2020, JAMA ONCOL, V6, DOI 10.1001/jamaoncol.2019.4107
   Yu AQ, 2016, NUTR CANCER, V68, P535, DOI 10.1080/01635581.2016.1158300
   Zhou A, 2020, CANCER LETT, V474, P15, DOI 10.1016/j.canlet.2020.01.002
   Zhou Y, 2016, NUTRIENTS, V8, DOI 10.3390/nu8030156
   Zhou Y, 2016, NUTRIENTS, V8, DOI 10.3390/nu8080515
   Zitvogel L, 2015, SCI TRANSL MED, V7, DOI 10.1126/scitranslmed.3010473
   Zou WP, 2010, NAT REV IMMUNOL, V10, P248, DOI 10.1038/nri2742
NR 60
TC 55
Z9 57
U1 13
U2 69
PU WILEY
PI HOBOKEN
PA 111 RIVER ST, HOBOKEN 07030-5774, NJ USA
SN 1613-4125
EI 1613-4133
J9 MOL NUTR FOOD RES
JI Mol. Nutr. Food Res.
PD AUG
PY 2021
VL 65
IS 15
AR 2100096
DI 10.1002/mnfr.202100096
EA JUN 2021
PG 12
WC Food Science & Technology
WE Science Citation Index Expanded (SCI-EXPANDED)
SC Food Science & Technology
GA TX9RK
UT WOS:000662840700001
PM 34061433
DA 2025-02-18
ER

PT J
AU Gaucher, L
   Adda, L
   Séjourné, A
   Joachim, C
   Guillaume, C
   Poulet, C
   Liabeuf, S
   Gras-Champel, V
   Masmoudi, K
   Houessinon, A
   Bennis, Y
   Batteux, B
AF Gaucher, Louis
   Adda, Leslie
   Sejourne, Alice
   Joachim, Camille
   Guillaume, Chaby
   Poulet, Claire
   Liabeuf, Sophie
   Gras-Champel, Valerie
   Masmoudi, Kamel
   Houessinon, Aline
   Bennis, Youssef
   Batteux, Benjamin
TI Associations between dysbiosis-inducing drugs, overall survival and
   tumor response in patients treated with immune checkpoint inhibitors
SO THERAPEUTIC ADVANCES IN MEDICAL ONCOLOGY
LA English
DT Article
DE antibiotic; drug-induced dysbiosis; dysbiosis; immune checkpoint
   inhibitor; melanoma
ID PROTON PUMP INHIBITORS; GUT MICROBIOTA; ADVERSE EVENTS; ANTIBIOTIC USE;
   IMMUNOTHERAPY; IPILIMUMAB; IMPACT; THERAPY; CHEMOTHERAPY; MECHANISM
AB Background:
   There are conflicting data on the effects of dysbiosis-inducing drugs, and especially antibiotics (ATBs), on clinical outcomes in patients treated with immune checkpoint inhibitors (ICIs). There is a particular lack of data for patients with melanoma.
   Methods:
   We performed a single-center retrospective study of the associations between ATBs and other drugs known to modify the gut microbiota (proton pump inhibitors, nonsteroidal anti-inflammatory drugs, statins, opioids, anti-vitamin K, levothyroxine, vitamin D3, antiarrhythmics, metformin and phloroglucinol), overall survival (OS) and tumor response in consecutive cancer patients (particularly those with melanoma) treated with an ICI (ipilimumab, nivolumab or pembrolizumab) over a 9-year period.
   Results:
   A total of 372 patients were included. The mean +/- standard deviation age was 64.0 +/- 12.1 years. The most frequently prescribed ICI was nivolumab (in 58.3% of patients) and the most frequent indications were lung cancer (44.6%) and melanoma (29.6%). Overall, 112 patients (30.1%) had received ATBs. ATB use was associated with (1) shorter OS in the study population as a whole [adjusted hazard ratio [95% confidence interval (CI)]: 1.38 (1.00-1.90), p = 0.048] and in patients with melanoma [adjusted hazard ratio (95% CI): 2.60 (1.06-6.39), p = 0.037], and (2) a lower response rate in the study population as a whole [8.1%, versus 31.1% in patients not treated with ATBs; adjusted odds ratio (95% CI): 6.06 (2.80-14.53), p < 0.001] and in patients with melanoma [adjusted odds ratio (95% CI): 4.41 (1.04-22.80), p = 0.045]. Sensitivity analyses that minimized the indication bias did not reveal an association between OS and the presence of an infection requiring ATBs (quantified as the severity of infection, hospitalization for an infection, or ICI discontinuation). Other dysbiosis-inducing drugs were not associated with a difference in OS.
   Conclusion:
   Unlike other dysbiosis-inducing drugs, ATBs were associated with poorer clinical outcomes in ICI-treated patients overall and in the subset of patients with melanoma.
C1 [Gaucher, Louis; Adda, Leslie; Liabeuf, Sophie; Gras-Champel, Valerie; Masmoudi, Kamel; Bennis, Youssef; Batteux, Benjamin] Amiens Univ, Dept Clin Pharmacol, Med Ctr, Rue Prof Christian Cabrol, F-80000 Amiens, France.
   [Batteux, Benjamin] St Quentin Med Ctr, St Quentin en Yvelines, France.
   [Liabeuf, Sophie; Gras-Champel, Valerie; Bennis, Youssef; Batteux, Benjamin] Jules Verne Univ Picardie, MP3CV Lab, EA7517, Amiens, France.
   [Batteux, Benjamin] Amiens Univ, RECIF, Med Ctr, Amiens, France.
   [Sejourne, Alice] St Quentin Med Ctr, Dept Rheumatol, St Quentin en Yvelines, France.
   [Sejourne, Alice; Houessinon, Aline] Amiens Univ, Dept Oncol, Med Ctr, Amiens, France.
   [Joachim, Camille; Guillaume, Chaby] Amiens Univ, Dept Dermatol, Med Ctr, Amiens, France.
   [Poulet, Claire] Amiens Univ, Dept Pneumol, Med Ctr, Amiens, France.
C3 Universite de Picardie Jules Verne (UPJV); CHU Amiens; Universite de
   Picardie Jules Verne (UPJV); Universite de Picardie Jules Verne (UPJV);
   CHU Amiens; Universite de Picardie Jules Verne (UPJV); CHU Amiens;
   Universite de Picardie Jules Verne (UPJV); CHU Amiens; Universite de
   Picardie Jules Verne (UPJV); CHU Amiens
RP Batteux, B (corresponding author), Amiens Univ, Dept Clin Pharmacol, Med Ctr, Rue Prof Christian Cabrol, F-80000 Amiens, France.; Batteux, B (corresponding author), St Quentin Med Ctr, St Quentin en Yvelines, France.; Batteux, B (corresponding author), Jules Verne Univ Picardie, MP3CV Lab, EA7517, Amiens, France.; Batteux, B (corresponding author), Amiens Univ, RECIF, Med Ctr, Amiens, France.
EM batteux.benjamin@chu-amiens.fr
RI Bennis, Youssef/F-3662-2015; Houessinon, Aline/MCK-6428-2025; ,
   liabeuf/AFB-7848-2022
OI Bennis, Youssef/0000-0002-0186-4797; Batteux,
   Benjamin/0000-0001-9466-7110
CR Acharya C, 2017, ALIMENT PHARM THER, V45, P319, DOI [10.1111/apt.13858, 10.1111/apt.14585]
   Afzal MZ, 2019, J CLIN ONCOL, V37, DOI 10.1200/JCO.2019.37.15_suppl.e21040
   Alsaab HO, 2017, FRONT PHARMACOL, V8, DOI 10.3389/fphar.2017.00561
   Arbour KC, 2018, J CLIN ONCOL, V36, P2872, DOI 10.1200/JCO.2018.79.0006
   Bartlett EK, 2015, SURG ONCOL CLIN N AM, V24, P215, DOI 10.1016/j.soc.2014.12.001
   Bruno G, 2019, WORLD J GASTROENTERO, V25, P2706, DOI 10.3748/wjg.v25.i22.2706
   Caparrós-Martín JA, 2017, MICROBIOME, V5, DOI 10.1186/s40168-017-0312-4
   Chalabi M, 2020, ANN ONCOL, V31, P525, DOI [10.1016/j.annoc.2020.01.006, 10.1016/j.annonc.2020.01.006]
   CHARLSON ME, 1987, J CHRON DIS, V40, P373, DOI 10.1016/0021-9681(87)90171-8
   Charoenngam N, 2020, ANTICANCER RES, V40, P551, DOI 10.21873/anticanres.13984
   Chasset F, 2015, EUR J DERMATOL, V25, P36, DOI 10.1684/ejd.2014.2471
   Chen DS, 2017, NATURE, V541, P321, DOI 10.1038/nature21349
   Cussotto S, 2019, PSYCHOPHARMACOLOGY, V236, P1411, DOI 10.1007/s00213-019-5185-8
   Derosa L, 2018, ANN ONCOL, V29, P1437, DOI 10.1093/annonc/mdy103
   Dias AM, 2020, PHARMACOL RES PERSPE, V8, DOI 10.1002/prp2.601
   Eisenhauer EA, 2009, EUR J CANCER, V45, P228, DOI 10.1016/j.ejca.2008.10.026
   Failing JJ, 2016, MELANOMA RES, V26, P609, DOI 10.1097/CMR.0000000000000299
   Fakhoury HMA, 2020, J STEROID BIOCHEM, V200, DOI 10.1016/j.jsbmb.2020.105663
   Farrokhi AS, 2019, J CELL PHYSIOL, V234, P14941, DOI 10.1002/jcp.28333
   Freeman-Keller M, 2016, CLIN CANCER RES, V22, P886, DOI 10.1158/1078-0432.CCR-15-1136
   Gaboriau-Routhiau V, 2016, M S-MED SCI, V32, P961, DOI 10.1051/medsci/20163211011
   Hakozaki T, 2019, ONCOL LETT, V17, P2946, DOI 10.3892/ol.2019.9899
   Haslam A, 2019, JAMA NETW OPEN, V2, DOI 10.1001/jamanetworkopen.2019.2535
   Homicsko K, 2018, ANN ONCOL, V29, P40
   Hopkins AM, 2020, EUR UROL, V78, P540, DOI 10.1016/j.eururo.2020.06.061
   Hopkins AM, 2020, CLIN CANCER RES, V26, P5487, DOI 10.1158/1078-0432.CCR-20-1876
   Horvat TZ, 2015, J CLIN ONCOL, V33, P3193, DOI 10.1200/JCO.2015.60.8448
   Huemer Florian, 2018, Oncotarget, V9, P16512, DOI 10.18632/oncotarget.24751
   Humphries A, 2018, HUM VACC IMMUNOTHER, V14, P2178, DOI 10.1080/21645515.2018.1442970
   Iglesias-Santamaria A, 2020, CLIN TRANSL ONCOL, V22, P1481, DOI 10.1007/s12094-019-02282-w
   Imhann F, 2016, GUT, V65, P740, DOI 10.1136/gutjnl-2015-310376
   Inamura K, 2020, SEMIN CANCER BIOL, V65, P164, DOI 10.1016/j.semcancer.2019.12.026
   Jackson MA, 2016, GUT, V65, P749, DOI 10.1136/gutjnl-2015-310861
   Kaderbhai C, 2017, ANTICANCER RES, V37, P3195, DOI 10.21873/anticanres.11680
   Kapoor A., 2019, CANC RES STAT TREATM, V2, P204
   Le Bastard Q, 2018, ALIMENT PHARM THER, V47, P332, DOI 10.1111/apt.14451
   Levy MM, 2003, CRIT CARE MED, V31, P1250, DOI 10.1097/01.CCM.0000050454.01978.3B
   Maier L, 2018, NATURE, V555, P623, DOI 10.1038/nature25979
   McDermott D, 2014, CANCER TREAT REV, V40, P1056, DOI 10.1016/j.ctrv.2014.06.012
   Okada N, 2019, CLIN THER, V41, P59, DOI 10.1016/j.clinthera.2018.11.004
   Pinato DJ, 2019, J IMMUNOTHER CANCER, V7, DOI 10.1186/s40425-019-0775-x
   Pollak M, 2017, DIABETOLOGIA, V60, P1662, DOI 10.1007/s00125-017-4352-x
   Ricciuti B, 2019, J CLIN ONCOL, V37, P1927, DOI 10.1200/JCO.19.00189
   Rodríguez-Cerdeira C, 2017, MEDIAT INFLAMM, V2017, DOI 10.1155/2017/3264217
   Rogers MAM, 2016, CLIN MICROBIOL INFEC, V22, DOI 10.1016/j.cmi.2015.10.003
   Routy B, 2018, SCIENCE, V359, P91, DOI 10.1126/science.aan3706
   Ruiz-Patiño A, 2020, THORAC CANCER, V11, P353, DOI 10.1111/1759-7714.13272
   Schadendorf D., 2017, J Clin Oncol, V35, P9523
   Scott SC, 2018, J THORAC ONCOL, V13, P1771, DOI 10.1016/j.jtho.2018.06.004
   Sivan A, 2015, SCIENCE, V350, P1084, DOI 10.1126/science.aac4255
   Tamanai-Shacoori Z, 2007, ANESTH ANALG, V105, P524, DOI 10.1213/01.ane.0000267525.51017.b8
   Teulings HE, 2015, J CLIN ONCOL, V33, P773, DOI 10.1200/JCO.2014.57.4756
   Tinsley N, 2020, ONCOLOGIST, V25, P55, DOI 10.1634/theoncologist.2019-0160
   Ueda K, 2019, ANTICANCER RES, V39, P6265, DOI 10.21873/anticanres.13836
   Vétizou M, 2015, SCIENCE, V350, P1079, DOI 10.1126/science.aad1329
   Vivarelli S, 2019, CANCERS, V11, DOI 10.3390/cancers11010038
   Wolchok JD, 2008, ONCOLOGIST, V13, P2, DOI 10.1634/theoncologist.13-S4-2
   Wu H, 2017, NAT MED, V23, P850, DOI 10.1038/nm.4345
   Zimmermann P, 2019, J INFECTION, V79, P471, DOI 10.1016/j.jinf.2019.10.008
NR 59
TC 31
Z9 31
U1 0
U2 3
PU SAGE PUBLICATIONS LTD
PI LONDON
PA 1 OLIVERS YARD, 55 CITY ROAD, LONDON EC1Y 1SP, ENGLAND
SN 1758-8340
EI 1758-8359
J9 THER ADV MED ONCOL
JI Ther. Adv. Med. Oncol.
PD MAR
PY 2021
VL 13
AR 17588359211000591
DI 10.1177/17588359211000591
PG 23
WC Oncology
WE Science Citation Index Expanded (SCI-EXPANDED)
SC Oncology
GA QX4ZH
UT WOS:000629355900001
PM 33796151
OA gold, Green Published
DA 2025-02-18
ER

PT J
AU Warner, AB
   McQuade, JL
AF Warner, Allison Betof
   McQuade, Jennifer L.
TI Modifiable Host Factors in Melanoma: Emerging Evidence for Obesity,
   Diet, Exercise, and the Microbiome
SO CURRENT ONCOLOGY REPORTS
LA English
DT Review
DE Melanoma; Immunotherapy; Obesity; Diet; Microbiome; Exercise
ID BODY-MASS INDEX; BREAST-CANCER; PHYSICAL-ACTIVITY; COLORECTAL-CANCER;
   POOLED ANALYSIS; TUMOR MICROENVIRONMENT; EUROPEAN ORGANIZATION; GUT
   MICROBIOTA; STAGE-III; SURVIVAL
AB Purpose of ReviewWe discuss how potentially modifiable factors including obesity, the microbiome, diet, and exercise may impact melanoma development, progression, and therapeutic response.Recent FindingsObesity is unexpectedly associated with improved outcomes with immune and targeted therapy in melanoma, with early mechanistic data suggesting leptin as one mediator. The gut microbiome is both a biomarker of response to immunotherapy and a potential target. As diet is a major determinant of the gut microbiome, ongoing studies are examining the interaction between diet, the gut microbiome, and immunity. Data are emerging for a potential role of exercise in reducing hypoxia and enhancing anti-tumor immunity, though this has not yet been well-studied in the context of contemporary therapies.SummaryRecent data suggests energy balance may play a role in the outcomes of metastatic melanoma. Further studies are needed to demonstrate mechanism and causality as well as the feasibility of targeting these factors.
C1 [Warner, Allison Betof] Mem Sloan Kettering Canc Ctr, Dept Med, Melanoma & Linmunotherapeut Serv, 1275 York Ave,Box 8, New York, NY 10065 USA.
   [McQuade, Jennifer L.] Univ Texas MD Anderson Canc Ctr, Dept Melanoma Med Oncol, 1515 Holcombe Blvd,Unit 430, Houston, TX 77030 USA.
C3 Memorial Sloan Kettering Cancer Center; University of Texas System; UTMD
   Anderson Cancer Center
RP McQuade, JL (corresponding author), Univ Texas MD Anderson Canc Ctr, Dept Melanoma Med Oncol, 1515 Holcombe Blvd,Unit 430, Houston, TX 77030 USA.
EM betofa@mskcc.org; jmcquade@mdandeison.org
RI Warner, Allison/AAC-4299-2019
OI Betof Warner, Allison/0000-0001-6422-2997
CR Abdalla DR, 2014, ONCOL LETT, V7, P886, DOI 10.3892/ol.2013.1774
   Albiges L, 2016, J CLIN ONCOL, V34, P3655, DOI 10.1200/JCO.2016.66.7311
   Amjadi F, 2011, J EXP CLIN CANC RES, V30, DOI 10.1186/1756-9966-30-21
   Andersen CJ, 2016, ADV NUTR, V7, P66, DOI 10.3945/an.115.010207
   [Anonymous], 2018, Diet, nutrition, physical activity and prostate cancer
   Ashcraft KA, 2019, SEMIN RADIAT ONCOL, V29, P16, DOI 10.1016/j.semradonc.2018.10.001
   Ashcraft KA, 2016, CANCER RES, V76, P4032, DOI 10.1158/0008-5472.CAN-16-0887
   Ballard-Barbash R, 2012, JNCI-J NATL CANCER I, V104, P815, DOI 10.1093/jnci/djs207
   Bedogni B, 2009, PIGM CELL MELANOMA R, V22, P166, DOI 10.1111/j.1755-148X.2009.00553.x
   Betof AS, 2015, JNCI-J NATL CANCER I, V107, DOI 10.1093/jnci/djv040
   Brandon EL, 2009, CANCER BIOL THER, V8, P1871, DOI 10.4161/cbt.8.19.9650
   Buffart LM, 2017, CANCER TREAT REV, V52, P91, DOI 10.1016/j.ctrv.2016.11.010
   Caan BJ, 2017, CANCER EPIDEM BIOMAR, V26, P1008, DOI [10.1158/1055-9965.EPI-17-0200, 10.1158/1055-9965.epi-17-0200]
   Chapman PB, 2011, NEW ENGL J MED, V364, P2507, DOI 10.1056/NEJMoa1103782
   Chaput N, 2017, ANN ONCOL, V28, P1368, DOI 10.1093/annonc/mdx108
   Chlebowski RT, 2006, JNCI-J NATL CANCER I, V98, P1767, DOI 10.1093/jnci/djj494
   Cortellini A, 2019, J IMMUNOTHER CANCER, V7, DOI 10.1186/s40425-019-0527-y
   Daly LE, 2017, BRIT J CANCER, V116, P310, DOI 10.1038/bjc.2016.431
   David LA, 2014, NATURE, V505, P559, DOI 10.1038/nature12820
   Demark-Wahnefried W, 2008, CANCER EPIDEM BIOMAR, V17, P3577, DOI 10.1158/1055-9965.EPI-08-0008
   Desai MS, 2016, CELL, V167, P1339, DOI 10.1016/j.cell.2016.10.043
   Ecker BL, 2019, CANCER DISCOV, V9, P82, DOI 10.1158/2159-8290.CD-18-0168
   Fang SY, 2017, J INVEST DERMATOL, V137, P1792, DOI 10.1016/j.jid.2017.04.007
   Fischer GM, 2018, PIGM CELL MELANOMA R, V31, P11, DOI 10.1111/pcmr.12661
   Frankel AE, 2017, NEOPLASIA, V19, P848, DOI 10.1016/j.neo.2017.08.004
   Giatromanolaki A, 2003, MELANOMA RES, V13, P493, DOI 10.1097/00008390-200310000-00008
   Goel S, 2011, PHYSIOL REV, V91, P1071, DOI 10.1152/physrev.00038.2010
   Gogas H, 2008, ANN ONCOL, V19, P384, DOI 10.1093/annonc/mdm464
   Goodwin PJ, 2015, ANNU REV MED, V66, P281, DOI 10.1146/annurev-med-051613-012328
   Gopal YNV, 2014, CANCER RES, V74, P7037, DOI 10.1158/0008-5472.CAN-14-1392
   Gopalakrishnan V, 2018, SCIENCE, V359, P97, DOI 10.1126/science.aan4236
   Greenlee H, 2017, CANCER EPIDEM BIOMAR, V26, P21, DOI 10.1158/1055-9965.EPI-15-1336
   Gregg JR, 2019, BRIT J CANCER, V120, P466, DOI 10.1038/s41416-019-0380-2
   Hanna SC, 2013, J CLIN INVEST, V123, P2078, DOI 10.1172/JCI66715
   Hodi FS, 2010, NEW ENGL J MED, V363, P711, DOI 10.1056/NEJMoa1003466
   Honda K, 2016, NATURE, V535, P75, DOI 10.1038/nature18848
   Hopkins BD, 2018, NATURE, V560, P499, DOI 10.1038/s41586-018-0343-4
   Irwin ML, 2008, J CLIN ONCOL, V26, P3958, DOI 10.1200/JCO.2007.15.9822
   Iyengar NM, 2016, J CLIN ONCOL, V34, P4270, DOI 10.1200/JCO.2016.67.4283
   Jones LW, 2012, J APPL PHYSIOL, V113, P263, DOI 10.1152/japplphysiol.01575.2011
   Joosse A, 2013, J CLIN ONCOL, V31, P2337, DOI 10.1200/JCO.2012.44.5031
   Joosse A, 2012, J CLIN ONCOL, V30, P2240, DOI 10.1200/JCO.2011.38.0584
   Kaaks R, 2002, CANCER EPIDEM BIOMAR, V11, P1531
   Kaur A, 2016, NATURE, V532, P250, DOI 10.1038/nature17392
   Khandekar MJ, 2011, NAT REV CANCER, V11, P886, DOI 10.1038/nrc3174
   Klein SL, 2016, NAT REV IMMUNOL, V16, P626, DOI 10.1038/nri.2016.90
   Kroenke CH, 2016, JAMA ONCOL, V2, P1137, DOI 10.1001/jamaoncol.2016.0732
   Kruk Joanna, 2006, Asian Pac J Cancer Prev, V7, P11
   Kugel CH, 2018, CLIN CANCER RES, V24, P5347, DOI 10.1158/1078-0432.CCR-18-1116
   Kwan ML, 2009, J CLIN ONCOL, V27, P919, DOI 10.1200/JCO.2008.19.4035
   Lauby-Secretan B, 2016, NEW ENGL J MED, V375, P794, DOI 10.1056/NEJMsr1606602
   LaVoy EC, 2017, PHYSIOL REP, V5, DOI 10.14814/phy2.13070
   Lee CH, 2015, CLIN ENDOCRINOL, V83, P147, DOI 10.1111/cen.12667
   Lee JT, 2007, J CELL BIOCHEM, V101, P862, DOI 10.1002/jcb.21204
   Lennon H, 2016, CURR ONCOL REP, V18, DOI 10.1007/s11912-016-0539-4
   Li H, 2018, ONCOL REP, V39, P2855, DOI 10.3892/or.2018.6387
   Li SJ, 2017, EUR J CARDIO-THORAC, V51, P817, DOI 10.1093/ejcts/ezw386
   Loftus SK, 2017, PIGM CELL MELANOMA R, V30, P339, DOI 10.1111/pcmr.12579
   Long GV, 2016, J CLIN ONCOL, V34, P871, DOI 10.1200/JCO.2015.62.9345
   Lu Q, 1999, AM J PHYSIOL-REG I, V276, pR482
   Luu M, 2018, SCI REP-UK, V8, DOI 10.1038/s41598-018-32860-x
   Matson V, 2018, SCIENCE, V359, P104, DOI 10.1126/science.aao3290
   McQuade JL, 2019, LANCET ONCOL, V20, pE77, DOI 10.1016/S1470-2045(18)30952-5
   McQuade JL, 2018, LANCET ONCOL, V19, pE376, DOI 10.1016/S1470-2045(18)30483-2
   McQuade JL, 2018, LANCET ONCOL, V19, pE227, DOI 10.1016/S1470-2045(18)30266-3
   McQuade JL, 2018, PIGM CELL MELANOMA R, V31, P554, DOI 10.1111/pcmr.12706
   McQuade JL, 2018, LANCET ONCOL, V19, P310, DOI 10.1016/S1470-2045(18)30078-0
   Meyerhardt JA, 2007, JAMA-J AM MED ASSOC, V298, P754, DOI 10.1001/jama.298.7.754
   Moore SC, 2016, JAMA INTERN MED, V176, P816, DOI 10.1001/jamainternmed.2016.1548
   Naik GS, 2019, J IMMUNOTHER CANCER, V7, DOI 10.1186/s40425-019-0512-5
   Natale Christopher A, 2016, Elife, V5, DOI 10.7554/eLife.15104
   Natale CA, 2018, ELIFE, V7, DOI 10.7554/eLife.31770
   O'Keefe SJD, 2015, NAT COMMUN, V6, DOI 10.1038/ncomms7342
   Oba J, 2016, MEDICINE, V95, DOI 10.1097/MD.0000000000003073
   Pedersen L, 2016, CELL METAB, V23, P554, DOI 10.1016/j.cmet.2016.01.011
   Peng WY, 2016, CANCER DISCOV, V6, P202, DOI 10.1158/2159-8290.CD-15-0283
   Pierce JP, 2007, JAMA-J AM MED ASSOC, V298, P289, DOI 10.1001/jama.298.3.289
   Pollak M, 2008, NAT REV CANCER, V8, P915, DOI 10.1038/nrc2536
   Qin Y, 2016, MOL CANCER THER, V15, P2442, DOI 10.1158/1535-7163.MCT-15-0963
   Renehan AG, 2016, JAMA ONCOL, V2, P1127, DOI 10.1001/jamaoncol.2016.0868
   Renehan AG, 2015, NAT REV CANCER, V15, P484, DOI 10.1038/nrc3967
   Robert C, 2015, NEW ENGL J MED, V372, P2521, DOI 10.1056/NEJMoa1503093
   Robert C, 2015, NEW ENGL J MED, V372, P30, DOI 10.1056/NEJMoa1412690
   Rock Cheryl L, 2012, CA Cancer J Clin, V62, P243, DOI 10.3322/caac.21142
   Rooney BV, 2018, PHYSIOL BEHAV, V194, P260, DOI 10.1016/j.physbeh.2018.06.008
   Rothschild D, 2018, NATURE, V555, P210, DOI 10.1038/nature25973
   Routy B, 2018, SCIENCE, V359, P91, DOI 10.1126/science.aan3706
   Schadler KL, 2016, ONCOTARGET, V7, P65429, DOI 10.18632/oncotarget.11748
   SCHNEIDER G, 1979, J CLIN ENDOCR METAB, V48, P633, DOI 10.1210/jcem-48-4-633
   Sergentanis TN, 2013, EUR J CANCER, V49, P642, DOI 10.1016/j.ejca.2012.08.028
   Shors AR, 2001, CANCER CAUSE CONTROL, V12, P599, DOI 10.1023/A:1011211615524
   Sivan A, 2015, SCIENCE, V350, P1084, DOI 10.1126/science.aac4255
   Skowron F, 2015, J EUR ACAD DERMATOL, V29, P262, DOI 10.1111/jdv.12515
   Soldati L, 2018, J TRANSL MED, V16, DOI 10.1186/s12967-018-1448-0
   Spencer C, 2019, GUT MICROBIOME GM IM
   Suzuki R, 2009, INT J CANCER, V124, P698, DOI 10.1002/ijc.23943
   Vétizou M, 2015, SCIENCE, V350, P1079, DOI 10.1126/science.aad1329
   Wang ZM, 2019, NAT MED, V25, P141, DOI 10.1038/s41591-018-0221-5
   Wolchok JD, 2013, NEW ENGL J MED, V369, P122, DOI 10.1056/NEJMoa1302369
   Xia SY, 2017, CELL METAB, V25, P358, DOI 10.1016/j.cmet.2016.12.010
   Yang KM, 2018, CANCER EPIDEM BIOMAR, V27, P1115, DOI [10.1158/1055-9965.EPI-18-0243, 10.1158/1055-9965.epi-18-0243]
   Yennu Nanda VG, 2015, METABOLISM CANC
   Zhang MM, 2018, CANCER DISCOV, V8, P1006, DOI 10.1158/2159-8290.CD-17-1371
NR 103
TC 28
Z9 29
U1 0
U2 21
PU SPRINGER
PI NEW YORK
PA ONE NEW YORK PLAZA, SUITE 4600, NEW YORK, NY, UNITED STATES
SN 1523-3790
EI 1534-6269
J9 CURR ONCOL REP
JI Curr. Oncol. Rep.
PD AUG
PY 2019
VL 21
IS 8
AR 72
DI 10.1007/s11912-019-0814-2
PG 10
WC Oncology
WE Science Citation Index Expanded (SCI-EXPANDED)
SC Oncology
GA IH3OL
UT WOS:000474402100001
PM 31263961
OA Green Accepted
DA 2025-02-18
ER

PT J
AU Pereira, FV
   Melo, ACL
   Silva, MB
   de Melo, FM
   Terra, FF
   Castro, IA
   Perandini, LA
   Miyagi, MT
   Sato, FT
   Origassa, CST
   Hiyane, M
   Donat, J Jr
   Wasinski, F
   Araujo, RC
   Festuccia, WTL
   da Silva, JS
   Camara, NOS
AF Pereira, Felipe, V
   Melo, Amanda C. L.
   Silva, Marina B.
   de Melo, Filipe M.
   Terra, Fernanda F.
   Castro, Iris A.
   Perandini, Luiz A.
   Miyagi, Marcelli T.
   Sato, Fabio T.
   Origassa, Clarice S. T.
   Hiyane, Meire, I
   Donat Jr, Jose
   Wasinski, Frederick
   Araujo, Ronaldo C.
   Festuccia, William T. L.
   da Silva, Joao Santana
   Camara, Niels Olsen S.
TI Interleukin-6 and the Gut Microbiota Influence Melanoma Progression in
   Obese Mice
SO NUTRITION AND CANCER-AN INTERNATIONAL JOURNAL
LA English
DT Article
ID SKELETAL-MUSCLE; CANCER; IL-6; ADIPONECTIN; EXPRESSION; GROWTH; RISK
AB There is a strong correlation between obesity and cancer. Here, we investigated the influence of IL-6 and gut microbiota of obese mice in melanoma development. We first evaluated B16F10 melanoma growth in preclinical models for obesity: mice deficient for leptin (ob/ob) or adiponectin (AdpKO) and in wild-type mice (WT, C57BL/6J) fed a high-fat diet (HFD; 60% kcal from fat) for 12 weeks. The survival rates of ob/ob and HFD-fed mice were lower than those of their respective controls. AdpKO mice also died earlier than WT control mice. We then verified the involvement of IL-6 signaling in obese mice that were inoculated with melanoma cells. Both ob/ob and AdpKO mice had higher circulating IL-6 levels than wild-type mice. Melanoma tumor volumes in IL-6 KO mice fed an HFD were reduced compared to those of WT mice subjected to the same diet. Also evaluated the effect of microbiota in tumor development. Cohousing and fecal matter transfer experiments revealed that microbiota from ob/ob mice can stimulate tumor development in lean WT mice. Taken together, our data show that in some conditions IL-6 and the gut microbiota are key mediators that link obesity and melanoma.
C1 [Pereira, Felipe, V; Melo, Amanda C. L.; Silva, Marina B.; Terra, Fernanda F.; Castro, Iris A.; Perandini, Luiz A.; Miyagi, Marcelli T.; Origassa, Clarice S. T.; Hiyane, Meire, I; Camara, Niels Olsen S.] Univ Sao Paulo, Inst Biomed Sci, Dept Immunol, Lab Transplantat Immunobiol, BR-05508900 Sao Paulo, SP, Brazil.
   [de Melo, Filipe M.] Univ Fed Sao Paulo, Dept Microbiol Immunol & Parasitol, EPM UNIFESP, Escola Paulista Med, Sao Paulo, SP, Brazil.
   [Sato, Fabio T.] Univ Estadual Campinas, Inst Biol, UNICAMP, Campinas, SP, Brazil.
   [Donat Jr, Jose; Festuccia, William T. L.] Univ Sao Paulo, Inst Biomed Sci, Dept Physiol & Biophys, Sao Paulo, SP, Brazil.
   [Wasinski, Frederick; Araujo, Ronaldo C.] Univ Fed Sao Paulo, Dept Biophys, Sao Paulo, SP, Brazil.
   [da Silva, Joao Santana] Univ Sao Paulo, Ribeirao Preto Med Sch, Dept Biochem & Immunol, Ribeirao Preto, SP, Brazil.
C3 Universidade de Sao Paulo; Universidade Federal de Sao Paulo (UNIFESP);
   Universidade Estadual de Campinas; Universidade de Sao Paulo;
   Universidade de Sao Paulo; Institute Biomed Science, University Sao
   Paulo; Universidade Federal de Sao Paulo (UNIFESP); Universidade de Sao
   Paulo
RP Pereira, FV (corresponding author), Univ Sao Paulo, Inst Biomed Sci, Dept Immunol, Lab Transplantat Immunobiol, BR-05508900 Sao Paulo, SP, Brazil.
EM felipevalencap@yahoo.com.br
RI Sato, Fabio/AAS-6614-2020; Perandini, Luiz/N-1186-2019; Silva,
   Marina/JBJ-3122-2023; de Melo, Filipe/J-9918-2014; Araujo,
   Ronaldo/H-1618-2012; Festuccia, William/C-7618-2012; Donato Jr,
   Jose/ABB-3686-2020; Olsen Saraiva Camara, Niels/AAX-3269-2020; Silva,
   Joao Santana/A-4484-2008; Valenca-Pereira, Felipe/D-6839-2013
OI Donato Jr, Jose/0000-0002-4166-7608; Festuccia,
   William/0000-0003-4769-0806; Olsen Saraiva Camara,
   Niels/0000-0001-5436-1248; Silva, Joao Santana/0000-0002-3410-3927;
   Valenca-Pereira, Felipe/0000-0003-2650-5528; Sato, Fabio
   Takeo/0000-0002-9863-4364; Menegatti de Melo, Filipe/0000-0002-3672-3636
FU Coordenacao de Aperfeicoamento de Pessoal de Nivel Superior (CAPES)
   [001]; Fundacao de Amparo a Pesquisa do Estado de Sao Paulo (FAPESP)
   [2013/10318-8, 2017/05264-7]; Conselho Nacional de Desenvolvimento
   Cientifico e Tecnologico (CNPq, INCT REGENERA)
FX This work was supported by Coordenacao de Aperfeicoamento de Pessoal de
   Nivel Superior (CAPES) Finance Code 001. Fundacao de Amparo a Pesquisa
   do Estado de Sao Paulo (FAPESP grant numbers: 2013/10318-8 and
   2017/05264-7), and Conselho Nacional de Desenvolvimento Cientifico e
   Tecnologico (CNPq, INCT REGENERA). The funders had no role in the study
   design, data collection, data analysis, decision to publish, or
   preparation of the manuscript.
CR Ahles A, 2014, PHARMACOL REV, V66, P598, DOI 10.1124/pr.113.008219
   Awazawa M, 2011, CELL METAB, V13, P401, DOI 10.1016/j.cmet.2011.02.010
   Batista ML, 2013, CYTOKINE, V61, P532, DOI 10.1016/j.cyto.2012.10.023
   Batra A, 2010, ENDOCRINOLOGY, V151, P56, DOI 10.1210/en.2009-0565
   Bodine SC, 2014, AM J PHYSIOL-ENDOC M, V307, pE469, DOI 10.1152/ajpendo.00204.2014
   Chang Q, 2013, NEOPLASIA, V15, P848, DOI 10.1593/neo.13706
   Cotillard A, 2013, NATURE, V500, P585, DOI 10.1038/nature12480
   Culp WD, 2007, MOL CANCER RES, V5, P1225, DOI 10.1158/1541-7786.MCR-07-0229
   Deng T, 2016, ANNU REV PATHOL-MECH, V11, P421, DOI 10.1146/annurev-pathol-012615-044359
   DIGHE AS, 1994, IMMUNITY, V1, P447, DOI 10.1016/1074-7613(94)90087-6
   Fisher DT, 2014, SEMIN IMMUNOL, V26, P38, DOI 10.1016/j.smim.2014.01.008
   Gao SP, 2007, J CLIN INVEST, V117, P3846, DOI 10.1172/JCI31871
   Gong TT, 2015, INT J CANCER, V137, P1967, DOI 10.1002/ijc.29561
   Kim HJ, 2004, DIABETES, V53, P1060, DOI 10.2337/diabetes.53.4.1060
   Koga M, 2008, BIOCHEM BIOPH RES CO, V365, P279, DOI 10.1016/j.bbrc.2007.10.182
   Kushiro K, 2011, CLIN EXP METASTAS, V28, P877, DOI 10.1007/s10585-011-9418-4
   Ley RE, 2006, NATURE, V444, P1022, DOI 10.1038/4441022a
   Marconi C, 2008, CLIN EXP METASTAS, V25, P225, DOI 10.1007/s10585-007-9136-0
   Mauer J, 2015, TRENDS IMMUNOL, V36, P92, DOI 10.1016/j.it.2014.12.008
   Ohashi K, 2010, J BIOL CHEM, V285, P6153, DOI 10.1074/jbc.M109.088708
   Petruzzelli M, 2016, GENE DEV, V30, P489, DOI 10.1101/gad.276733.115
   Polkowska M, 2016, CURR TREAT OPTION ON, V17, DOI 10.1007/s11864-016-0436-y
   RODRIGUES EG, 1994, J MED VET MYCOL, V32, P77
   Rogers CJ, 2014, CANCER J, V20, P176, DOI 10.1097/PPO.0000000000000049
   Sansone P, 2007, J CLIN INVEST, V117, P3988, DOI 10.1172/JCI32533
   Sivan A, 2015, SCIENCE, V350, P1084, DOI 10.1126/science.aac4255
   Sun YT, 2010, PLOS ONE, V5, DOI 10.1371/journal.pone.0011987
   Vétizou M, 2015, SCIENCE, V350, P1079, DOI 10.1126/science.aad1329
   Yoshimoto S, 2013, NATURE, V499, P97, DOI 10.1038/nature12347
NR 29
TC 9
Z9 11
U1 0
U2 5
PU ROUTLEDGE JOURNALS, TAYLOR & FRANCIS LTD
PI ABINGDON
PA 2-4 PARK SQUARE, MILTON PARK, ABINGDON OX14 4RN, OXON, ENGLAND
SN 0163-5581
EI 1532-7914
J9 NUTR CANCER
JI Nutr. Cancer
PD APR 21
PY 2021
VL 73
IS 4
BP 642
EP 651
DI 10.1080/01635581.2020.1764982
EA MAY 2020
PG 10
WC Oncology; Nutrition & Dietetics
WE Science Citation Index Expanded (SCI-EXPANDED)
SC Oncology; Nutrition & Dietetics
GA QS7KV
UT WOS:000534170900001
PM 32406264
DA 2025-02-18
ER

PT J
AU Bouferraa, Y
   Fares, C
   Zerdan, MB
   Kennedy, LB
AF Bouferraa, Youssef
   Fares, Callie
   Zerdan, Maroun Bou
   Kennedy, Lucy Boyce
TI Microbial Influences on Immune Checkpoint Inhibitor Response in
   Melanoma: The Interplay between Skin and Gut Microbiota
SO INTERNATIONAL JOURNAL OF MOLECULAR SCIENCES
LA English
DT Review
DE melanoma; immune checkpoint inhibitors; gut microbiota; skin microbiota;
   immune-related adverse events
ID ADVERSE EVENTS; CANCER; IMMUNOTHERAPY; MECHANISMS; THERAPY; TLR4
AB Immunotherapy has revolutionized the treatment of melanoma, but its limitations due to resistance and variable patient responses have become apparent. The microbiota, which refers to the complex ecosystem of microorganisms that inhabit the human body, has emerged as a promising area of research for its potential role in melanoma development and treatment response. Recent studies have highlighted the role of microbiota in influencing the immune system and its response to melanoma, as well as its influence on the development of immune-related adverse events associated with immunotherapy. In this article, we discuss the complex multifactorial mechanisms through which skin and gut microbiota can affect the development of melanoma including microbial metabolites, intra-tumor microbes, UV light, and the immune system. In addition, we will discuss the pre-clinical and clinical studies that have demonstrated the influence of different microbial profiles on response to immunotherapy. Additionally, we will explore the role of microbiota in the development of immune-mediated adverse events.
C1 [Bouferraa, Youssef] Cleveland Clin Fdn, Dept Internal Med, Cleveland, OH 44195 USA.
   [Fares, Callie] Amer Univ Beirut, Fac Med, Beirut 2020, Lebanon.
   [Zerdan, Maroun Bou] SUNY Upstate Med Univ, Dept Internal Med, New York, NY 13205 USA.
   [Kennedy, Lucy Boyce] Cleveland Clin Fdn, Taussig Canc Inst, Dept Hematol & Med Oncol, Cleveland, OH 44195 USA.
C3 Cleveland Clinic Foundation; American University of Beirut; State
   University of New York (SUNY) System; State University of New York
   (SUNY) Upstate Medical Center; Cleveland Clinic Foundation
RP Kennedy, LB (corresponding author), Cleveland Clin Fdn, Taussig Canc Inst, Dept Hematol & Med Oncol, Cleveland, OH 44195 USA.
EM boufery@ccf.org; cmf04@mail.aub.edu; bouzerdm@upstate.edu;
   kennedl5@ccf.org
RI Bou Zerdan, Maroun/GLS-0420-2022
OI Bouferraa, Youssef/0000-0003-1704-3712; Bou Zerdan,
   Maroun/0000-0002-9229-3079
CR Abu-Sbeih H, 2019, J IMMUNOTHER CANCER, V7, DOI 10.1186/s40425-019-0714-x
   Alsaab HO, 2017, FRONT PHARMACOL, V8, DOI 10.3389/fphar.2017.00561
   Andrews MC, 2021, NAT MED, V27, P1432, DOI 10.1038/s41591-021-01406-6
   Angelopoulou F, 2021, RHEUMATOL INT, V41, P33, DOI 10.1007/s00296-020-04665-7
   Ansaldo E, 2021, ANNU REV IMMUNOL, V39, P449, DOI 10.1146/annurev-immunol-093019-112348
   Baruch EN, 2021, SCIENCE, V371, P602, DOI 10.1126/science.abb5920
   Belkaid Y, 2014, SCIENCE, V346, P954, DOI 10.1126/science.1260144
   Bouferraa Y, 2021, INT J MOL SCI, V22, DOI 10.3390/ijms22158036
   Byrd AL, 2018, NAT REV MICROBIOL, V16, P143, DOI 10.1038/nrmicro.2017.157
   Chan KK, 2020, BMJ-BRIT MED J, V369, DOI 10.1136/bmj.m736
   Chaput N, 2017, ANN ONCOL, V28, P1368, DOI 10.1093/annonc/mdx108
   Chen LL, 2021, MOL NUTR FOOD RES, V65, DOI 10.1002/mnfr.202100096
   Choi J, 2020, IMMUNE NETW, V20, DOI 10.4110/in.2020.20.e9
   Coggshall K, 2019, CURR CANCER RES, P87, DOI 10.1007/978-3-030-04155-7_5
   Coutzac C, 2020, NAT COMMUN, V11, DOI 10.1038/s41467-020-16079-x
   Davar D, 2021, SCIENCE, V371, P595, DOI 10.1126/science.abf3363
   Dickinson SE, 2019, MOL CARCINOGEN, V58, P1086, DOI 10.1002/mc.23016
   Dubin K, 2016, NAT COMMUN, V7, DOI 10.1038/ncomms10391
   Faith JJ, 2014, SCI TRANSL MED, V6, DOI 10.1126/scitranslmed.3008051
   Fore F, 2020, IMMUNE NETW, V20, DOI 10.4110/in.2020.20.e21
   Frankel AE, 2017, NEOPLASIA, V19, P848, DOI 10.1016/j.neo.2017.08.004
   Gajanan G, 2016, INFECT DIS CLIN PRAC, V24, P133, DOI 10.1097/IPC.0000000000000349
   González-Sánchez P, 2021, J PATHOL, V254, P332, DOI 10.1002/path.5661
   Gopalakrishnan V, 2018, SCIENCE, V359, P97, DOI 10.1126/science.aan4236
   Griffin ME, 2022, NEOPLASIA, V31, DOI 10.1016/j.neo.2022.100818
   Gupta S, 2016, THER ADV GASTROENTER, V9, P229, DOI 10.1177/1756283X15607414
   Hu ZI, 2022, P NATL ACAD SCI USA, V119, DOI 10.1073/pnas.2200348119
   Janda J, 2016, PHOTOCHEM PHOTOBIOL, V92, P816, DOI 10.1111/php.12659
   Kronenberg M, 2005, NATURE, V435, P598, DOI 10.1038/nature03725
   Larkin J, 2015, NEW ENGL J MED, V373, P1270, DOI [10.1056/NEJMc1509660, 10.1056/NEJMoa1504030]
   Li Y, 2019, NAT COMMUN, V10, DOI [10.1038/s41467-019-09525-y, 10.1038/s41467-019-12385-1]
   Liu WH, 2021, FRONT IMMUNOL, V12, DOI 10.3389/fimmu.2021.756872
   Lopez-Siles M, 2017, ISME J, V11, P841, DOI 10.1038/ismej.2016.176
   Lu YT, 2022, J HEMATOL ONCOL, V15, DOI 10.1186/s13045-022-01273-9
   Luo M, 2020, BIOMED PHARMACOTHER, V126, DOI 10.1016/j.biopha.2020.109929
   Mager LF, 2020, SCIENCE, V369, P1481, DOI 10.1126/science.abc3421
   Makaranka S, 2022, EXP DERMATOL, V31, P1292, DOI 10.1111/exd.14639
   Martins F, 2019, NAT REV CLIN ONCOL, V16, P563, DOI 10.1038/s41571-019-0218-0
   McCulloch JA, 2022, NAT MED, V28, P545, DOI 10.1038/s41591-022-01698-2
   Mizuhashi S, 2021, J DERMATOL, V48, pE15, DOI 10.1111/1346-8138.15633
   Nakatsuji T, 2018, SCI ADV, V4, DOI 10.1126/sciadv.aao4502
   Nomura M, 2020, JAMA NETW OPEN, V3, DOI 10.1001/jamanetworkopen.2020.2895
   Patra V, 2019, ISCIENCE, V15, P211, DOI 10.1016/j.isci.2019.04.026
   Pereira FV, 2021, NUTR CANCER, V73, P642, DOI 10.1080/01635581.2020.1764982
   Pezo RC, 2019, THER ADV GASTROENTER, V12, DOI 10.1177/1756284819870911
   Ribas A, 2018, SCIENCE, V359, P1350, DOI 10.1126/science.aar4060
   Rojas M, 2018, J AUTOIMMUN, V95, P100, DOI 10.1016/j.jaut.2018.10.012
   Rothlin CV, 2020, J IMMUNOTHER CANCER, V8, DOI 10.1136/jitc-2020-000695
   Round JL, 2010, P NATL ACAD SCI USA, V107, P12204, DOI 10.1073/pnas.0909122107
   Routy B, 2018, SCIENCE, V359, P91, DOI 10.1126/science.aan3706
   Salava A, 2016, EUR J DERMATOL, V26, P49, DOI 10.1684/ejd.2015.2696
   Sethi V, 2018, GASTROENTEROLOGY, V155, P33, DOI 10.1053/j.gastro.2018.04.001
   Siegel RL, 2022, CA-CANCER J CLIN, V72, P7, DOI 10.3322/caac.21708
   Stacy A, 2019, SCIENCE, V363, P227, DOI 10.1126/science.aat4326
   Tokumaru S, 2005, J IMMUNOL, V175, P4662, DOI 10.4049/jimmunol.175.7.4662
   Verma V, 2018, J IMMUNOTHER CANCER, V6, DOI 10.1186/s40425-018-0442-7
   Vétizou M, 2015, SCIENCE, V350, P1079, DOI 10.1126/science.aad1329
   Vitali F, 2022, BRIT J DERMATOL, V186, P106, DOI 10.1111/bjd.20626
   Wang WK, 2020, FRONT IMMUNOL, V11, DOI 10.3389/fimmu.2020.00773
   Wang YH, 2023, J EXP MED, V220, DOI 10.1084/jem.20220948
   Weill F.S., 2013, LIPOTEICHOIC ACID LA
   Williams MR, 2020, CELL REP, V30, P2923, DOI 10.1016/j.celrep.2020.02.021
   Zeeuwen PLJM, 2012, GENOME BIOL, V13, DOI 10.1186/gb-2012-13-11-r101
   Zhu GJ, 2021, EUR J CANCER, V151, P25, DOI 10.1016/j.ejca.2021.03.053
   Zoschke C, 2016, J CONTROL RELEASE, V233, P10, DOI 10.1016/j.jconrel.2016.04.037
NR 65
TC 4
Z9 4
U1 3
U2 13
PU MDPI
PI BASEL
PA ST ALBAN-ANLAGE 66, CH-4052 BASEL, SWITZERLAND
SN 1661-6596
EI 1422-0067
J9 INT J MOL SCI
JI Int. J. Mol. Sci.
PD JUN 2
PY 2023
VL 24
IS 11
AR 9702
DI 10.3390/ijms24119702
PG 16
WC Biochemistry & Molecular Biology; Chemistry, Multidisciplinary
WE Science Citation Index Expanded (SCI-EXPANDED)
SC Biochemistry & Molecular Biology; Chemistry
GA I8HJ6
UT WOS:001005137900001
PM 37298653
OA gold, Green Published
DA 2025-02-18
ER

PT J
AU Frankel, AE
   Coughlin, LA
   Kim, J
   Froehlich, TW
   Xie, Y
   Frenkel, EP
   Koh, AY
AF Frankel, Arthur E.
   Coughlin, Laura A.
   Kim, Jiwoong
   Froehlich, Thomas W.
   Xie, Yang
   Frenkel, Eugene P.
   Koh, Andrew Y.
TI Metagenomic Shotgun Sequencing and Unbiased Metabolomic Profiling
   Identify Specific Human Gut Microbiota and Metabolites Associated with
   Immune Checkpoint Therapy Efficacy in Melanoma Patients
SO NEOPLASIA
LA English
DT Article
ID COMBINED NIVOLUMAB; ANACARDIC ACID; IPILIMUMAB; BACTERIA; CANCER;
   ACTIVATION; SURVIVAL; CELLS
AB This is the first prospective study of the effects of human gut microbiota and metabolites on immune checkpoint inhibitor (ICT) response in metastatic melanoma patients. Whereas many melanoma patients exhibit profound response to ICT, there are fewer options for patients failing ICT-particularly with BRAF-wild-type disease. In preclinical studies, specific gut microbiota promotes regression of melanoma in mice. We therefore conducted a study of the effects of pretreatment gut microbiota and metabolites on ICT Response Evaluation Criteria in Solid Tumors response in 39 metastatic melanoma patients treated with ipilimumab, nivolumab, ipilimumab plus nivolumab (IN), or pembrolizumab (P). IN yielded 67% responses and 8% stable disease; P achieved 23% responses and 23% stable disease. ICT responders for all types of therapies were enriched for Bacteroides caccae. Among IN responders, the gut microbiome was enriched for Faecalibacterium prausnitzii, Bacteroides thetaiotamicron, and Holdemania filiformis. Among P responders, the microbiome was enriched for Dorea formicogenerans. Unbiased shotgun metabolomics revealed high levels of anacardic acid in ICT responders. Based on these pilot studies, both additional confirmatory clinical studies and preclinical testing of these bacterial species and metabolites are warranted to confirm their ICT enhancing activity.
C1 [Frankel, Arthur E.; Froehlich, Thomas W.; Frenkel, Eugene P.] Univ Texas Southwestern Med Ctr Dallas, Dept Internal Med, Dallas, TX USA.
   [Coughlin, Laura A.; Koh, Andrew Y.] Univ Texas Southwestern Med Ctr Dallas, Dept Pediat, Dallas, TX USA.
   [Kim, Jiwoong; Xie, Yang] Univ Texas Southwestern Med Ctr Dallas, Dept Clin Sci, Dallas, TX 75390 USA.
   [Koh, Andrew Y.] Univ Texas Southwestern Med Ctr Dallas, Dept Microbiol, Dallas, TX USA.
C3 University of Texas System; University of Texas Southwestern Medical
   Center Dallas; University of Texas System; University of Texas
   Southwestern Medical Center Dallas; University of Texas System;
   University of Texas Southwestern Medical Center Dallas; University of
   Texas System; University of Texas Southwestern Medical Center Dallas
RP Frankel, AE (corresponding author), Univ S Alabama, Mitchell Canc Inst, 1660 Springhill Ave, Mobile, AL 36604 USA.
EM afrankel@health.southalabama.edu
RI Koh, Andrew/R-6837-2019; Kim, Young/H-4235-2013
OI Koh, Andrew/0000-0003-2172-5126
FU Roberta I. and Normal L. Pollock Fund; Melanoma Research Fund; T. Boone
   Pickens Cancer Research Fund; Cancer Prevention and Research Institute
   of Texas [RP150596]; US National Institute of Health (NIH)
   [P30CA142543]; NIH [5R01CA152301, R01CA172211]
FX This work was supported by the Roberta I. and Normal L. Pollock Fund
   (A.Y.K), the Melanoma Research Fund (A.E.F), T. Boone Pickens Cancer
   Research Fund (A.E.F.), Cancer Prevention and Research Institute of
   Texas (RP150596) US National Institute of Health (NIH) grant P30CA142543
   (Y.X.), NIH grant 5R01CA152301 (Y.X.), and NIH grant R01CA172211 (Y.X.)
CR Abubucker S, 2012, PLOS COMPUT BIOL, V8, DOI 10.1371/journal.pcbi.1002358
   Berezow AB, 2009, MICROB PATHOGENESIS, V47, P68, DOI 10.1016/j.micpath.2009.04.015
   Buffie CG, 2015, NATURE, V517, P205, DOI 10.1038/nature13828
   Caporaso JG, 2010, NAT METHODS, V7, P335, DOI 10.1038/nmeth.f.303
   Chaput N, 2017, ANN ONCOL, V28, P1368, DOI 10.1093/annonc/mdx108
   David LA, 2014, NATURE, V505, P559, DOI 10.1038/nature12820
   DeHaven CD, 2010, J CHEMINFORMATICS, V2, DOI 10.1186/1758-2946-2-9
   Derrien M, 2015, TRENDS MICROBIOL, V23, P354, DOI 10.1016/j.tim.2015.03.002
   Dethlefsen L, 2011, P NATL ACAD SCI USA, V108, P4554, DOI 10.1073/pnas.1000087107
   Eisenhauer EA, 2009, EUR J CANCER, V45, P228, DOI 10.1016/j.ejca.2008.10.026
   Fan D, 2015, NAT MED, V21, P808, DOI 10.1038/nm.3871
   Fouhy F, 2016, BMC MICROBIOL, V16, DOI 10.1186/s12866-016-0738-z
   Frankel AE, 2017, J CANC SCI THER, V9, P325
   Gibney GT, 2016, LANCET ONCOL, V17, pE542, DOI 10.1016/S1470-2045(16)30406-5
   Gnanaprakasam JNR, 2015, INT IMMUNOPHARMACOL, V29, P808, DOI 10.1016/j.intimp.2015.08.038
   Gopalakrishnan V, 2017, J CLIN ONCOL, V35, DOI 10.1200/JCO.2017.35.7_suppl.2
   Hemshekhar M, 2012, BASIC CLIN PHARMACOL, V110, P122, DOI 10.1111/j.1742-7843.2011.00833.x
   Hickey CA, 2015, CELL HOST MICROBE, V17, P672, DOI 10.1016/j.chom.2015.04.002
   Hodi FS, 2016, LANCET ONCOL, V17, P1558, DOI 10.1016/S1470-2045(16)30366-7
   Hollands A, 2016, J BIOL CHEM, V291, P13964, DOI 10.1074/jbc.M115.695866
   Hooper LV, 2012, SCIENCE, V336, P1268, DOI 10.1126/science.1223490
   Horvat TZ, 2015, J CLIN ONCOL, V33, P3193, DOI 10.1200/JCO.2015.60.8448
   Iida N, 2013, SCIENCE, V342, P967, DOI 10.1126/science.1240527
   Kennedy K, 2014, APPL ENVIRON MICROB, V80, P5717, DOI 10.1128/AEM.01451-14
   Kim JW, 2016, BMC BIOINFORMATICS, V17, DOI 10.1186/s12859-016-1278-0
   Larkin J, 2015, NEW ENGL J MED, V373, P1270, DOI [10.1056/NEJMc1509660, 10.1056/NEJMoa1504030]
   Liu XD, 2009, RAPID COMMUN MASS SP, V23, P705, DOI 10.1002/rcm.3923
   Looft T, 2012, GUT MICROBES, V3, P463, DOI 10.4161/gmic.21288
   Luo HBR, 2015, EMBO REP, V16, P149, DOI 10.15252/embr.201439466
   McNulty NP, 2011, SCI TRANSL MED, V3, DOI 10.1126/scitranslmed.3002701
   Morais SM, 2017, PHARMACEUTICALS-BASE, V10, DOI 10.3390/ph10010031
   Peled JU, 2017, J CLIN ONCOL, V35, P1650, DOI 10.1200/JCO.2016.70.3348
   Piper HG, 2016, JPEN J PARENTER ENTE
   Roberts EW, 2016, CANCER CELL, V30, P324, DOI 10.1016/j.ccell.2016.06.003
   Salerno EP, 2016, ONCOIMMUNOLOGY, V5, DOI 10.1080/2162402X.2016.1240857
   Segata N, 2012, NAT METHODS, V9, P811, DOI [10.1038/NMETH.2066, 10.1038/nmeth.2066]
   Selby MJ, 2016, PLOS ONE, V11, DOI 10.1371/journal.pone.0161779
   Simms-Waldrip TR, 2017, BIOL BLOOD MARROW TR, V23, P820, DOI 10.1016/j.bbmt.2017.02.004
   Sinha R, 2016, PLOS ONE, V11, DOI 10.1371/journal.pone.0152126
   Sivan A, 2015, SCIENCE, V350, P1084, DOI 10.1126/science.aac4255
   Smith PM, 2013, SCIENCE, V341, P569, DOI 10.1126/science.1241165
   Tremblay J, 2015, FRONT MICROBIOL, V6, DOI 10.3389/fmicb.2015.00771
   Vétizou M, 2015, SCIENCE, V350, P1079, DOI 10.1126/science.aad1329
   Vucenik I, 2006, NUTR CANCER, V55, P109, DOI 10.1207/s15327914nc5502_1
   Wang H, 2017, P NATL ACAD SCI USA, V114, P1637, DOI 10.1073/pnas.1621363114
   Wolchok JD, 2013, NEW ENGL J MED, V369, P122, DOI 10.1056/NEJMoa1302369
NR 46
TC 468
Z9 500
U1 2
U2 68
PU ELSEVIER SCIENCE INC
PI NEW YORK
PA STE 800, 230 PARK AVE, NEW YORK, NY 10169 USA
SN 1476-5586
J9 NEOPLASIA
JI Neoplasia
PD OCT
PY 2017
VL 19
IS 10
BP 848
EP 855
DI 10.1016/j.neo.2017.08.004
PG 8
WC Oncology
WE Science Citation Index Expanded (SCI-EXPANDED)
SC Oncology
GA FI3OM
UT WOS:000411874100011
PM 28923537
OA Green Published, gold
DA 2025-02-18
ER

PT J
AU del Giglio, A
   Atui, FC
AF del Giglio, Auro
   Atui, Fabio Cesar
TI Fecal transplantation in patient with metastatic melanoma refractory to
   immunotherapy: A case report
SO WORLD JOURNAL OF CLINICAL CASES
LA English
DT Article
DE Melanoma; Fecal microbiota transplantation; Immunotherapy resistance;
   Metastatic melanoma; Gut microbiome; Cancer; Case report
AB BACKGROUND Immunotherapy has revolutionized the treatment of metastatic melanoma, but a significant proportion of patients still experience treatment resistance. Fecal microbiota transplantation (FMT) has emerged as a potential strategy to overcome immunotherapy resistance by modulating the gut microbiome.CASE SUMMARY We present a case report of a 57-year-old male with metastatic melanoma refractory to immunotherapy who received FMT in combination with anti-programmed death-ligand 1 (PD-L1) immunotherapy (pembrolizumab). After failing multiple lines of treatment, the patient underwent a single FMT procedure by colonoscopy using fecal material from a female metastatic melanoma donor who successfully responded to immunotherapy. Following FMT, the patient demonstrated a response with decreased subcutaneous disease and subsequently underwent surgery to remove the residual disease. Despite a subsequent recurrence in the small bowel that was resected, the patient remained on pembrolizumab without evidence of melanoma recurrence at the time of writing.CONCLUSION The favorable clinical and long-lasting effect we saw in our patient without significant toxicity suggests that this procedure should be considered in similar patients with immunotherapy refractory melanomas.
C1 [del Giglio, Auro] Fac Med Fundacao ABC, Dept Oncol, BR-09060870 Santo Andre, SP, Brazil.
   [Atui, Fabio Cesar] Hosp Sirio Libanes, Dept Endoscopy, BR-01308050 Sao Paulo, SP, Brazil.
   [del Giglio, Auro] Fac Med Fundacao ABC, Dept Oncol, Ave Principe Gales 821, BR-09060870 Santo Andre, SP, Brazil.
RP del Giglio, A (corresponding author), Fac Med Fundacao ABC, Dept Oncol, Ave Principe Gales 821, BR-09060870 Santo Andre, SP, Brazil.
EM aurodelgiglio@gmail.com
CR Arnold M, 2022, JAMA DERMATOL, V158, P495, DOI 10.1001/jamadermatol.2022.0160
   Baruch EN, 2021, SCIENCE, V371, P602, DOI 10.1126/science.abb5920
   Davar D, 2021, SCIENCE, V371, P595, DOI 10.1126/science.abf3363
   de Vos WM, 2022, GUT, V71, P1020, DOI 10.1136/gutjnl-2021-326789
   Durack J, 2019, J EXP MED, V216, P20, DOI 10.1084/jem.20180448
   Ferreira A., 2022, Cureus, V14, pe32586
   Switzer B, 2022, JCO ONCOL PRACT, V18, P335, DOI 10.1200/OP.21.00686
   Wolchok JD, 2022, J CLIN ONCOL, V40, P127, DOI 10.1200/JCO.21.02229
NR 8
TC 3
Z9 3
U1 0
U2 1
PU BAISHIDENG PUBLISHING GROUP INC
PI PLEASANTON
PA 7041 Koll Center Parkway, Suite 160, PLEASANTON, CA, UNITED STATES
SN 2307-8960
J9 WORLD J CLIN CASES
JI World J. Clin. Cases
PD AUG 26
PY 2023
VL 11
IS 24
BP 5830
EP 5834
DI 10.12998/wjcc.v11.i24.5830
PG 5
WC Medicine, General & Internal
WE Science Citation Index Expanded (SCI-EXPANDED)
SC General & Internal Medicine
GA U0MW7
UT WOS:001081844100025
PM 37727718
OA gold, Green Published
DA 2025-02-18
ER

PT J
AU Olekhnovich, EI
   Ivanov, AB
   Babkina, AA
   Sokolov, AA
   Ulyantsev, VI
   Fedorov, DE
   Ilina, EN
AF Olekhnovich, Evgenii I. I.
   Ivanov, Artem B. B.
   Babkina, Anna A. A.
   Sokolov, Arseniy A. A.
   Ulyantsev, Vladimir I. I.
   Fedorov, Dmitry E. E.
   Ilina, Elena N. N.
TI Consistent Stool Metagenomic Biomarkers Associated with the Response To
   Melanoma Immunotherapy
SO MSYSTEMS
LA English
DT Article
DE gut microbiota; cancer immunotherapy; melanoma; metagenomics; fecal
   transplantation; compositional data analysis
ID ANTI-PD-1 THERAPY; GUT MICROBIOME; EFFICACY; RESISTANCE; IPILIMUMAB;
   BACTERIA; CONTEXT
AB In this study, we put together a list of potentially the most beneficial bacteria that were associated with a responsiveness to melanoma immunotherapy. Another important result of this study is the list of functional biomarkers of responsiveness to immunotherapy, which are dispersed among different bacterial species.
   The human gut microbiome plays an important role in both health and disease. Recent studies have demonstrated a strong influence of the gut microbiome composition on the efficacy of cancer immunotherapy. However, available studies have not yet succeeded in finding reliable and consistent metagenomic markers that are associated with the response to immunotherapy. Therefore, the reanalysis of the published data may improve our understanding of the association between the composition of the gut microbiome and the treatment response. In this study, we focused on melanoma-related metagenomic data, which are more abundant than are data from other tumor types. We analyzed the metagenomes of 680 stool samples from 7 studies that were published earlier. The taxonomic and functional biomarkers were selected after comparing the metagenomes of patients showing different treatment responses. The list of selected biomarkers was also validated on additional metagenomic data sets that were dedicated to the influence of fecal microbiota transplantation on the response to melanoma immunotherapy. According to our analysis, the resulting cross-study taxonomic biomarkers included three bacterial species: Faecalibacterium prausnitzii, Bifidobacterium adolescentis, and Eubacterium rectale. 101 groups of genes were identified to be functional biomarkers, including those potentially involved in the production of immune-stimulating molecules and metabolites. Moreover, we ranked the microbial species by the number of genes encoding functionally relevant biomarkers that they contained. Thus, we put together a list of potentially the most beneficial bacteria for immunotherapy success. F. prausnitzii, E. rectale, and three species of bifidobacteria stood out as the most beneficial species, even though some useful functions were also present in other bacterial species.IMPORTANCE In this study, we put together a list of potentially the most beneficial bacteria that were associated with a responsiveness to melanoma immunotherapy. Another important result of this study is the list of functional biomarkers of responsiveness to immunotherapy, which are dispersed among different bacterial species. This result possibly explains the existing irregularities between studies regarding the bacterial species that are beneficial to melanoma immunotherapy. Overall, these findings can be utilized to issue recommendations for gut microbiome correction in cancer immunotherapy, and the resulting list of biomarkers might serve as a good stepping stone for the development of a diagnostic test that is aimed at predicting patients' responses to melanoma immunotherapy.
C1 [Olekhnovich, Evgenii I. I.; Fedorov, Dmitry E. E.; Ilina, Elena N. N.] Fed Med Biol Agcy, Lopukhin Fed Res & Clin Ctr Phys Chem Med, Moscow, Russia.
   [Ivanov, Artem B. B.; Ulyantsev, Vladimir I. I.] ITMO Univ, St Petersburg, Russia.
   [Babkina, Anna A. A.; Sokolov, Arseniy A. A.] Moscow Inst Phys & Technol, Moscow, Russia.
C3 ITMO University; Moscow Institute of Physics & Technology
RP Olekhnovich, EI (corresponding author), Fed Med Biol Agcy, Lopukhin Fed Res & Clin Ctr Phys Chem Med, Moscow, Russia.
EM jeniaole01@gmail.com
RI Ulyantsev, Vladimir/AAV-2126-2020; Ilina, Elena/ABI-1172-2020;
   Olekhnovich, Evgenii/K-2214-2016; Ilina, Elena/N-8190-2015
OI Ivanov, Artem/0000-0002-7997-0637; Sokolov, Arseniy/0000-0001-6848-2788;
   Ilina, Elena/0000-0003-0130-5079; Ulyantsev,
   Vladimir/0000-0003-0802-830X; Olekhnovich, Evgenii/0000-0003-4899-342X
FU Russian Science Foundation [22-75-10029]
FX This work was performed using the computational resources of the FRCC
   PCM "Genomics, Proteomics, Metabolomics" center
   (http://rcpcm.org/?p=2806). We also thank Georgij Arapidi for his useful
   comments and Roman Yunes for editing the English text. This study was
   financially supported by the Russian Science Foundation (grant RSF no.
   22-75-10029 [https://rscf.ru/project/22-75-10029/]). E.I.O. performed
   computational experiments, performed metagenomic data analysis and
   visualization, interpreted the obtained results, contributed to the
   conception of the study design, and wrote the manuscript. A.A.B. and
   A.A.S. contributed to the metagenomic data analysis and visualization
   support. A.B.I. and V.I.U. contributed to the metagenomic data analysis
   and visualization as well as participated in the manuscript preparation.
   D.E.F. contributed to the metagenomic data management, contributed to
   the support of the bioinformatics computational protocols, contributed
   to the conception of the study design, participated in the
   interpretation of the obtained results, and prepared the manuscript.
   E.N.I. contributed to the conception of the study design, interpretation
   of the obtained results, and manuscript preparation. We declare that the
   research was conducted in the absence of any commercial or financial
   relationships that could be construed as a potential conflict of
   interest.
CR AITCHISON J, 1992, MATH GEOL, V24, P365, DOI 10.1007/BF00891269
   Aitchison J., 1997, PROC 3 ANN C INT ASS, P3
   [Anonymous], 2012, Plant and Animal Genome XX Conference
   Baruch EN, 2021, SCIENCE, V371, P602, DOI 10.1126/science.abb5920
   Bäumler AJ, 2016, NATURE, V535, P85, DOI 10.1038/nature18849
   Beghini F, 2021, ELIFE, V10, DOI 10.7554/eLife.65088
   Bolger AM, 2014, BIOINFORMATICS, V30, P2114, DOI 10.1093/bioinformatics/btu170
   Bolyen E, 2019, NAT BIOTECHNOL, V37, P852, DOI 10.1038/s41587-019-0209-9
   Borghaei H, 2015, NEW ENGL J MED, V373, P1627, DOI 10.1056/NEJMoa1507643
   Bushnell B., 2014, BBTOOLS SOFTWARE PAC
   Chaput N, 2017, ANN ONCOL, V28, P1368, DOI 10.1093/annonc/mdx108
   Coutzac C, 2020, NAT COMMUN, V11, DOI 10.1038/s41467-020-16079-x
   Curtis MM, 2014, CELL HOST MICROBE, V16, P759, DOI 10.1016/j.chom.2014.11.005
   Daillère R, 2016, IMMUNITY, V45, P931, DOI 10.1016/j.immuni.2016.09.009
   Danne C, 2021, CELL REP MED, V2, DOI 10.1016/j.xcrm.2021.100328
   Davar D, 2021, SCIENCE, V371, P595, DOI 10.1126/science.abf3363
   Derosa L, 2020, EUR UROL, V78, P195, DOI 10.1016/j.eururo.2020.04.044
   Fedarko Marcus W, 2020, NAR Genom Bioinform, V2, plqaa023, DOI 10.1093/nargab/lqaa023
   Fedorov DE, 2021, BIOCHEM MOSC-SUPPL S, V15, P161, DOI 10.1134/S1990750821020049
   Frankel AE, 2017, NEOPLASIA, V19, P848, DOI 10.1016/j.neo.2017.08.004
   Franzosa EA, 2018, NAT METHODS, V15, P962, DOI 10.1038/s41592-018-0176-y
   Gloor GB, 2017, FRONT MICROBIOL, V8, DOI 10.3389/fmicb.2017.02224
   Goloshchapov OV, 2019, BMC MICROBIOL, V19, DOI 10.1186/s12866-019-1689-y
   Gopalakrishnan V, 2018, SCIENCE, V359, P97, DOI 10.1126/science.aan4236
   Griffin ME, 2021, SCIENCE, V373, P1040, DOI 10.1126/science.abc9113
   Hazan S, 2022, BMJ OPEN GASTROENTER, V9, DOI 10.1136/bmjgast-2022-000871
   He Y, 2021, CELL METAB, V33, P988, DOI 10.1016/j.cmet.2021.03.002
   Heshiki Y, 2020, MICROBIOME, V8, DOI 10.1186/s40168-020-00811-2
   Horvat TZ, 2015, J CLIN ONCOL, V33, P3193, DOI 10.1200/JCO.2015.60.8448
   Huang JM, 2022, GUT, V71, P734, DOI 10.1136/gutjnl-2020-321031
   Jin YP, 2019, J THORAC ONCOL, V14, P1378, DOI 10.1016/j.jtho.2019.04.007
   Kanehisa M, 2017, NUCLEIC ACIDS RES, V45, pD353, DOI 10.1093/nar/gkw1092
   Kim H, 2020, MICROORGANISMS, V8, DOI 10.3390/microorganisms8050788
   Lee KA., 2022, NAT MED, P1, DOI DOI 10.1038/S41570-022-00411-8
   Lee SH, 2021, NAT MICROBIOL, V6, P277, DOI 10.1038/s41564-020-00831-6
   Limeta A, 2020, JCI INSIGHT, V5, DOI 10.1172/jci.insight.140940
   LUU M, 2021, NAT COMMUN, V12, DOI DOI 10.1038/S41467-021-24331-1
   Mao JZ, 2021, J IMMUNOTHER CANCER, V9, DOI 10.1136/jitc-2021-003334
   Matson V, 2018, SCIENCE, V359, P104, DOI 10.1126/science.aao3290
   Morton JT, 2019, NAT COMMUN, V10, DOI 10.1038/s41467-019-10656-5
   Oksanen J., 2015, PACKAGE VEGAN COMMUN
   Olekhnovich EI, 2021, MSYSTEMS, V6, DOI 10.1128/mSystems.00811-21
   Olekhnovich EI, 2018, BIOINFORMATICS, V34, P434, DOI 10.1093/bioinformatics/btx681
   Ott SJ, 2017, GASTROENTEROLOGY, V152, P799, DOI 10.1053/j.gastro.2016.11.010
   Peters BA, 2019, GENOME MED, V11, DOI 10.1186/s13073-019-0672-4
   Pushalkar S, 2018, CANCER DISCOV, V8, P403, DOI 10.1158/2159-8290.CD-17-1134
   Rios-Covian D, 2015, FEMS MICROBIOL LETT, V362, DOI 10.1093/femsle/fnv176
   Robert C, 2015, NEW ENGL J MED, V372, P2521, DOI 10.1056/NEJMoa1503093
   Routy B, 2018, SCIENCE, V359, P91, DOI 10.1126/science.aan3706
   Sarrabayrouse G, 2020, EBIOMEDICINE, V51, DOI 10.1016/j.ebiom.2019.102611
   Si B., 2020, IEEE T BIG DATA
   Sivan A, 2015, SCIENCE, V350, P1084, DOI 10.1126/science.aac4255
   Spencer CN, 2021, SCIENCE, V374, P1632, DOI 10.1126/science.aaz7015
   Sun S, 2020, P NATL ACAD SCI USA, V117, P27509, DOI 10.1073/pnas.1921223117
   Tanoue T, 2019, NATURE, V565, P600, DOI 10.1038/s41586-019-0878-z
   Bui TPN, 2015, NAT COMMUN, V6, DOI 10.1038/ncomms10062
   Usyk M, 2021, GENOME MED, V13, DOI 10.1186/s13073-021-00974-z
   Vétizou M, 2015, SCIENCE, V350, P1079, DOI 10.1126/science.aad1329
   Wolf AR, 2019, CELL HOST MICROBE, V26, P463, DOI 10.1016/j.chom.2019.09.001
   Wood Derrick E, 2019, Genome Biol, V20, P257, DOI 10.1186/s13059-019-1891-0
   Yang FM, 2020, GIGASCIENCE, V9, DOI 10.1093/gigascience/giaa071
   Yeoh YK, 2021, GUT, V70, P698, DOI 10.1136/gutjnl-2020-323020
   Zaneveld JR, 2017, NAT MICROBIOL, V2, DOI 10.1038/nmicrobiol.2017.121
   Zheng Y, 2019, J IMMUNOTHER CANCER, V7, DOI 10.1186/s40425-019-0650-9
NR 64
TC 5
Z9 5
U1 1
U2 4
PU AMER SOC MICROBIOLOGY
PI WASHINGTON
PA 1752 N ST NW, WASHINGTON, DC 20036-2904 USA
SN 2379-5077
J9 MSYSTEMS
JI mSystems
PD APR 27
PY 2023
VL 8
IS 2
DI 10.1128/msystems.01023-22
EA FEB 2023
PG 15
WC Microbiology
WE Science Citation Index Expanded (SCI-EXPANDED)
SC Microbiology
GA E3EP8
UT WOS:000935904400001
PM 36809182
OA gold, Green Published
DA 2025-02-18
ER

PT J
AU Davar, D
   Dzutsev, AK
   McCulloch, JA
   Rodrigues, RR
   Chauvin, JM
   Morrison, RM
   Deblasio, RN
   Menna, C
   Ding, QQ
   Pagliano, O
   Zidi, B
   Zhang, SW
   Badger, JH
   Vetizou, M
   Cole, AM
   Fernandes, MR
   Prescott, S
   Costa, RGF
   Balaji, AK
   Morgun, A
   Vujkovic-Cvijin, I
   Wang, H
   Borhani, AA
   Schwartz, MB
   Dubner, HM
   Ernst, SJ
   Rose, A
   Najjar, YG
   Belkaid, Y
   Kirkwood, JM
   Trinchieri, G
   Zarour, HM
AF Davar, Diwakar
   Dzutsev, Amiran K.
   McCulloch, John A.
   Rodrigues, Richard R.
   Chauvin, Joe-Marc
   Morrison, Robert M.
   Deblasio, Richelle N.
   Menna, Carmine
   Ding, Quanquan
   Pagliano, Ornella
   Zidi, Bochra
   Zhang, Shuowen
   Badger, Jonathan H.
   Vetizou, Marie
   Cole, Alicia M.
   Fernandes, Miriam R.
   Prescott, Stephanie
   Costa, Raquel G. F.
   Balaji, Ascharya K.
   Morgun, Andrey
   Vujkovic-Cvijin, Ivan
   Wang, Hong
   Borhani, Amir A.
   Schwartz, Marc B.
   Dubner, Howard M.
   Ernst, Scarlett J.
   Rose, Amy
   Najjar, Yana G.
   Belkaid, Yasmine
   Kirkwood, John M.
   Trinchieri, Giorgio
   Zarour, Hassane M.
TI Fecal microbiota transplant overcomes resistance to anti-PD-1 therapy in
   melanoma patients
SO SCIENCE
LA English
DT Article
ID CD8(+) T-CELLS; NATURAL-KILLER; GUT MICROBIOTA; EFFICACY; PEMBROLIZUMAB;
   SUPPRESSION; NIVOLUMAB; REVEAL
AB Anti-programmed cell death protein 1 (PD-1) therapy provides long-term clinical benefits to patients with advanced melanoma. The composition of the gut microbiota correlates with anti-PD-1 efficacy in preclinical models and cancer patients. To investigate whether resistance to anti-PD-1 can be overcome by changing the gut microbiota, this clinical trial evaluated the safety and efficacy of responder-derived fecal microbiota transplantation (FMT) together with anti-PD-1 in patients with PD-1-refractory melanoma. This combination was well tolerated, provided clinical benefit in 6 of 15 patients, and induced rapid and durable microbiota perturbation. Responders exhibited increased abundance of taxa that were previously shown to be associated with response to anti-PD-1, increased CD8(+) T cell activation, and decreased frequency of interleukin-8-expressing myeloid cells. Responders had distinct proteomic and metabolomic signatures, and transkingdom network analyses confirmed that the gut microbiome regulated these changes. Collectively, our findings show that FMT and anti-PD-1 changed the gut microbiome and reprogrammed the tumor microenvironment to overcome resistance to anti-PD-1 in a subset of PD-1 advanced melanoma.
C1 [Davar, Diwakar; Chauvin, Joe-Marc; Morrison, Robert M.; Deblasio, Richelle N.; Menna, Carmine; Ding, Quanquan; Pagliano, Ornella; Zidi, Bochra; Zhang, Shuowen; Ernst, Scarlett J.; Rose, Amy; Najjar, Yana G.; Kirkwood, John M.; Zarour, Hassane M.] Univ Pittsburgh, Dept Med, Pittsburgh, PA 15213 USA.
   [Davar, Diwakar; Chauvin, Joe-Marc; Morrison, Robert M.; Deblasio, Richelle N.; Menna, Carmine; Ding, Quanquan; Pagliano, Ornella; Zidi, Bochra; Zhang, Shuowen; Ernst, Scarlett J.; Rose, Amy; Najjar, Yana G.; Kirkwood, John M.; Zarour, Hassane M.] Univ Pittsburgh, UPMC Hillman Canc Ctr, Pittsburgh, PA 15213 USA.
   [Dzutsev, Amiran K.; McCulloch, John A.; Rodrigues, Richard R.; Badger, Jonathan H.; Vetizou, Marie; Cole, Alicia M.; Fernandes, Miriam R.; Prescott, Stephanie; Costa, Raquel G. F.; Balaji, Ascharya K.; Trinchieri, Giorgio] NCI, Lab Integrat Canc Immunol, Ctr Canc Res, Bethesda, MD 20892 USA.
   [Rodrigues, Richard R.] Frederick Natl Lab Canc Res, Basic Sci Program, Genet & Microbiome Core, Frederick, MD 21702 USA.
   [Morgun, Andrey] Oregon State Univ, Coll Pharm, Corvallis, OR 97331 USA.
   [Vujkovic-Cvijin, Ivan; Belkaid, Yasmine] NIAID, Lab Immune Syst Biol, NIH, Bethesda, MD 20892 USA.
   [Wang, Hong] Univ Pittsburgh, UPMC Hillman Canc Ctr, Biostat Facil, Pittsburgh, PA 15213 USA.
   [Borhani, Amir A.] Univ Pittsburgh, Dept Radiol, Div Abdominal Imaging, Pittsburgh, PA 15213 USA.
   [Schwartz, Marc B.; Dubner, Howard M.] Univ Pittsburgh, Div Gastroenterol Hepatol & Nutr, Pittsburgh, PA 15213 USA.
   [Zarour, Hassane M.] Univ Pittsburgh, Dept Immunol, Pittsburgh, PA 15213 USA.
   [Zhang, Shuowen] Tsinghua Univ, Sch Med, 1 Tsinghua Yuan, Beijing 100084, Peoples R China.
C3 Pennsylvania Commonwealth System of Higher Education (PCSHE); University
   of Pittsburgh; Pennsylvania Commonwealth System of Higher Education
   (PCSHE); University of Pittsburgh; National Institutes of Health (NIH) -
   USA; NIH National Cancer Institute (NCI); National Institutes of Health
   (NIH) - USA; NIH National Cancer Institute (NCI); Frederick National
   Laboratory for Cancer Research; Oregon State University; Pennsylvania
   Commonwealth System of Higher Education (PCSHE); University of
   Pittsburgh; Pennsylvania Commonwealth System of Higher Education
   (PCSHE); University of Pittsburgh; Pennsylvania Commonwealth System of
   Higher Education (PCSHE); University of Pittsburgh; Pennsylvania
   Commonwealth System of Higher Education (PCSHE); University of
   Pittsburgh; Tsinghua University
RP Zarour, HM (corresponding author), Univ Pittsburgh, UPMC Hillman Canc Ctr, Pittsburgh, PA 15213 USA.; Trinchieri, G (corresponding author), NCI, Lab Integrat Canc Immunol, Ctr Canc Res, Bethesda, MD 20892 USA.; Zarour, HM (corresponding author), Univ Pittsburgh, Dept Immunol, Pittsburgh, PA 15213 USA.
EM trinchig@mail.nih.gov; zarourhm@upmc.edu
RI Kirkwood, John/AGS-8246-2022; Davar, Diwakar/AAL-9592-2021; Rodriguez
   Fernandes, Miriam/AAB-5493-2022; Vujkovic-Cvijin, Ivan/HTN-3043-2023;
   Trinchieri, Giorgio/F-9369-2015; Najjar, Yana/JJC-7827-2023; zidi,
   Bochra/GQZ-1473-2022; Fernandes, Miriam/I-2703-2016
OI McCulloch, John/0000-0001-7107-6561; Balaji,
   Ascharya/0000-0003-1382-5864; Morrison, Robert/0000-0002-8421-8183;
   Kirkwood, John/0000-0002-3570-4476; Fernandes,
   Miriam/0000-0001-6570-0946; Chauvin, Joe-Marc/0000-0002-5294-8632; Cole,
   Alicia/0000-0002-7792-2543; Zidi, Bochra/0000-0003-0462-6441; Rodrigues,
   Richard/0000-0003-3985-3003; Zhang, Shuowen/0000-0002-1466-1788;
   Prescott, Stephanie/0000-0002-0469-5255; Davar,
   Diwakar/0000-0002-7846-8055; Vujkovic-Cvijin, Ivan/0000-0002-8611-4900;
   Wang, Hong/0000-0003-0477-2908
FU Merck MSD; Melanoma Breakthrough Foundation Breakthrough Consortium;
   National Cancer Institute (NCI) of the National Institutes of Health
   (NIH) [R01 CA228181, R01 CA222203]; James W. and Frances G. McGlothlin
   Chair in Melanoma Immunotherapy Research; UPMC Hillman Cancer Center
   Microbiome Shared Facility; NIH NCI Comprehensive Cancer Center Support
   CORE grant [P30 CA047904]; University of Pittsburgh Center for Research
   Computing and Unified Flow Cytometry Core of the University of
   Pittsburgh's Department of Immunology; Intramural Research Program of
   the NIH, NIAID, and NCI Center for Cancer Research; National Cancer
   Institute [ZICBC011237] Funding Source: NIH RePORTER
FX The clinical trial (NCT03341143) was supported by a research contract
   from Merck MSD to D.D. D.D. is supported by the Melanoma Breakthrough
   Foundation Breakthrough Consortium. H.M.Z. is supported by the National
   Cancer Institute (NCI) of the National Institutes of Health (NIH) (award
   numbers R01 CA228181 and R01 CA222203) and the James W. and Frances G.
   McGlothlin Chair in Melanoma Immunotherapy Research. Work of the UPMC
   Hillman Cancer Center Microbiome Shared Facility and Cytometry Facility
   is supported by the NIH NCI Comprehensive Cancer Center Support CORE
   grant (P30 CA047904). This research was supported in part by the
   University of Pittsburgh Center for Research Computing and Unified Flow
   Cytometry Core of the University of Pittsburgh's Department of
   Immunology through the resources provided. This work was supported in
   part by the Intramural Research Program of the NIH, NIAID, and NCI
   Center for Cancer Research.
CR Alshetaiwi H, 2020, SCI IMMUNOL, V5, DOI 10.1126/sciimmunol.aay6017
   Bader GD, 2003, BMC BIOINFORMATICS, V4, DOI 10.1186/1471-2105-4-2
   Benci JL, 2016, CELL, V167, P1540, DOI 10.1016/j.cell.2016.11.022
   Bolger AM, 2014, BIOINFORMATICS, V30, P2114, DOI 10.1093/bioinformatics/btu170
   Cao Y, 2014, BIOINFORMATICS, V30, P1674, DOI 10.1093/bioinformatics/btu104
   Danilo M, 2018, CELL REP, V22, P2107, DOI 10.1016/j.celrep.2018.01.072
   Dzutsev A, 2015, EUR J IMMUNOL, V45, P17, DOI 10.1002/eji.201444972
   Eisenhauer EA, 2009, EUR J CANCER, V45, P228, DOI 10.1016/j.ejca.2008.10.026
   Finlay BB, 2020, NAT REV IMMUNOL, V20, P522, DOI 10.1038/s41577-020-0374-6
   Frankel AE, 2017, NEOPLASIA, V19, P848, DOI 10.1016/j.neo.2017.08.004
   Gokyavuz B, 2019, SCI REP-UK, V9, DOI 10.1038/s41598-019-39553-z
   Goldszmid RS, 2015, CANCER IMMUNOL RES, V3, P103, DOI 10.1158/2326-6066.CIR-14-0225
   Gopalakrishnan V, 2018, SCIENCE, V359, P97, DOI 10.1126/science.aan4236
   Gu ZG, 2016, BIOINFORMATICS, V32, P2847, DOI 10.1093/bioinformatics/btw313
   Guia S, 2008, BLOOD, V111, P5008, DOI 10.1182/blood-2007-11-122259
   Hasumi K, 2013, ONCOIMMUNOLOGY, V2, DOI 10.4161/onci.26381
   Kamphorst AO, 2017, P NATL ACAD SCI USA, V114, P4993, DOI 10.1073/pnas.1705327114
   Kluger HM, 2020, J IMMUNOTHER CANCER, V8, DOI 10.1136/jitc-2019-000398
   Koblish HK, 1998, J EXP MED, V188, P1603, DOI 10.1084/jem.188.9.1603
   Krieg C, 2018, NAT MED, V24, P144, DOI 10.1038/nm.4466
   Kunert A, 2019, J IMMUNOTHER CANCER, V7, DOI 10.1186/s40425-019-0608-y
   Langmead B, 2012, NAT METHODS, V9, P357, DOI [10.1038/NMETH.1923, 10.1038/nmeth.1923]
   Larkin J, 2015, JAMA ONCOL, V1, P433, DOI 10.1001/jamaoncol.2015.1184
   Martinez-Guryn K, 2018, CELL HOST MICROBE, V23, P458, DOI 10.1016/j.chom.2018.03.011
   Matson V, 2018, SCIENCE, V359, P104, DOI 10.1126/science.aao3290
   Menni C, 2017, SCI REP-UK, V7, DOI [10.1038/s41598-017-10382-2, 10.1038/s41598-017-13722-4]
   Nowicka Malgorzata, 2017, F1000Res, V6, P748, DOI 10.12688/f1000research.11622.1
   Ohkawa T, 2001, IMMUNOLOGY, V103, P281, DOI 10.1046/j.1365-2567.2001.01248.x
   Peters BA, 2019, GENOME MED, V11, DOI 10.1186/s13073-019-0672-4
   Pinato DJ, 2019, JAMA ONCOL, V5, P1774, DOI 10.1001/jamaoncol.2019.2785
   Pittet MJ, 2000, J IMMUNOL, V164, P1148, DOI 10.4049/jimmunol.164.3.1148
   Ribas A, 2018, LANCET ONCOL, V19, pE219, DOI 10.1016/S1470-2045(18)30202-X
   Ribas A, 2016, JAMA-J AM MED ASSOC, V315, P1600, DOI 10.1001/jama.2016.4059
   Ribas A, 2016, CANCER IMMUNOL RES, V4, P194, DOI 10.1158/2326-6066.CIR-15-0210
   Robert C, 2019, LANCET ONCOL, V20, P1239, DOI 10.1016/S1470-2045(19)30388-2
   Robert C, 2015, NEW ENGL J MED, V372, P2521, DOI 10.1056/NEJMoa1503093
   Robert C, 2015, NEW ENGL J MED, V372, P320, DOI 10.1056/NEJMoa1412082
   Rodrigues RR, 2018, METHODS MOL BIOL, V1849, P227, DOI 10.1007/978-1-4939-8728-3_15
   Routy B, 2018, SCIENCE, V359, P91, DOI 10.1126/science.aan3706
   Sanmamed MF, 2017, ANN ONCOL, V28, P1988, DOI 10.1093/annonc/mdx190
   Schalper KA, 2020, NAT MED, V26, P688, DOI 10.1038/s41591-020-0856-x
   Seemann T, 2014, BIOINFORMATICS, V30, P2068, DOI 10.1093/bioinformatics/btu153
   Segata N, 2011, GENOME BIOL, V12, DOI 10.1186/gb-2011-12-6-r60
   Shannon P, 2003, GENOME RES, V13, P2498, DOI 10.1101/gr.1239303
   Stuart T, 2019, CELL, V177, P1888, DOI 10.1016/j.cell.2019.05.031
   Terme M, 2011, CANCER RES, V71, P5393, DOI 10.1158/0008-5472.CAN-11-0993
   Vernocchi P, 2016, FRONT MICROBIOL, V7, DOI 10.3389/fmicb.2016.01144
   Wood DE, 2019, GENOME BIOL, V20, DOI 10.1186/s13059-019-1891-0
   Yambartsev A, 2016, BIOL DIRECT, V11, DOI 10.1186/s13062-016-0155-0
   Zarour HM, 2016, CLIN CANCER RES, V22, P1856, DOI 10.1158/1078-0432.CCR-15-1849
   Zeng MY, 2016, IMMUNITY, V44, P647, DOI 10.1016/j.immuni.2016.02.006
NR 51
TC 895
Z9 948
U1 31
U2 366
PU AMER ASSOC ADVANCEMENT SCIENCE
PI WASHINGTON
PA 1200 NEW YORK AVE, NW, WASHINGTON, DC 20005 USA
SN 0036-8075
EI 1095-9203
J9 SCIENCE
JI Science
PD FEB 5
PY 2021
VL 371
IS 6529
SI SI
BP 595
EP +
DI 10.1126/science.abf3363
PG 51
WC Multidisciplinary Sciences
WE Science Citation Index Expanded (SCI-EXPANDED)
SC Science & Technology - Other Topics
GA QD7TF
UT WOS:000615715300047
PM 33542131
OA Green Accepted
DA 2025-02-18
ER

PT J
AU Tomela, K
   Pietrzak, B
   Schmidt, M
   Mackiewicz, A
AF Tomela, Katarzyna
   Pietrzak, Bernadeta
   Schmidt, Marcin
   Mackiewicz, Andrzej
TI The Tumor and Host Immune Signature, and the Gut Microbiota as
   Predictive Biomarkers for Immune Checkpoint Inhibitor Response in
   Melanoma Patients
SO LIFE-BASEL
LA English
DT Review
DE biomarkers; immunotherapy; immune checkpoint inhibitors; gut microbiota;
   melanoma
ID DEATH-LIGAND 1; MHC CLASS-II; CTLA-4 BLOCKADE; PD-1 BLOCKADE;
   LACTATE-DEHYDROGENASE; IPILIMUMAB TREATMENT; T-CELLS; ANTICANCER
   IMMUNOTHERAPY; PROGNOSTIC-SIGNIFICANCE; ACQUIRED-RESISTANCE
AB There are various melanoma treatment strategies that are based on immunological responses, among which immune checkpoint inhibitors (ICI) are relatively novel form. Nowadays, anti-cytotoxic T-lymphocyte-associated protein 4 (CTLA-4) and anti-programmed death-1 (PD-1) antibodies represent a standard treatment for metastatic melanoma. Although there are remarkable curative effects in responders to ICI therapy, up to 70% of melanoma patients show resistance to this treatment. This low response rate is caused by innate as well as acquired resistance, and some aspects of treatment resistance are still unknown. Growing evidence shows that gut microbiota and bacterial metabolites, such as short-chain fatty acids (SCFAs), affect the efficacy of immunotherapy. Various bacterial species have been indicated as potential biomarkers of anti-PD-1 or anti-CTLA-4 therapy efficacy in melanoma, next to biomarkers related to molecular and genetic tumor characteristics or the host immunological response, which are detected in patients' blood. Here, we review the current status of biomarkers of response to ICI melanoma therapies, their pre-treatment predictive values, and their utility as on-treatment monitoring tools in order to select a relevant personalized therapy on the basis of probability of the best clinical outcome.
C1 [Tomela, Katarzyna; Mackiewicz, Andrzej] Poznan Univ Med Sci, Dept Canc Immunol, Chair Med Biotechnol, 8 Rokietnicka St, PL-60806 Poznan, Poland.
   [Pietrzak, Bernadeta; Schmidt, Marcin] Poznan Univ Life Sci, Dept Food Biotechnol & Microbiol, 48 Wojska Polskiego St, PL-60627 Poznan, Poland.
   [Mackiewicz, Andrzej] Greater Poland Canc Ctr, Dept Diagnost & Canc Immunol, 15 Garbary St, PL-61866 Poznan, Poland.
C3 Poznan University of Medical Sciences; Poznan University of Life
   Sciences; Wielkopolskie Centrum Onkologii
RP Tomela, K (corresponding author), Poznan Univ Med Sci, Dept Canc Immunol, Chair Med Biotechnol, 8 Rokietnicka St, PL-60806 Poznan, Poland.
EM katarzyna.tomela@student.ump.edu.pl; bernadeta.pietrzak@up.poznan.pl;
   marcin.schmidt@up.poznan.pl; mackiewicz.aa@gmail.com
RI ; Schmidt, Marcin/A-6997-2008
OI Tomela, Katarzyna/0000-0002-3622-7229; Schmidt,
   Marcin/0000-0001-8417-2245; Drymel, Bernadeta/0000-0001-6691-4444
FU National Science Centre, Poland [2017/25/B/NZ5/01949]
FX This work was supported by the National Science Centre, Poland (grant
   number 2017/25/B/NZ5/01949).
CR Almutairi AR, 2020, FRONT ONCOL, V10, DOI 10.3389/fonc.2020.00091
   Bray Freddie, 2018, CA Cancer J Clin, V68, P394, DOI [10.3322/caac.21609, 10.3322/caac.21492]
   Bartlett EK, 2020, CANCER-AM CANCER SOC, V126, P76, DOI 10.1002/cncr.32506
   Bernsen MR, 2003, BRIT J CANCER, V88, P424, DOI 10.1038/sj.bjc.6600703
   Berraondo P, 2019, BRIT J CANCER, V120, P6, DOI 10.1038/s41416-018-0328-y
   Bettegowda C, 2014, SCI TRANSL MED, V6, DOI 10.1126/scitranslmed.3007094
   Bien E, 2008, BIOMARKERS, V13, P1, DOI 10.1080/13547500701674063
   Blank C, 2005, CANCER IMMUNOL IMMUN, V54, P307, DOI 10.1007/s00262-004-0593-x
   Brahmer JR, 2012, NEW ENGL J MED, V366, P2455, DOI 10.1056/NEJMoa1200694
   Cabel L, 2018, NAT REV CLIN ONCOL, V15, P639, DOI 10.1038/s41571-018-0074-3
   Capone M, 2018, J IMMUNOTHER CANCER, V6, DOI 10.1186/s40425-018-0383-1
   Chang CY, 2020, JAMA NETW OPEN, V3, DOI 10.1001/jamanetworkopen.2020.1611
   Chaput N, 2017, ANN ONCOL, V28, P1368, DOI 10.1093/annonc/mdx108
   Chen G, 2018, NATURE, V560, P382, DOI 10.1038/s41586-018-0392-8
   Chen JY, 2017, HUM IMMUNOL, V78, P113, DOI 10.1016/j.humimm.2016.12.001
   Chen SM, 2019, J IMMUNOTHER CANCER, V7, DOI 10.1186/s40425-019-0770-2
   Chen TY, 2011, J IMMUNOL, V186, P2219, DOI 10.4049/jimmunol.1002991
   Chen YJ, 2011, CYTOKINE, V56, P231, DOI 10.1016/j.cyto.2011.06.004
   Chesney JA, 2017, J LEUKOCYTE BIOL, V102, P727, DOI 10.1189/jlb.5VMR1116-458RRR
   Cordonnier M, 2020, J EXTRACELL VESICLES, V9, DOI 10.1080/20013078.2019.1710899
   Coutzac C, 2020, NAT COMMUN, V11, DOI 10.1038/s41467-020-16079-x
   Darvin P, 2018, EXP MOL MED, V50, DOI 10.1038/s12276-018-0191-1
   Daud AI, 2016, J CLIN ONCOL, V34, P4102, DOI 10.1200/JCO.2016.67.2477
   de Coaña YP, 2017, ONCOTARGET, V8, P21539, DOI 10.18632/oncotarget.15368
   Dick J, 2016, IMMUNOTHERAPY-UK, V8, P1033, DOI 10.2217/imt-2016-0083
   Diehl F, 2008, NAT MED, V14, P985, DOI 10.1038/nm.1789
   Diem S, 2016, BRIT J CANCER, V114, P256, DOI 10.1038/bjc.2015.467
   Ding Y, 2017, SCAND J IMMUNOL, V86, P361, DOI 10.1111/sji.12596
   Domingues B, 2018, IMMUNOTARGETS THER, V7, P35, DOI 10.2147/ITT.S134842
   Dranoff G, 2004, NAT REV CANCER, V4, P11, DOI 10.1038/nrc1252
   Fang SY, 2015, J CLIN ONCOL, V33, P1389, DOI 10.1200/JCO.2014.58.0209
   Ferrucci PF, 2015, BRIT J CANCER, V112, P1904, DOI 10.1038/bjc.2015.180
   Finkelmeier F, 2016, EUR J CANCER, V59, P152, DOI 10.1016/j.ejca.2016.03.002
   Frankel AE, 2017, NEOPLASIA, V19, P848, DOI 10.1016/j.neo.2017.08.004
   Fujisawa Y, 2018, BRIT J DERMATOL, V179, P213, DOI 10.1111/bjd.16427
   Gambichler T, 2018, J EUR ACAD DERMATOL, V32, P972, DOI 10.1111/jdv.14629
   Garcia-Diaz A, 2017, CELL REP, V19, P1189, DOI 10.1016/j.celrep.2017.04.031
   Garon EB, 2015, NEW ENGL J MED, V372, P2018, DOI 10.1056/NEJMoa1501824
   Garrido F, 2019, ADV EXP MED BIOL, V1151, P79, DOI 10.1007/978-3-030-17864-2_3
   Gebhardt C, 2015, CLIN CANCER RES, V21, P5453, DOI 10.1158/1078-0432.CCR-15-0676
   Gershenwald JE, 2017, CA-CANCER J CLIN, V67, P472, DOI 10.3322/caac.21409
   Ghebeh H, 2010, BREAST CANCER RES, V12, DOI 10.1186/bcr2605
   Gibney GT, 2015, CLIN CANCER RES, V21, P712, DOI 10.1158/1078-0432.CCR-14-2468
   Gong B, 2019, J EXP MED, V216, P982, DOI 10.1084/jem.20180870
   Gopalakrishnan V, 2018, SCIENCE, V359, P97, DOI 10.1126/science.aan4236
   Gray ES, 2015, ONCOTARGET, V6, P42008, DOI 10.18632/oncotarget.5788
   Guo ZS, 2018, BMC CANCER, V18, DOI 10.1186/s12885-018-5020-3
   Han X, 2019, J CANCER RES CLIN, V145, P303, DOI 10.1007/s00432-018-2758-6
   Hannani D, 2015, CELL RES, V25, P399, DOI [10.1038/cr.2015.28, 10.1038/cr.2015.3]
   Hassounah NB, 2019, CANCER IMMUNOL IMMUN, V68, P407, DOI 10.1007/s00262-018-2284-z
   Hatpio R, 2004, CLIN BIOCHEM, V37, P512, DOI 10.1016/j.clinbiochem.2004.05.012
   He YY, 2017, LUNG CANCER, V112, P75, DOI 10.1016/j.lungcan.2017.07.030
   Hellebrekers P, 2018, EUR J CLIN INVEST, V48, DOI 10.1111/eci.12943
   Hodi FS, 2014, J CLIN ONCOL, V32, DOI 10.1200/jco.2014.32.15_suppl.9002
   Hugo W, 2016, CELL, V165, P35, DOI 10.1016/j.cell.2016.02.065
   Hugon P, 2015, LANCET INFECT DIS, V15, P1211, DOI 10.1016/S1473-3099(15)00293-5
   ISHIDA Y, 1992, EMBO J, V11, P3887, DOI 10.1002/j.1460-2075.1992.tb05481.x
   Jenkins RW, 2018, BRIT J CANCER, V118, P9, DOI 10.1038/bjc.2017.434
   Jiang HH, 2015, INT J CANCER, V136, P2352, DOI 10.1002/ijc.29297
   Johnson DB, 2016, NAT COMMUN, V7, DOI 10.1038/ncomms10582
   Johnson DB, 2016, J CLIN ONCOL, V34, DOI 10.1200/JCO.2016.34.15_suppl.105
   Joseph RW, 2018, CLIN CANCER RES, V24, P4960, DOI 10.1158/1078-0432.CCR-17-2386
   Kelderman S, 2014, CANCER IMMUNOL IMMUN, V63, P449, DOI 10.1007/s00262-014-1528-9
   Lawrence MS, 2013, NATURE, V499, P214, DOI 10.1038/nature12213
   Lazar V, 2018, FRONT IMMUNOL, V9, DOI 10.3389/fimmu.2018.01830
   Leach DR, 1996, SCIENCE, V271, P1734, DOI 10.1126/science.271.5256.1734
   Lee JH, 2018, JAMA ONCOL, V4, P717, DOI 10.1001/jamaoncol.2017.5332
   Leung AM, 2014, FRONT ONCOL, V4, DOI 10.3389/fonc.2014.00110
   Li HK, 2016, EXPERT OPIN DRUG MET, V12, P31, DOI 10.1517/17425255.2016.1121234
   Li WN, 2019, CANCER LETT, V447, P41, DOI 10.1016/j.canlet.2019.01.015
   Lim SY, 2019, CLIN CANCER RES, V25, P1557, DOI 10.1158/1078-0432.CCR-18-2795
   Lugowska Iwona, 2018, Contemp Oncol (Pozn), V22, P61, DOI 10.5114/wo.2018.73889
   Lv LH, 2012, J BIOL CHEM, V287, P15874, DOI 10.1074/jbc.M112.340588
   Mackiewicz J, 2017, WSPOLCZESNA ONKOL, V21, P1, DOI 10.5114/wo.2017.66651
   Madore J, 2015, PIGM CELL MELANOMA R, V28, DOI 10.1111/pcmr.12340
   Magistrelli G, 1999, EUR J IMMUNOL, V29, P3596, DOI 10.1002/(SICI)1521-4141(199911)29:11<3596::AID-IMMU3596>3.3.CO;2-P
   Martens A, 2016, CLIN CANCER RES, V22, P2908, DOI 10.1158/1078-0432.CCR-15-2412
   Matson V, 2018, SCIENCE, V359, P104, DOI 10.1126/science.aao3290
   Meyer C, 2014, CANCER IMMUNOL IMMUN, V63, P247, DOI 10.1007/s00262-013-1508-5
   Meyo MT, 2020, CANCERS, V12, DOI 10.3390/cancers12020473
   Mezouar S., 2018, Human Microbiome Journal, V10, P11
   MOLLER P, 1991, CANCER RES, V51, P729
   Nakamura Y, 2016, ONCOTARGET, V7, P77404, DOI 10.18632/oncotarget.12677
   Neefjes J, 2011, NAT REV IMMUNOL, V11, P823, DOI 10.1038/nri3084
   Ng KW, 2019, ELIFE, V8, DOI 10.7554/eLife.50256
   Nomura M, 2020, JAMA NETW OPEN, V3, DOI 10.1001/jamanetworkopen.2020.2895
   Nyakas M, 2019, CLIN EXP IMMUNOL, V197, P74, DOI 10.1111/cei.13283
   Okuma Y, 2018, CLIN LUNG CANCER, V19, P410, DOI 10.1016/j.cllc.2018.04.014
   Okuma Y, 2017, LUNG CANCER, V104, P1, DOI 10.1016/j.lungcan.2016.11.023
   Pardoll DM, 2012, NAT REV CANCER, V12, P252, DOI 10.1038/nrc3239
   Patel SP, 2015, MOL CANCER THER, V14, P847, DOI 10.1158/1535-7163.MCT-14-0983
   Peters BA, 2019, GENOME MED, V11, DOI 10.1186/s13073-019-0672-4
   Pistillo MP, 2019, CANCER IMMUNOL IMMUN, V68, P97, DOI 10.1007/s00262-018-2258-1
   Postow MA, 2012, NEW ENGL J MED, V366, P925, DOI 10.1056/NEJMoa1112824
   Rizvi NA, 2015, SCIENCE, V348, P124, DOI 10.1126/science.aaa1348
   Rodig SJ, 2018, SCI TRANSL MED, V10, DOI 10.1126/scitranslmed.aar3342
   Rosales C, 2018, FRONT PHYSIOL, V9, DOI 10.3389/fphys.2018.00113
   Rosner S, 2018, CANCER MED-US, V7, P690, DOI 10.1002/cam4.1356
   Routy B, 2018, SCIENCE, V359, P91, DOI 10.1126/science.aan3706
   Schachter J, 2017, LANCET, V390, P1853, DOI 10.1016/S0140-6736(17)31601-X
   Schumacher TN, 2015, SCIENCE, V348, P69, DOI 10.1126/science.aaa4971
   Seidel JA, 2018, FRONT ONCOL, V8, DOI 10.3389/fonc.2018.00086
   Seremet T, 2019, J TRANSL MED, V17, DOI 10.1186/s12967-019-2051-8
   Silva IP, 2017, CURR OPIN ONCOL, V29, P484, DOI 10.1097/CCO.0000000000000405
   Simeone E, 2014, CANCER IMMUNOL IMMUN, V63, P675, DOI 10.1007/s00262-014-1545-8
   Snyder A, 2014, NEW ENGL J MED, V371, P2189, DOI 10.1056/NEJMoa1406498
   Sun J, 2020, SURG CLIN N AM, V100, P175, DOI 10.1016/j.suc.2019.09.013
   Tanaka R, 2017, J DERMATOL SCI, V86, P71, DOI 10.1016/j.jdermsci.2016.12.019
   Tarhini AA, 2014, PLOS ONE, V9, DOI 10.1371/journal.pone.0087705
   Taube JM, 2014, CLIN CANCER RES, V20, P5064, DOI 10.1158/1078-0432.CCR-13-3271
   Taube JM, 2012, SCI TRANSL MED, V4, DOI 10.1126/scitranslmed.3003689
   Thomas NE, 2013, J CLIN ONCOL, V31, P4252, DOI 10.1200/JCO.2013.51.3002
   Thursby E, 2017, BIOCHEM J, V474, P1823, DOI 10.1042/BCJ20160510
   Topalian SL, 2012, NEW ENGL J MED, V366, P2443, DOI 10.1056/NEJMoa1200690
   Tumeh PC, 2014, NATURE, V515, P568, DOI 10.1038/nature13954
   Van Allen EM, 2015, SCIENCE, V350, P207, DOI 10.1126/science.aad0095
   van Rooij N, 2013, J CLIN ONCOL, V31, pE439, DOI 10.1200/JCO.2012.47.7521
   Vétizou M, 2015, SCIENCE, V350, P1079, DOI 10.1126/science.aad1329
   Viaud S, 2013, SCIENCE, V342, P971, DOI 10.1126/science.1240537
   Vilain RE, 2017, CLIN CANCER RES, V23, P5024, DOI 10.1158/1078-0432.CCR-16-0698
   Wagner NB, 2018, BRIT J CANCER, V119, P339, DOI 10.1038/s41416-018-0167-x
   Ward FJ, 2013, EUR J IMMUNOL, V43, P1274, DOI 10.1002/eji.201242529
   Weber J, 2016, CANCER IMMUNOL RES, V4, P345, DOI 10.1158/2326-6066.CIR-15-0193
   Weide B, 2012, BRIT J CANCER, V107, P422, DOI 10.1038/bjc.2012.306
   Weide B, 2016, CLIN CANCER RES, V22, P5487, DOI 10.1158/1078-0432.CCR-16-0127
   Wolchok JD, 2017, NEW ENGL J MED, V377, P1345, DOI 10.1056/NEJMoa1709684
   Woods DM, 2018, CLIN CANCER RES, V24, P6236, DOI 10.1158/1078-0432.CCR-18-1100
   Xie FT, 2019, MOL CANCER, V18, DOI 10.1186/s12943-019-1074-3
   Xie XH, 2019, CANCER INVEST, V37, P265, DOI 10.1080/07357907.2019.1639057
   Yamazaki N, 2017, CANCER SCI, V108, P1022, DOI 10.1111/cas.13226
   Yi M, 2018, J HEMATOL ONCOL, V11, DOI 10.1186/s13045-018-0592-6
   Zaragoza J, 2016, BRIT J DERMATOL, V174, P146, DOI 10.1111/bjd.14155
   Zaretsky JM, 2016, NEW ENGL J MED, V375, P819, DOI 10.1056/NEJMoa1604958
   Zhang N, 2019, IMMUNOTHERAPY-UK, V11, P429, DOI 10.2217/imt-2018-0110
   Zhou J, 2017, CANCER IMMUNOL RES, V5, P480, DOI 10.1158/2326-6066.CIR-16-0329
   Zhu XX, 2017, ONCOTARGET, V8, P97671, DOI 10.18632/oncotarget.18311
NR 136
TC 14
Z9 14
U1 3
U2 7
PU MDPI
PI BASEL
PA ST ALBAN-ANLAGE 66, CH-4052 BASEL, SWITZERLAND
EI 2075-1729
J9 LIFE-BASEL
JI Life-Basel
PD OCT
PY 2020
VL 10
IS 10
AR 219
DI 10.3390/life10100219
PG 25
WC Biology; Microbiology
WE Science Citation Index Expanded (SCI-EXPANDED)
SC Life Sciences & Biomedicine - Other Topics; Microbiology
GA OH8QX
UT WOS:000582857400001
PM 32992737
OA gold, Green Published
DA 2025-02-18
ER

PT J
AU Xie, NN
   Wu, CY
   Ge, Q
   Zhou, J
   Long, F
   Mao, Q
   Li, SL
   Shen, H
AF Xie, Ni-Na
   Wu, Cheng-Ying
   Ge, Qiong
   Zhou, Jing
   Long, Fang
   Mao, Qian
   Li, Song-Lin
   Shen, Hong
TI Structure-specific antitumor effects and potential gut
   microbiota-involved mechanisms of ginseng polysaccharides on B16F10
   melanoma-bearing mice
SO FOOD & FUNCTION
LA English
DT Article
ID CHAIN FATTY-ACIDS; PANAX-GINSENG; LIQUID-CHROMATOGRAPHY; PREBIOTICS;
   APOPTOSIS; CELLS; METABOLITES; EXPRESSION; PATHWAY; SYSTEM
AB Ginseng polysaccharides (GPs) have shown gut microbiota-related antitumor effects. However, the relation between their structures and antitumor functions remains unknown. Here, crude polysaccharide (GP-c) and its fractions neutral polysaccharide (GP-n) and pectin (GP-a) were prepared for structure characterization and anti-B16F10 melanoma effect evaluation, and their influence on gut microbiota diversities and short-chain fatty acids (SCFAs) were also analyzed. Spearman correlations among the altered gut microbiota, SCFAs, and antitumor effects were conducted to elucidate the structure-function relationships. It was shown that the structures of GP-c, GP-n, and GP-a varied in monosaccharide composition and molecular weight distribution. GP-n and GP-c showed anti-melanoma effects, whereas GP-a promoted its growth slightly. GP-n and GP-c restored SCFAs levels such as acetic acid and butyric acid; moreover, it improved the gut microbiota ecosystem by upregulating the abundance of Allobaculum and Bifidobacterium. However, the restoration effect of GP-a was weak, or even worse. In addition, these two bacteria were negatively correlated with the tumor weight and related with the altered SCFAs. In conclusion, GP-n is essential for the anti-melanoma effects of GP, and the potential mechanisms might be related with its specific regulation of Allobaculum and Bifidobacterium abundance, and tumor-associated SCFAs levels. The outcomes highlighted here enable a deeper insight into the structure-function relationship of GP and propose new opinions on its antitumor effect.
C1 [Xie, Ni-Na; Ge, Qiong; Shen, Hong] Nanjing Univ Chinese Med, Affiliated Hosp Integrated Tradit Chinese & Wester, Dept Pharmaceut Anal, Nanjing 210028, Peoples R China.
   [Wu, Cheng-Ying; Zhou, Jing; Long, Fang; Mao, Qian; Li, Song-Lin] Jiangsu Prov Acad Tradit Chinese Med, Jiangsu Branch China Acad Chinese Med Sci, Dept Metabol, Nanjing 210028, Peoples R China.
C3 Nanjing University of Chinese Medicine; Nanjing University of Chinese
   Medicine
RP Shen, H (corresponding author), Nanjing Univ Chinese Med, Affiliated Hosp Integrated Tradit Chinese & Wester, Dept Pharmaceut Anal, Nanjing 210028, Peoples R China.; Li, SL (corresponding author), Jiangsu Prov Acad Tradit Chinese Med, Jiangsu Branch China Acad Chinese Med Sci, Dept Metabol, Nanjing 210028, Peoples R China.
EM songlinli64@126.com; redshnj@163.com
RI Qiong, G/HSF-4086-2023
OI Shen, Hong/0000-0002-9634-8321
FU National Natural Science Foundation of China; Natural Science Foundation
   of Nanjing University of Chinese Medicine;  [81774012];  [XZR2021026]
FX This work was financially supported by the National Natural Science
   Foundation of China (No. 81774012) and the Natural Science Foundation of
   Nanjing University of Chinese Medicine (No. XZR2021026).
CR Amaretti A, 2006, APPL MICROBIOL BIOT, V73, P654, DOI 10.1007/s00253-006-0500-9
   Arpaia N, 2013, NATURE, V504, P451, DOI 10.1038/nature12726
   Arzamasov AA, 2018, FRONT MICROBIOL, V9, DOI 10.3389/fmicb.2018.00776
   Balakrishnan B, 2021, FRONT IMMUNOL, V12, DOI 10.3389/fimmu.2021.609644
   Baruch EN, 2021, SCIENCE, V371, P602, DOI 10.1126/science.abb5920
   Bing SJ, 2016, AM J CHINESE MED, V44, P1099, DOI 10.1142/S0192415X16500610
   Cai JP, 2013, INT J BIOL MACROMOL, V57, P22, DOI 10.1016/j.ijbiomac.2013.03.010
   Carlson JL, 2017, NUTRIENTS, V9, DOI 10.3390/nu9121361
   Chen MH, 2022, J CHROMATOGR B, V1192, DOI 10.1016/j.jchromb.2022.123136
   Coutzac C, 2020, NAT COMMUN, V11, DOI 10.1038/s41467-020-16079-x
   DEGNAN BA, 1991, FEMS MICROBIOL LETT, V84, P151
   den Besten G, 2013, J LIPID RES, V54, P2325, DOI 10.1194/jlr.R036012
   Elkrief A, 2019, GUT MICROBES, V10, P424, DOI 10.1080/19490976.2018.1527167
   Fan YT, 2021, J PHARMACEUT BIOMED, V203, DOI 10.1016/j.jpba.2021.114186
   Fattahi Y, 2020, FOOD BIOSCI, V38, DOI 10.1016/j.fbio.2020.100793
   Fernández J, 2016, J FUNCT FOODS, V25, P511, DOI 10.1016/j.jff.2016.06.032
   Ferreira TM, 2012, LIPIDS, V47, P669, DOI 10.1007/s11745-012-3680-3
   Fu XD, 2019, CRIT REV FOOD SCI, V59, pS130, DOI 10.1080/10408398.2018.1542587
   Gao XG, 2013, J BIOL CHEM, V288, P33953, DOI 10.1074/jbc.M113.482315
   Guarino MPL, 2020, NUTRIENTS, V12, DOI 10.3390/nu12041037
   Guo MK, 2021, FOOD FUNCT, V12, P494, DOI [10.1039/D0FO01896A, 10.1039/d0fo01896a]
   He XQ, 2021, J PARKINSON DIS, V11, P1167, DOI 10.3233/JPD-212604
   Herrmann E, 2017, BIOMED RES INT, V2017, DOI 10.1155/2017/1829685
   Hiam-Galvez KJ, 2021, NAT REV CANCER, V21, P345, DOI 10.1038/s41568-021-00347-z
   Holscher HD, 2017, GUT MICROBES, V8, P172, DOI 10.1080/19490976.2017.1290756
   Huang JM, 2022, GUT, V71, P734, DOI 10.1136/gutjnl-2020-321031
   Kim HM, 2020, MOLECULES, V25, DOI 10.3390/molecules25040791
   Kim KH, 1998, PLANTA MED, V64, P110, DOI 10.1055/s-2006-957385
   Kosumi K, 2018, AM J PATHOL, V188, P2839, DOI 10.1016/j.ajpath.2018.08.015
   Li B, 2019, INT J BIOL MACROMOL, V123, P713, DOI 10.1016/j.ijbiomac.2018.11.140
   Li C, 2014, CARBOHYD POLYM, V102, P103, DOI 10.1016/j.carbpol.2013.11.016
   Li C, 2012, INT J BIOL MACROMOL, V51, P968, DOI 10.1016/j.ijbiomac.2012.06.031
   Li SL, 2012, J CHROMATOGR A, V1231, P31, DOI 10.1016/j.chroma.2012.01.083
   Liu YF, 2020, APPL ENVIRON MICROB, V86, DOI 10.1128/AEM.01905-19
   Marques C, 2013, CELL DEATH DIS, V4, DOI 10.1038/cddis.2013.29
   Matson V, 2018, SCIENCE, V359, P104, DOI 10.1126/science.aao3290
   Mohammad S, 2015, CURR DRUG TARGETS, V16, P771, DOI 10.2174/1389450116666150408103557
   Ni WH, 2010, J MED FOOD, V13, P270, DOI 10.1089/jmf.2009.1119
   Nomura M, 2020, JAMA NETW OPEN, V3, DOI 10.1001/jamanetworkopen.2020.2895
   Okochi-Takada E, 2014, ONCOGENE, V33, P2273, DOI 10.1038/onc.2013.174
   Ovodov Y. S., 1966, CHEM NAT COMPD, V2, DOI [10.1007/BF00566981, DOI 10.1007/BF00566981]
   Park J, 2015, MUCOSAL IMMUNOL, V8, P80, DOI 10.1038/mi.2014.44
   Petra AI, 2015, CLIN THER, V37, P984, DOI 10.1016/j.clinthera.2015.04.002
   Pickard JM, 2017, IMMUNOL REV, V279, P70, DOI 10.1111/imr.12567
   Qu QS, 2021, J ETHNOPHARMACOL, V267, DOI 10.1016/j.jep.2020.113594
   Rooks MG, 2016, NAT REV IMMUNOL, V16, P341, DOI 10.1038/nri.2016.42
   Rosenbaum DM, 2009, NATURE, V459, P356, DOI 10.1038/nature08144
   Sheridan PO, 2016, MICROB GENOMICS, V2, DOI 10.1099/mgen.0.000043
   Shi HM, 2017, MOLECULES, V22, DOI 10.3390/molecules22061016
   Sivan A, 2015, SCIENCE, V350, P1084, DOI 10.1126/science.aac4255
   Slavin J, 2013, NUTRIENTS, V5, P1417, DOI 10.3390/nu5041417
   Sun QL, 2019, INT J BIOL MACROMOL, V130, P556, DOI 10.1016/j.ijbiomac.2019.02.165
   Tan J, 2014, ADV IMMUNOL, V121, P91, DOI 10.1016/B978-0-12-800100-4.00003-9
   Ternes D, 2022, NAT METAB, V4, P458, DOI 10.1038/s42255-022-00558-0
   Tran NL, 2021, BMB REP, V54, P431, DOI 10.5483/BMBRep.2021.54.8.060
   West NR, 2015, CANCER CELL, V28, P687, DOI 10.1016/j.ccell.2015.11.010
   Winkler J, 2020, NAT COMMUN, V11, DOI 10.1038/s41467-020-18794-x
   Xia YG, 2020, INT J BIOL MACROMOL, V151, P932, DOI 10.1016/j.ijbiomac.2020.02.194
   Xiong W, 2017, EXP THER MED, V13, P924, DOI 10.3892/etm.2017.4087
   Yue FF, 2022, INT J BIOL MACROMOL, V209, P825, DOI 10.1016/j.ijbiomac.2022.04.073
   Zhang X, 2009, CARBOHYD POLYM, V77, P544, DOI 10.1016/j.carbpol.2009.01.034
   Zheng ZB, 2021, FRONT NUTR, V8, DOI 10.3389/fnut.2021.690138
   Zhou SS, 2021, FOOD FUNCT, V12, P3954, DOI [10.1039/d0fo03384g, 10.1039/D0FO03384G]
   Zhu JH, 2022, J CHROMATOGR A, V1669, DOI 10.1016/j.chroma.2022.462958
   Zou YT, 2022, MICROBIOL SPECTR, V10, DOI 10.1128/spectrum.00759-22
NR 65
TC 12
Z9 13
U1 9
U2 36
PU ROYAL SOC CHEMISTRY
PI CAMBRIDGE
PA THOMAS GRAHAM HOUSE, SCIENCE PARK, MILTON RD, CAMBRIDGE CB4 0WF, CAMBS,
   ENGLAND
SN 2042-6496
EI 2042-650X
J9 FOOD FUNCT
JI Food Funct.
PD JAN 23
PY 2023
VL 14
IS 2
BP 796
EP 809
DI 10.1039/d2fo03383f
EA DEC 2022
PG 14
WC Biochemistry & Molecular Biology; Food Science & Technology
WE Science Citation Index Expanded (SCI-EXPANDED)
SC Biochemistry & Molecular Biology; Food Science & Technology
GA 7W8WT
UT WOS:000907927700001
PM 36607268
DA 2025-02-18
ER

PT J
AU Xu, CM
   Ruan, BJ
   Jiang, YH
   Xue, T
   Wang, ZY
   Lu, HY
   Wei, M
   Wang, S
   Ye, ZC
   Zhai, DS
   Wang, L
   Lu, ZF
AF Xu, Chengming
   Ruan, Banjun
   Jiang, Yinghao
   Xue, Ting
   Wang, Zhenyu
   Lu, Huanyu
   Wei, Ming
   Wang, Shan
   Ye, Zicheng
   Zhai, Dongsheng
   Wang, Li
   Lu, Zifan
TI Antibiotics-induced gut microbiota dysbiosis promotes tumor initiation
   via affecting APC-Th1 development in mice
SO BIOCHEMICAL AND BIOPHYSICAL RESEARCH COMMUNICATIONS
LA English
DT Article
DE Gut microbiota; Tumor immune microenvironment; Antigen-presenting cells;
   LPS
ID INTESTINAL MICROBIOTA; IMMUNE; DEFENSE; CELLS
AB Gut microbiota is critical for maintaining body immune homeostasis and thus affects tumor growth and therapeutic efficiency. Here, we investigated the link between microbiota and tumorgenesis in a mice model of subcutaneous melanoma cell transplantation, and explored the underlying mechanism. We found disruption of gut microbiota by pretreating mice with antibiotics promote tumor growth and remodeling the immune compartment within the primary tumor. Indeed, gut microbial dysbiosis reduced the infiltrated mature antigen-presenting cells of tumor, together with lower levels of co-stimulators, such as CD80, CD86 and MHCII, as well as defective Th1 cytokines, including IFN gamma, TNF alpha, IL12p40, and IL12p35. Meantime, splenic APCs displayed blunted ability in triggering T cell proliferation and IFN gamma secretion. However, oral administration of LPS restored the immune surveillance effects and thus inhibited tumor growth in the antibiotics induced gut microbiota dysbiosis group. Taken together, these data highly supported that antibiotics induced gut microbiota dysbiosis promotes tumor initiation, while LPS supplementation would restore the effective immune surveillance and repress tumor initiation. (C) 2017 Elsevier Inc. All rights reserved.
C1 [Xu, Chengming; Ruan, Banjun; Jiang, Yinghao; Xue, Ting; Wang, Zhenyu; Ye, Zicheng; Zhai, Dongsheng; Wang, Li; Lu, Zifan] Fourth Mil Med Univ, Dept Pharmacogenom, State Key Lab Canc Biol, Xian 710032, Peoples R China.
   [Lu, Huanyu] Fourth Mil Med Univ, Dept Occupat & Environm Hlth, Xian 710032, Peoples R China.
   [Lu, Huanyu] Fourth Mil Med Univ, Minist Educ, Key Lab Hazard Assessment & Control Special Opera, Xian 710032, Peoples R China.
   [Wei, Ming] Xian Med Univ, Dept Pharmacol, Xian 710021, Peoples R China.
   [Wang, Shan] Fourth Mil Med Univ, Xijing Hosp, Dept Cardiol, Xian 710032, Peoples R China.
C3 Air Force Military Medical University; Air Force Military Medical
   University; Air Force Military Medical University; Xi'an Medical
   University; Air Force Military Medical University
RP Wang, L; Lu, ZF (corresponding author), Fourth Mil Med Univ, Dept Pharmacogenom, 169 Changlexi Rd, Xian 710032, Peoples R China.
EM luzfliuq@fmmu.edu.cn; wanglilaura@163.com
RI Ruan, Banjun/JDM-8580-2023; wang, sijia/IYJ-0510-2023
CR Antonopoulos DA, 2009, INFECT IMMUN, V77, P2367, DOI 10.1128/IAI.01520-08
   Becattini S, 2016, TRENDS MOL MED, V22, P458, DOI 10.1016/j.molmed.2016.04.003
   Bonnotte B, 2001, J IMMUNOL, V167, P5077, DOI 10.4049/jimmunol.167.9.5077
   Browne HP, 2016, NATURE, V533, P543, DOI 10.1038/nature17645
   Caricilli AM, 2013, NUTRIENTS, V5, P829, DOI 10.3390/nu5030829
   Chan CWH, 2016, INT J MOL SCI, V17, DOI 10.3390/ijms17071147
   Chen J., 2013, CHINA SATELLITE NAVI, P323, DOI DOI 10.1007/978-3-642-37404-3_
   Cheng M, 2014, CANCER RES, V74, P4030, DOI 10.1158/0008-5472.CAN-13-2462
   Cox LM, 2014, CELL, V158, P705, DOI 10.1016/j.cell.2014.05.052
   DeSmedt T, 1996, J EXP MED, V184, P1413, DOI 10.1084/jem.184.4.1413
   Erturk-Hasdemir D, 2013, CURR OPIN IMMUNOL, V25, P450, DOI 10.1016/j.coi.2013.06.001
   Faith JJ, 2013, SCIENCE, V341, P44, DOI 10.1126/science.1237439
   Ichinohe T, 2011, P NATL ACAD SCI USA, V108, P5354, DOI 10.1073/pnas.1019378108
   Iida N, 2013, SCIENCE, V342, P967, DOI 10.1126/science.1240527
   Janco JMT, 2015, J IMMUNOL, V194, P2985, DOI 10.4049/jimmunol.1403134
   Livak KJ, 2001, METHODS, V25, P402, DOI 10.1006/meth.2001.1262
   Macpherson AJ, 2004, NAT REV IMMUNOL, V4, P478, DOI 10.1038/nri1373
   Mellman I, 2013, CANCER IMMUNOL RES, V1, P145, DOI 10.1158/2326-6066.CIR-13-0102
   Naik S, 2015, NATURE, V520, P104, DOI 10.1038/nature14052
   Ochoa-Repáraz J, 2009, J IMMUNOL, V183, P6041, DOI 10.4049/jimmunol.0900747
   Schuijt TJ, 2016, GUT, V65, P575, DOI 10.1136/gutjnl-2015-309728
   Sivan A, 2015, SCIENCE, V350, P1084, DOI 10.1126/science.aac4255
   Turnbaugh PJ, 2008, CELL HOST MICROBE, V3, P213, DOI 10.1016/j.chom.2008.02.015
   Vétizou M, 2015, SCIENCE, V350, P1079, DOI 10.1126/science.aad1329
   Viaud S, 2013, SCIENCE, V342, P971, DOI 10.1126/science.1240537
   Zitvogel L, 2016, CELL, V165, P276, DOI 10.1016/j.cell.2016.03.001
NR 26
TC 20
Z9 24
U1 0
U2 36
PU ACADEMIC PRESS INC ELSEVIER SCIENCE
PI SAN DIEGO
PA 525 B ST, STE 1900, SAN DIEGO, CA 92101-4495 USA
SN 0006-291X
EI 1090-2104
J9 BIOCHEM BIOPH RES CO
JI Biochem. Biophys. Res. Commun.
PD JUN 24
PY 2017
VL 488
IS 2
BP 418
EP 424
DI 10.1016/j.bbrc.2017.05.071
PG 7
WC Biochemistry & Molecular Biology; Biophysics
WE Science Citation Index Expanded (SCI-EXPANDED)
SC Biochemistry & Molecular Biology; Biophysics
GA EW8OA
UT WOS:000402776800028
PM 28506830
DA 2025-02-18
ER

PT J
AU Machiraju, D
   Schaefer, S
   Hassel, JC
AF Machiraju, Devayani
   Schaefer, Sarah
   Hassel, Jessica C.
TI Potential Reasons for Unresponsiveness to Anti-PD1 Immunotherapy in
   Young Patients with Advanced Melanoma
SO LIFE-BASEL
LA English
DT Article
DE age; melanoma; immunotherapy; tumor antigenicity; Tregs; gender; gut
   microbiome; stress; radiation; vaccination
ID IMMUNE CHECKPOINT INHIBITOR; CELL LUNG-CANCER; GUT MICROBIOTA;
   METASTATIC MELANOMA; DNA-DAMAGE; T-CELLS; COMBINATION THERAPY; CHOICE
   CHEMOTHERAPY; ANTITUMOR IMMUNITY; COMBINED NIVOLUMAB
AB The impact of age on the clinical benefit of anti-PD1 immunotherapy in advanced melanoma patients has been evolving recently. Due to a reduced immune function in elderly patients, young patients with a robust immune system are theoretically expected to benefit more from the treatment approach. However, in contrast to this hypothesis, recent studies in patients with metastatic melanoma have demonstrated that immunotherapy, especially with anti-PD1 treatment, is less effective in patients below 65 years, on average, with significantly lower responses and reduced overall survival compared to patients above 65 years of age. Besides, data on young patients are even more sparse. Hence, in this review, we will focus on age-dependent differences in the previously described resistance mechanisms to the treatment and discuss the development of potential combination treatment strategies for enhancing the anti-tumor efficacy of anti-PD1 or PDL1 treatment in young melanoma patients.
C1 [Machiraju, Devayani; Hassel, Jessica C.] Univ Hosp Heidelberg, Dept Dermatol, D-69120 Heidelberg, Germany.
   [Machiraju, Devayani; Hassel, Jessica C.] Univ Hosp Heidelberg, Natl Ctr Tumor Dis, D-69120 Heidelberg, Germany.
   [Schaefer, Sarah] Heidelberg Univ, Univ Heidelberg Hosp, Dept Dermatol, D-69120 Heidelberg, Germany.
C3 Ruprecht Karls University Heidelberg; Helmholtz Association; German
   Cancer Research Center (DKFZ); Ruprecht Karls University Heidelberg;
   National Center for Tumor Diseases; Ruprecht Karls University Heidelberg
RP Hassel, JC (corresponding author), Univ Hosp Heidelberg, Dept Dermatol, D-69120 Heidelberg, Germany.; Hassel, JC (corresponding author), Univ Hosp Heidelberg, Natl Ctr Tumor Dis, D-69120 Heidelberg, Germany.
EM Devayani.Machiraju@med.uni-heidelberg.de;
   Sarah.Schaefer@med.uni-heidelberg.de;
   Jessica.Hassel@med.uni-heidelberg.de
RI Hassel, Jessica/AER-5507-2022
OI Hassel, Jessica/0000-0001-7575-6230
CR Alexander C, 2001, J ENDOTOXIN RES, V7, P167, DOI 10.1179/096805101101532675
   Atarashi K, 2013, NATURE, V500, P232, DOI 10.1038/nature12331
   Bastholt L, 2019, EUR J CANCER, V119, P122, DOI 10.1016/j.ejca.2019.06.022
   Betof AS, 2017, ONCOLOGIST, V22, P963, DOI 10.1634/theoncologist.2016-0450
   Biagi E, 2010, PLOS ONE, V5, DOI 10.1371/journal.pone.0010667
   Botticelli A, 2017, ONCOTARGET, V8, P99336, DOI 10.18632/oncotarget.22242
   Bouchlaka MN, 2013, J EXP MED, V210, P2223, DOI 10.1084/jem.20131219
   Buchbinder EI, 2016, AM J CLIN ONCOL-CANC, V39, P98, DOI 10.1097/COC.0000000000000239
   BURNET FM, 1970, PROG EXP TUMOR RES, V13, P1
   Cain DW, 2017, NAT REV IMMUNOL, V17, P233, DOI 10.1038/nri.2017.1
   Camisaschi C, 2014, EXPERT REV MOL DIAGN, V14, P643, DOI 10.1586/14737159.2014.928206
   Campisi J, 2013, ANNU REV PHYSIOL, V75, P685, DOI 10.1146/annurev-physiol-030212-183653
   Castro A, 2020, NAT COMMUN, V11, DOI 10.1038/s41467-020-17981-0
   Chalmers ZR, 2017, GENOME MED, V9, DOI 10.1186/s13073-017-0424-2
   Chaput N, 2017, ANN ONCOL, V28, P1368, DOI 10.1093/annonc/mdx108
   Chen DS, 2017, NATURE, V541, P321, DOI 10.1038/nature21349
   Chen DS, 2013, IMMUNITY, V39, P1, DOI 10.1016/j.immuni.2013.07.012
   Chen PL, 2016, CANCER DISCOV, V6, P827, DOI 10.1158/2159-8290.CD-15-1545
   Claesson MJ, 2012, NATURE, V488, P178, DOI 10.1038/nature11319
   Cortellini A, 2019, J IMMUNOTHER CANCER, V7, DOI 10.1186/s40425-019-0527-y
   Cristescu R, 2018, SCIENCE, V362, P197, DOI 10.1126/science.aar3593
   d'Hennezel E, 2017, MSYSTEMS, V2, DOI 10.1128/mSystems.00046-17
   Deng LF, 2014, J CLIN INVEST, V124, P687, DOI 10.1172/JCI67313
   Erbe R, 2021, CELL REP, V36, DOI 10.1016/j.celrep.2021.109599
   Eschweiler S, 2021, NAT IMMUNOL, V22, P1052, DOI 10.1038/s41590-021-00958-6
   Forschner A, 2019, J IMMUNOTHER CANCER, V7, DOI 10.1186/s40425-019-0659-0
   Frankel AE, 2017, NEOPLASIA, V19, P848, DOI 10.1016/j.neo.2017.08.004
   Furman D, 2019, NAT MED, V25, P1822, DOI 10.1038/s41591-019-0675-0
   Garcia-Diaz A, 2017, CELL REP, V19, P1189, DOI 10.1016/j.celrep.2017.04.031
   GONZALO JA, 1993, J EXP MED, V177, P1239, DOI 10.1084/jem.177.5.1239
   Gopalakrishnan V, 2018, SCIENCE, V359, P97, DOI 10.1126/science.aan4236
   Guan R, 2021, FRONT ONCOL, V11, DOI 10.3389/fonc.2021.670927
   Guo ZL, 2020, J CLIN INVEST, V130, P5893, DOI 10.1172/JCI136466
   Gupta S, 2015, JNCI-J NATL CANCER I, V107, DOI 10.1093/jnci/djv221
   Hailemichael Y, 2013, NAT MED, V19, P465, DOI 10.1038/nm.3105
   Hearps AC, 2012, AGING CELL, V11, P867, DOI 10.1111/j.1474-9726.2012.00851.x
   Hegde PS, 2020, IMMUNITY, V52, P17, DOI 10.1016/j.immuni.2019.12.011
   Hiniker SM, 2016, INT J RADIAT ONCOL, V96, P578, DOI 10.1016/j.ijrobp.2016.07.005
   Honda K, 2012, ANNU REV IMMUNOL, V30, P759, DOI 10.1146/annurev-immunol-020711-074937
   Jain V, 2020, ONCOLOGIST, V25, pE381, DOI 10.1634/theoncologist.2019-0377
   Jeffery IB, 2016, ISME J, V10, P170, DOI 10.1038/ismej.2015.88
   Johnson DB, 2016, CANCER IMMUNOL RES, V4, P959, DOI 10.1158/2326-6066.CIR-16-0143
   Johnson DB, 2016, NAT COMMUN, V7, DOI 10.1038/ncomms10582
   Kaur A, 2016, NATURE, V532, P250, DOI 10.1038/nature17392
   Klein SL, 2016, NAT REV IMMUNOL, V16, P626, DOI 10.1038/nri.2016.90
   Kudura K, 2021, CANCERS, V13, DOI 10.3390/cancers13153830
   Kugel CH, 2018, CLIN CANCER RES, V24, P5347, DOI 10.1158/1078-0432.CCR-18-1116
   Larkin J, 2018, J CLIN ONCOL, V36, P383, DOI 10.1200/JCO.2016.71.8023
   Larkin J, 2015, NEW ENGL J MED, V373, P1270, DOI [10.1056/NEJMc1509660, 10.1056/NEJMoa1504030]
   Lee YJ, 2009, BLOOD, V114, P589, DOI 10.1182/blood-2009-02-206870
   Li CH, 2018, CANCER RES, V78, P5527, DOI 10.1158/0008-5472.CAN-18-0362
   Lin TL, 2020, FRONT PHARMACOL, V11, DOI 10.3389/fphar.2020.00554
   Liu CH, 2021, CANCER RES, V81, P144, DOI 10.1158/0008-5472.CAN-20-1994
   Lombardo N, 2021, MEDICINA-LITHUANIA, V57, DOI 10.3390/medicina57040359
   Luke JJ, 2018, J CLIN ONCOL, V36, P1611, DOI 10.1200/JCO.2017.76.2229
   Luo HQ, 2020, BMC PUBLIC HEALTH, V20, DOI 10.1186/s12889-020-08899-9
   Mahmoudi S, 2019, NATURE, V574, P553, DOI 10.1038/s41586-019-1658-5
   Maimela NR, 2019, COMPUT STRUCT BIOTEC, V17, P1, DOI 10.1016/j.csbj.2018.11.004
   Matson V, 2018, SCIENCE, V359, P104, DOI 10.1126/science.aao3290
   McGranahan N, 2016, SCIENCE, V351, P1463, DOI 10.1126/science.aaf1490
   McQuade JL, 2018, LANCET ONCOL, V19, P310, DOI 10.1016/S1470-2045(18)30078-0
   Michaud K, 2008, STRESS, V11, P177, DOI 10.1080/10253890701727874
   Milette S, 2019, NAT COMMUN, V10, DOI 10.1038/s41467-019-13571-x
   Mitsis DKL, 2015, J CLIN ONCOL, V33
   MOR V, 1994, CANCER-AM CANCER SOC, V74, P2118, DOI 10.1002/1097-0142(19941001)74:7+<2118::AID-CNCR2820741720>3.0.CO;2-N
   Mousavi-Niri N, 2019, HUM VACC IMMUNOTHER, V15, P620, DOI 10.1080/21645515.2018.1545625
   Mouw KW, 2017, CANCER DISCOV, V7, P675, DOI 10.1158/2159-8290.CD-17-0226
   Naik GS, 2019, J IMMUNOTHER CANCER, V7, DOI 10.1186/s40425-019-0512-5
   Nair S, 2007, CANCER RES, V67, P371, DOI 10.1158/0008-5472.CAN-06-2903
   Nasarre P, 2021, CANCERS, V13, DOI 10.3390/cancers13112696
   Nathan P, 2021, NEW ENGL J MED, V385, P1196, DOI 10.1056/NEJMoa2103485
   Nosrati A, 2017, BRIT J CANCER, V116, P1141, DOI 10.1038/bjc.2017.70
   Pardoll D, 2015, SEMIN ONCOL, V42, P523, DOI 10.1053/j.seminoncol.2015.05.003
   Patterson E, 2016, POSTGRAD MED J, V92, P286, DOI 10.1136/postgradmedj-2015-133285
   Pearl LH, 2015, NAT REV CANCER, V15, P166, DOI 10.1038/nrc3891
   Pereira BI, 2019, NAT COMMUN, V10, DOI 10.1038/s41467-019-10335-5
   Perier-Muzet M, 2018, JAMA DERMATOL, V154, P82, DOI 10.1001/jamadermatol.2017.4584
   Polanczyk MJ, 2007, INT IMMUNOL, V19, P337, DOI 10.1093/intimm/dxl151
   Quezada SA, 2006, J CLIN INVEST, V116, P1935, DOI 10.1172/JCI27745
   Ribas A, 2015, CANCER DISCOV, V5, P915, DOI 10.1158/2159-8290.CD-15-0563
   Ribas A, 2015, LANCET ONCOL, V16, P908, DOI 10.1016/S1470-2045(15)00083-2
   Ricciuti B, 2020, CLIN CANCER RES, V26, P4135, DOI 10.1158/1078-0432.CCR-19-3529
   Ringel AE, 2020, CELL, V183, P1848, DOI 10.1016/j.cell.2020.11.009
   Robert C, 2015, NEW ENGL J MED, V372, P2521, DOI 10.1056/NEJMoa1503093
   Robert C, 2015, NEW ENGL J MED, V372, P320, DOI 10.1056/NEJMoa1412082
   Robert Koch-Institut Krebs in Deutschland, 2017, ZENTRUM KREBSREGISTE
   Round JL, 2010, P NATL ACAD SCI USA, V107, P12204, DOI 10.1073/pnas.0909122107
   Routy B, 2018, NAT REV CLIN ONCOL, V15, P382, DOI 10.1038/s41571-018-0006-2
   Routy B, 2018, SCIENCE, V359, P91, DOI 10.1126/science.aan3706
   Sahai E, 2020, NAT REV CANCER, V20, P174, DOI 10.1038/s41568-019-0238-1
   Sauter B, 2000, J EXP MED, V191, P423, DOI 10.1084/jem.191.3.423
   Schreiber RD, 2011, SCIENCE, V331, P1565, DOI 10.1126/science.1203486
   Schurz H, 2019, HUM GENOMICS, V13, DOI 10.1186/s40246-018-0185-z
   Shang B, 2015, SCI REP-UK, V5, DOI 10.1038/srep15179
   Sharabi AB, 2015, CANCER IMMUNOL RES, V3, P345, DOI 10.1158/2326-6066.CIR-14-0196
   Shaverdian N, 2017, LANCET ONCOL, V18, P895, DOI 10.1016/S1470-2045(17)30380-7
   Shimada Y, 2009, EXP GERONTOL, V44, P517, DOI 10.1016/j.exger.2009.05.003
   Sinha N, 2021, JCO PRECIS ONCOL, V5, P1147, DOI 10.1200/PO.21.00168
   Sivan A, 2015, SCIENCE, V350, P1084, DOI 10.1126/science.aac4255
   Smith LK, 2020, CANCERS, V12, DOI 10.3390/cancers12061583
   Solomon I, 2020, NAT CANCER, V1, P1153, DOI 10.1038/s43018-020-00133-0
   Strobel SB, 2021, LIFE-BASEL, V11, DOI 10.3390/life11040269
   Svane IM, 2020, ANN ONCOL, V31, pS1176, DOI 10.1016/j.annonc.2020.08.2278
   Tan CL, 2021, J EXP MED, V218, DOI 10.1084/jem.20182232
   Tanoue T, 2019, NATURE, V565, P600, DOI 10.1038/s41586-019-0878-z
   Telesford KM, 2015, GUT MICROBES, V6, P234, DOI 10.1080/19490976.2015.1056973
   Teo MY, 2018, J CLIN ONCOL, V36, P1685, DOI 10.1200/JCO.2017.75.7740
   Tumeh PC, 2014, NATURE, V515, P568, DOI 10.1038/nature13954
   Urban K, 2021, JAAD INT, V2, P98, DOI 10.1016/j.jdin.2020.10.013
   van Deursen JM, 2014, NATURE, V509, P439, DOI 10.1038/nature13193
   Verma V, 2019, NAT IMMUNOL, V20, P1231, DOI 10.1038/s41590-019-0441-y
   Wang C, 2009, J IMMUNOL, V182, P3294, DOI 10.4049/jimmunol.0803205
   Wang ZM, 2019, NAT MED, V25, P141, DOI 10.1038/s41591-018-0221-5
   Watson M, 2016, PREV MED, V91, P294, DOI 10.1016/j.ypmed.2016.08.032
   Weber JS, 2015, LANCET ONCOL, V16, P375, DOI 10.1016/S1470-2045(15)70076-8
   Weber JS, 2013, J CLIN ONCOL, V31, P4311, DOI 10.1200/JCO.2013.51.4802
   Wolchok JD, 2017, NEW ENGL J MED, V377, P1345, DOI 10.1056/NEJMoa1709684
   Wu Q, 2019, ONCOIMMUNOLOGY, V8, DOI 10.1080/2162402X.2019.1568810
   Wu YC, 2018, INT J CANCER, V143, P45, DOI 10.1002/ijc.31301
   Yan X, 2020, FRONT ONCOL, V10, DOI 10.3389/fonc.2020.01671
   Yang H, 2019, NAT MED, V25, P1428, DOI 10.1038/s41591-019-0566-4
   Ye YQ, 2020, NAT COMMUN, V11, DOI 10.1038/s41467-020-15679-x
   Yentz S, 2019, ANN TRANSL MED, V7, DOI 10.21037/atm.2019.05.62
   Zeng J, 2013, INT J RADIAT ONCOL, V86, P343, DOI 10.1016/j.ijrobp.2012.12.025
   Zhang QJ, 2021, FRONT IMMUNOL, V12, DOI 10.3389/fimmu.2021.657575
NR 125
TC 11
Z9 11
U1 0
U2 5
PU MDPI
PI BASEL
PA ST ALBAN-ANLAGE 66, CH-4052 BASEL, SWITZERLAND
EI 2075-1729
J9 LIFE-BASEL
JI Life-Basel
PD DEC
PY 2021
VL 11
IS 12
AR 1318
DI 10.3390/life11121318
PG 17
WC Biology; Microbiology
WE Science Citation Index Expanded (SCI-EXPANDED)
SC Life Sciences & Biomedicine - Other Topics; Microbiology
GA YA4GY
UT WOS:000738294900001
PM 34947849
OA gold, Green Published
DA 2025-02-18
ER

PT J
AU Zhu, GJ
   Su, HX
   Johnson, CH
   Khan, SA
   Kluger, H
   Lu, LG
AF Zhu, Gongjian
   Su, Haixiang
   Johnson, Caroline H.
   Khan, Sajid A.
   Kluger, Harriet
   Lu, Lingeng
TI Intratumour microbiome associated with the infiltration of cytotoxic
   CD8+T cells and patient survival in cutaneous melanoma
SO EUROPEAN JOURNAL OF CANCER
LA English
DT Article
DE CD8+T cells; Gut microbiome; Intratumour bacteria; Melanoma; Prognosis
ID METASTATIC MELANOMA; PREDICT RESPONSE; IMMUNE-RESPONSES; PD-L1
   EXPRESSION; BLOCKADE; CANCER; CHEMOTHERAPY; LYMPHOCYTES; CD8(+)
AB Objective: The gut microbiome plays an important role in systemic inflammation and immune response. Microbes can translocate and reside in tumour niches. However, it is unclear how the intratumour microbiome affects immunity in human cancer. The purpose of this study was to investigate the association between intratumour bacteria, infiltrating CD8+ T cells and patient survival in cutaneous melanoma.
   Methods: Using The Cancer Genome Altas's cutaneous melanoma RNA sequencing data, levels of intratumour bacteria and infiltrating CD8+ T cells were determined. Correlation be-tween intratumour bacteria and infiltrating CD8+ T cells or chemokine gene expression and survival analysis of infiltrating CD8+ T cells and Lachnoclostridium in cutaneous melanoma were performed.
   Results: Patients with low levels of CD8+ T cells have significantly shorter survival than those with high levels. The adjusted hazard ratio was 1.57 (low vs high) (95% confidence interval: 1.17-2.10, p = 0.002). Intratumour bacteria of the Lachnoclostridium genus ranked top in a positive association with infiltrating CD8 T cells (correlation coefficient = 0.38, p = 9.4 x 10(-1)4), followed by Gelidibacter (0.31, p = 1.13 x 10(-9)), Flammeovirga (0.29, p = 1.96 x 10(-8)) and Acinetobacter (0.28, p = 8.94 x 10(-8)). These intratumour genera posi-tively correlated with chemokine CXCL9, CXCL10 and CCL5 expression. The high Lachnoclostridium load significantly reduced the mortality risk (p = 0.0003). However, no statistically significant correlation was observed between intratumour Lachnoclostridium abundance and the levels of either NK, B or CD4+ T cells.
   Conclusion: Intratumour-residing gut microbiota could modulate chemokine levels and affect CD8+ T-cell infiltration, consequently influencing patient survival in cutaneous melanoma. Manipulating the intratumour gut microbiome may benefit patient outcomes for those under-going immunotherapy. (C) 2021 Elsevier Ltd. All rights reserved.
C1 [Zhu, Gongjian; Su, Haixiang] Gansu Prov Canc Hosp, Gansu Prov Acad Med Sci, Lanzhou 730050, Peoples R China.
   [Zhu, Gongjian; Lu, Lingeng] Yale Univ, Yale Canc Ctr, Yale Sch Publ Hlth, Sch Med,Dept Chron Dis Epidemiol, New Haven, CT USA.
   [Johnson, Caroline H.] Yale Univ, Yale Sch Publ Hlth, Dept Environm Hlth Sci, New Haven, CT USA.
   [Khan, Sajid A.] Yale Univ, Sch Med, Dept Surg, Div Surg Oncol, New Haven, CT 06510 USA.
   [Kluger, Harriet] Yale Univ, Sch Med, Dept Med Oncol, New Haven, CT USA.
C3 Yale University; Yale New Haven Hospital; Yale University; Yale
   University; Yale University
RP Lu, LG (corresponding author), Yale Sch Publ Hlth, Dept Chron Dis Epidemiol, 60 Coll St, New Haven, CT 06520 USA.
EM lingeng.lu@yale.edu
RI khan, sajid/HGE-2406-2022
OI Lu, Lingeng/0000-0001-9871-0809; Johnson, Caroline/0000-0002-5298-1299
FU United States NIH [P50 CA121974, R01 CA227473, R01 CA216846]; National
   Cancer Institute [R01CA216846] Funding Source: NIH RePORTER
FX This work was supported by The United States NIH grants P50 CA121974,
   R01 CA227473 and R01 CA216846 (to H.K.) .
CR Adams S, 2014, J CLIN ONCOL, V32, P2959, DOI 10.1200/JCO.2013.55.0491
   Algazi A, 2020, ANN ONCOL, V31, P532, DOI 10.1016/j.annonc.2019.12.008
   Baruch EN, 2021, SCIENCE, V371, P602, DOI 10.1126/science.abb5920
   Belkaid Y, 2014, CELL, V157, P121, DOI 10.1016/j.cell.2014.03.011
   Bhattacharya N, 2016, IMMUNITY, V45, P641, DOI 10.1016/j.immuni.2016.08.008
   Bommareddy PK, 2019, ONCOIMMUNOLOGY, V8, DOI 10.1080/2162402X.2019.1591875
   Chaput N, 2017, ANN ONCOL, V28, P1368, DOI 10.1093/annonc/mdx108
   Cobos FA, 2020, NAT COMMUN, V11, DOI 10.1038/s41467-020-19015-1
   Cremonesi E, 2018, GUT, V67, P1984, DOI 10.1136/gutjnl-2016-313498
   Cursons J, 2019, CANCER IMMUNOL RES, V7, P1162, DOI 10.1158/2326-6066.CIR-18-0500
   Davar D, 2021, SCIENCE, V371, P595, DOI 10.1126/science.abf3363
   Edwards J, 2018, CLIN CANCER RES, V24, P3036, DOI 10.1158/1078-0432.CCR-17-2257
   Farhana L, 2018, METHODS MOL BIOL, V1856, P35, DOI 10.1007/978-1-4939-8751-1_3
   Finotello F, 2019, GENOME MED, V11, DOI 10.1186/s13073-019-0638-6
   Frankel AE, 2019, INTEGR CANCER THER, V18, DOI 10.1177/1534735419846379
   Fu QF, 2019, ONCOIMMUNOLOGY, V8, DOI 10.1080/2162402X.2019.1593806
   Gide TN, 2019, CANCER CELL, V35, P238, DOI 10.1016/j.ccell.2019.01.003
   Gooden MJM, 2011, BRIT J CANCER, V105, P93, DOI 10.1038/bjc.2011.189
   Gopalakrishnan V, 2018, SCIENCE, V359, P97, DOI 10.1126/science.aan4236
   Gopalakrishnan V, 2018, CANCER CELL, V33, P570, DOI 10.1016/j.ccell.2018.03.015
   Hatziapostolou M, 2011, CELL, V147, P1233, DOI 10.1016/j.cell.2011.10.043
   Hodi FS, 2010, NEW ENGL J MED, V363, P711, DOI 10.1056/NEJMoa1003466
   Kluger HM, 2015, CLIN CANCER RES, V21, P3052, DOI 10.1158/1078-0432.CCR-14-3073
   Kreiter S, 2015, NATURE, V520, P692, DOI 10.1038/nature14426
   Liew FY, 2005, NAT REV IMMUNOL, V5, P446, DOI 10.1038/nri1630
   Liu D, 2019, NAT MED, V25, P1916, DOI 10.1038/s41591-019-0654-5
   Ma C, 2018, SCIENCE, V360, DOI 10.1126/science.aan5931
   Massi D, 2019, J IMMUNOTHER CANCER, V7, DOI 10.1186/s40425-019-0797-4
   Nejman D, 2020, SCIENCE, V368, P973, DOI 10.1126/science.aay9189
   Ott PA, 2017, NATURE, V547, P217, DOI 10.1038/nature22991
   Venegas DP, 2019, FRONT IMMUNOL, V10, DOI 10.3389/fimmu.2019.00277
   Poore GD, 2020, NATURE, V579, P567, DOI 10.1038/s41586-020-2095-1
   Ribas A, 2015, LANCET ONCOL, V16, P908, DOI 10.1016/S1470-2045(15)00083-2
   Robert C, 2011, NEW ENGL J MED, V364, P2517, DOI 10.1056/NEJMoa1104621
   Routy B, 2018, SCIENCE, V359, P91, DOI 10.1126/science.aan3706
   Sahin U, 2017, NATURE, V547, P222, DOI 10.1038/nature23003
   Spitzer MH, 2017, CELL, V168, P487, DOI 10.1016/j.cell.2016.12.022
   Tay RE, 2021, CANCER GENE THER, V28, P5, DOI 10.1038/s41417-020-0183-x
   Tirosh I, 2016, SCIENCE, V352, P189, DOI 10.1126/science.aad0501
   Tumeh PC, 2014, NATURE, V515, P568, DOI 10.1038/nature13954
   Van Allen EM, 2015, SCIENCE, V350, P207, DOI 10.1126/science.aad0095
   Vilain RE, 2017, CLIN CANCER RES, V23, P5024, DOI 10.1158/1078-0432.CCR-16-0698
   Wang G, 2020, NAT COMMUN, V11, DOI 10.1038/s41467-020-15229-5
   Weber JS, 2015, LANCET ONCOL, V16, P375, DOI 10.1016/S1470-2045(15)70076-8
   Wood DE, 2014, GENOME BIOL, V15, DOI 10.1186/gb-2014-15-3-r46
   Yu AI, 2020, CELL REP, V31, DOI 10.1016/j.celrep.2020.03.035
NR 46
TC 75
Z9 79
U1 5
U2 28
PU ELSEVIER SCI LTD
PI OXFORD
PA THE BOULEVARD, LANGFORD LANE, KIDLINGTON, OXFORD OX5 1GB, OXON, ENGLAND
SN 0959-8049
EI 1879-0852
J9 EUR J CANCER
JI Eur. J. Cancer
PD JUL
PY 2021
VL 151
BP 25
EP 34
DI 10.1016/j.ejca.2021.03.053
EA MAY 2021
PG 10
WC Oncology
WE Science Citation Index Expanded (SCI-EXPANDED)
SC Oncology
GA SQ4AN
UT WOS:000660301100004
PM 33962358
OA Green Accepted, Bronze
DA 2025-02-18
ER

PT J
AU Hahn, AW
   Menk, A
   Rivadeneira, DB
   Augustin, RC
   Xu, MC
   Li, J
   Wu, XG
   Mishra, AK
   Gide, TN
   Quek, C
   Zang, Y
   Spencer, CN
   Menzies, AM
   Daniel, CR
   Hudgens, CW
   Nowicki, T
   Haydu, LE
   Khan, MAW
   Gopalakrishnan, V
   Burton, EM
   Malke, J
   Simon, JM
   Bernatchez, C
   Putluri, N
   Woodman, SE
   Gopal, YNV
   Guerrieri, R
   Fischer, GM
   Wang, J
   Wani, KM
   Thompson, JF
   Lee, JE
   Hwu, P
   Ajami, N
   Gershenwald, JE
   Long, G
   Scolyer, RA
   Tetzlaff, MT
   Lazar, AJ
   Schadendorf, D
   Wargo, JA
   Kirkwood, JM
   DeBerardinis, RJ
   Liang, H
   Futreal, A
   Zhang, JH
   Wilmott, JS
   Peng, WY
   Davies, MA
   Delgoffe, GM
   Najjar, YG
   McQuade, JL
AF Hahn, Andrew W.
   Menk, Ashley, V
   Rivadeneira, Dayana B.
   Augustin, Ryan C.
   Xu, Mingchu
   Li, Jun
   Wu, Xiaogang
   Mishra, Aditya K.
   Gide, Tuba N.
   Quek, Camelia
   Zang, Yan
   Spencer, Christine N.
   Menzies, Alexander M.
   Daniel, Carrie R.
   Hudgens, Courtney W.
   Nowicki, Theodore
   Haydu, Lauren E.
   Khan, M. A. Wadud
   Gopalakrishnan, Vancheswaran
   Burton, Elizabeth M.
   Malke, Jared
   Simon, Julie M.
   Bernatchez, Chantale
   Putluri, Nagireddy
   Woodman, Scott E.
   Gopal, Y. N. Vashisht
   Guerrieri, Renato
   Fischer, Grant M.
   Wang, Jian
   Wani, Khalida M.
   Thompson, John F.
   Lee, Jeffrey E.
   Hwu, Patrick
   Ajami, Nadim
   Gershenwald, Jeffrey E.
   Long, Georgina, V
   Scolyer, Richard A.
   Tetzlaff, Michael T.
   Lazar, Alexander J.
   Schadendorf, Dirk
   Wargo, Jennifer A.
   Kirkwood, John M.
   DeBerardinis, Ralph J.
   Liang, Han
   Futreal, Andrew
   Zhang, Jianhua
   Wilmott, James S.
   Peng, Weiyi
   Davies, Michael A.
   Delgoffe, Greg M.
   Najjar, Yana G.
   McQuade, Jennifer L.
TI Obesity Is Associated with Altered Tumor Metabolism in Metastatic
   Melanoma
SO CLINICAL CANCER RESEARCH
LA English
DT Article
ID RESISTANCE; IMMUNOTHERAPY; MICROBIOME; OUTCOMES; THERAPY; CANCER
AB Purpose: Overweight/obese (OW/OB) patients with metastatic melanoma unexpectedly have improved outcomes with immune checkpoint inhibitors (ICI) and BRAF-targeted therapies. The mechanism(s) underlying this association remain unclear, thus we assessed the integrated molecular, metabolic, and immune profile of tumors, as well as gut microbiome features, for associations with patient body mass index (BMI).
   Experimental Design: Associations between BMI [normal (NL < 25) or OW/OB (BMI >= 25)] and tumor or microbiome characteristics were examined in specimens from 782 patients with metastatic melanomaacross 7 cohorts. DNAassociations were evaluated in The Cancer Genome Atlas cohort. RNA sequencing from 4 cohorts (n = 357) was batch corrected and gene set enrichment analysis (GSEA) by BMI category was performed. Metabolic profiling was conducted in a subset of patients (x = 36) by LC/MS, and in flow-sorted melanoma tumor cells (x = 37) and patient-derived melanoma cell lines (x = 17) using the Seahorse XF assay. Gut microbiome features were examined in an independent cohort (n = 371).
   Results: DNA mutations and copy number variations were not associated with BMI. GSEA demonstrated that tumors from OW/ OB patients were metabolically quiescent, with downregulation of oxidative phosphorylation and multiple other metabolic pathways. Direct metabolite analysis and functional metabolic profiling confirmed decreased central carbon metabolism in OW/OB metastatic melanoma tumors and patient-derived cell lines. The overall structure, diversity, and taxonomy of the fecal microbiome did not differ by BMI.
   Conclusions: These findings suggest that the host metabolic phenotype influences melanoma metabolism and provide insight into the improved outcomes observed in OW/OB patients with metastatic melanoma treated with ICIs and targeted therapies.
C1 [Hahn, Andrew W.] Univ Texas MD Anderson Canc Ctr, Div Canc Med, Houston, TX 77030 USA.
   [Menk, Ashley, V; Rivadeneira, Dayana B.; Zang, Yan; Delgoffe, Greg M.] Univ Pittsburgh, Dept Immunol, Pittsburgh, PA USA.
   [Augustin, Ryan C.] Univ Pittsburgh, Dept Med, Pittsburgh, PA USA.
   [Xu, Mingchu; Wu, Xiaogang; Mishra, Aditya K.; Burton, Elizabeth M.; Woodman, Scott E.; Ajami, Nadim; Lazar, Alexander J.; Wargo, Jennifer A.; Futreal, Andrew; Zhang, Jianhua] Univ Texas MD Anderson Canc Ctr, Dept Genom Med, Div Canc Med, Houston, TX 77030 USA.
   [Li, Jun; Liang, Han] Univ Texas MD Anderson Canc Ctr, Dept Bioinformat & Computat Biol, Div Basic Sci, Houston, TX 77030 USA.
   [Gide, Tuba N.; Quek, Camelia; Menzies, Alexander M.; Thompson, John F.; Long, Georgina, V; Scolyer, Richard A.; Wilmott, James S.] Univ Sydney, Melanoma Inst Australia, Sydney, NSW, Australia.
   [Spencer, Christine N.] Parker Inst Canc Immunotherapy, San Francisco, CA USA.
   [Daniel, Carrie R.] Univ Texas MD Anderson Canc Ctr, Dept Epidemiol, Div Canc Prevent & Populat Sci, Houston, TX 77030 USA.
   [Hudgens, Courtney W.; Wani, Khalida M.; Lazar, Alexander J.] Univ Texas MD Anderson Canc Ctr, Dept Translat Mol Pathol, Div Pathol & Lab Med, Houston, TX 77030 USA.
   [Nowicki, Theodore] Univ Calif Los Angeles, Dept Pediat, Div Pediat Hematol Oncol, Los Angeles, CA 90024 USA.
   [Nowicki, Theodore] Univ Calif Los Angeles, Jonsson Comprehens Canc Ctr, Los Angeles, CA 90024 USA.
   [Nowicki, Theodore; Gershenwald, Jeffrey E.] Univ Calif Los Angeles, Eli & Edythe Broad Ctr Regenerat Med & Stem Cell, Los Angeles, CA USA.
   [Haydu, Lauren E.; Khan, M. A. Wadud; Gopalakrishnan, Vancheswaran; Malke, Jared; Simon, Julie M.; Lee, Jeffrey E.; Wargo, Jennifer A.] Univ Texas MD Anderson Canc Ctr, Dept Surg Oncol, Div Surg, Houston, TX 77030 USA.
   [Bernatchez, Chantale] Univ Texas MD Anderson Canc Ctr, Dept Biol Dev, Div Therapeut Discovery, Houston, TX 77030 USA.
   [Putluri, Nagireddy] Baylor Coll Med, Dept Mol & Cellular Biol, Houston, TX 77030 USA.
   [Gopal, Y. N. Vashisht; Guerrieri, Renato; Davies, Michael A.; McQuade, Jennifer L.] Univ Texas MD Anderson Canc Ctr, Dept Melanoma Med Oncol, Div Canc Med, Houston, TX 77030 USA.
   [Fischer, Grant M.] Brigham & Womens Hosp, Dept Pathol, 75 Francis St, Boston, MA 02115 USA.
   [Wang, Jian] Univ Texas MD Anderson Canc Ctr, Dept Biostat, Div Biosci, Houston, TX 77030 USA.
   [Hwu, Patrick] H Lee Moffitt Canc Ctr & Res Inst, Dept Cutaneous Oncol, Tampa Bay, FL USA.
   [Long, Georgina, V; Scolyer, Richard A.] Univ Sydney, Fac Med & Hlth, Sydney, NSW, Australia.
   [Long, Georgina, V; Scolyer, Richard A.] Univ Sydney, Charles Perkins Ctr, Sydney, NSW, Australia.
   [Scolyer, Richard A.] Royal Prince Alfred Hosp, Tissue Pathol & Diagnost Oncol, Sydney, NSW, Australia.
   [Scolyer, Richard A.] NSW Hlth Pathol, Sydney, NSW, Australia.
   [Tetzlaff, Michael T.] Univ Calif San Francisco, Dept Pathol, Div Dermatopathol, San Francisco, CA 94140 USA.
   [Schadendorf, Dirk] Univ Hosp Essen, Dept Dermatol Venereol & Allergol, Essen, Germany.
   [Schadendorf, Dirk] German Canc Consortium, Partner Site Essen, Essen, Germany.
   [Kirkwood, John M.; Najjar, Yana G.] Univ Pittsburgh, Dept Med, Div Hematol Oncol, Pittsburgh, PA USA.
   [DeBerardinis, Ralph J.] Univ Texas Southwestern Med Ctr Dallas, Childrens Med Res Inst, Dallas, TX 75390 USA.
   [DeBerardinis, Ralph J.] Univ Texas Southwestern Med Ctr Dallas, Howard Hughes Med Inst, Dallas, TX 75390 USA.
   [Peng, Weiyi] Univ Houston, Dept Biol & Biochem, Houston, TX USA.
C3 University of Texas System; UTMD Anderson Cancer Center; Pennsylvania
   Commonwealth System of Higher Education (PCSHE); University of
   Pittsburgh; Pennsylvania Commonwealth System of Higher Education
   (PCSHE); University of Pittsburgh; University of Texas System; UTMD
   Anderson Cancer Center; University of Texas System; UTMD Anderson Cancer
   Center; University of Sydney; Melanoma Institute Australia; University
   of Texas System; UTMD Anderson Cancer Center; University of Texas
   System; UTMD Anderson Cancer Center; University of California System;
   University of California Los Angeles; UCLA Jonsson Comprehensive Cancer
   Center; University of California System; University of California Los
   Angeles; University of California System; University of California Los
   Angeles; University of Texas System; UTMD Anderson Cancer Center;
   University of Texas System; UTMD Anderson Cancer Center; Baylor College
   of Medicine; University of Texas System; UTMD Anderson Cancer Center;
   Harvard University; Harvard University Medical Affiliates; Brigham &
   Women's Hospital; University of Texas System; UTMD Anderson Cancer
   Center; H Lee Moffitt Cancer Center & Research Institute; University of
   Sydney; University of Sydney; University of Sydney; NSW Health; Royal
   Prince Alfred Hospital; University of California System; University of
   California San Francisco; University of Duisburg Essen; Helmholtz
   Association; German Cancer Research Center (DKFZ); Pennsylvania
   Commonwealth System of Higher Education (PCSHE); University of
   Pittsburgh; University of Texas System; University of Texas Southwestern
   Medical Center Dallas; University of Texas System; University of Texas
   Southwestern Medical Center Dallas; Howard Hughes Medical Institute;
   University of Houston System; University of Houston
RP McQuade, JL (corresponding author), Univ Texas MD Anderson Canc Ctr, Dept Melanoma, Div Canc Med, 1515 Holcombe Blvd,Unit 0430, Houston, TX 77030 USA.
EM jmcquade@mdanderson.org
RI DeBerardinis, Ralph/LSL-9694-2024; Kirkwood, John/AGS-8246-2022; Long,
   Georgina/C-1771-2013; Quek, Camelia/AAX-1643-2020; Lazar,
   Alexander/A-3416-2008; Najjar, Yana/JJC-7827-2023; Thompson,
   John/F-9075-2013; Mishra, Aditya/HZI-7201-2023; Burton,
   Elizabeth/AAB-9393-2021; Wu, Xiaogang/AAA-3857-2021; Lee,
   Joseph/D-2441-2012; Gershenwald, Jeff/AAX-4367-2020; Wilmott,
   James/AGA-8227-2022; Xu, Mingchu/J-9369-2019; Hahn, Andrew/M-9975-2019;
   Gide, Tuba/GON-6112-2022; Menzies, Alexander/ACD-0092-2022;
   Gopalakrishnan, Vancheswaran/S-9550-2019; Delgoffe, Greg/HCH-2805-2022;
   Scolyer, Richard/AAE-8511-2019; Li, Jun/O-9911-2014; Schadendorf,
   Dirk/AAE-8206-2019
OI Mishra, Aditya/0000-0003-0775-3219; Guerrieri,
   Renato/0000-0003-4762-4905; Wu, Xiaogang/0000-0003-4373-6926; Delgoffe,
   Greg/0000-0002-2957-8135; Burton, Elizabeth/0000-0002-3424-4922;
   Scolyer, Richard/0000-0002-8991-0013; Quek, Camelia/0000-0002-1244-961X;
   Rivadeneira, Dayana/0000-0001-9483-7036; Gide, Tuba/0000-0003-2473-5565;
   Hudgens, Courtney/0000-0001-8312-7485; Hahn, Andrew/0000-0002-4153-205X;
   Li, Jun/0000-0002-1171-7141; Schadendorf, Dirk/0000-0003-3524-7858
FU American Society of Clinical Oncology and Conquer Cancer Foundation;
   Transdisciplinary Research in Energetics and Cancer Research Training
   Workshop [R25CA203650]; Melanoma Research Alliance; Elkins Foundation;
   Seerave Foundation; Rising Tide Foundation; Mark Foundation for Cancer
   Research; MDA Melanoma SPORE Developmental Research Program Award;
   MDAPhysician Scientist Program; MDA Moonshot Program; American Society
   of Clinical Oncology and Conquer Cancer Foundation Young Investigator
   Award; Rob Heyvaert and Paul Heynen Prostate Cancer Foundation Young
   Investigator Award; CPRIT Proteomics and Metabolomics Core Facility
   [RP210227]; NIH [P30 CA125123, K08 CA241088, 1 R01 CA219896-01A1]; Dan
   L. Duncan Cancer Center; HHMI, NIH/NCI [R35CA22044901]; CPRIT
   [RP180778]; Mark Foundation Emerging Leader Award; CRI Lloyd Old STAR
   Award; DoD [CA170483]; Welch Foundation [G-0040-20010628]; Dr. Miriam
   and Sheldon G. Adelson Medical Research Foundation; AIM at Melanoma
   Foundation; NIH/NCI [1 P50 CA221703-02]; Cancer Fighters of Houston;
   Anne and John Mendelsohn Chair for Cancer Research; Irving and Nadine
   Mansfield and Robert David Levitt Cancer Research Chair; American Cancer
   Society [RSG-17-049-01-NEC]; Melanoma Research Alliance, Andrew Sabin
   Family Fellows Program; NCI [CCSG 5P30 CA016672-37]; Tower Cancer
   Research Foundation Career Development Award; Hyundai Hope on Wheels
   Young Investigator Award; MDA Melanoma SPORE; MDA Melanoma Moonshot
   Program; Cancer Institute NSW Early Career Fellowships; U.S-Israel
   Binational Science Foundation [201332]; Melanoma Research Alliance
   [4022024]; Stand Up To Cancer Innovative Research Grant [SU2C-AACR-IRG
   19-17]; Department of Defense [W81XWH-16-1-0121]; MDA Multidisciplinary
   Research Program Grant, Andrew Sabin Family Fellows Program; MDA's
   Melanoma Moon Shots Program; Australian National Health and Medical
   Research Council (NHMRC) Program [APP1093017]; NHMRC Practitioner
   Fellowship [APP1141295];  [DP2AI136598]; National Cancer Institute
   [K08CA241088] Funding Source: NIH RePORTER
FX This work was supported by American Society of Clinical Oncology and
   Conquer Cancer Foundation Young Investigator Award and Career
   Development Award to J.L. McQuade. J.L. McQuade also acknowledges the
   Transdisciplinary Research in Energetics and Cancer Research Training
   Workshop R25CA203650 and the MDA Center for Energy Balance in Cancer
   Prevention and Survivorship and is supported by the Melanoma Research
   Alliance, the Elkins Foundation, Seerave Foundation, Rising Tide
   Foundation, the Mark Foundation for Cancer Research, MDA Melanoma SPORE
   Developmental Research Program Award, MDAPhysician Scientist Program and
   MDA Moonshot Program. A.W. Hahn is supported by an American Society of
   Clinical Oncology and Conquer Cancer Foundation Young Investigator Award
   and the Rob Heyvaert and Paul Heynen Prostate Cancer Foundation Young
   Investigator Award. This work was supported by CPRIT Proteomics and
   Metabolomics Core Facility (N.P.; RP210227), NIH (P30 CA125123), and Dan
   L. Duncan Cancer Center. R.J. DeBerardinis is supported by HHMI, NIH/NCI
   (R35CA22044901), and CPRIT (RP180778). G.M. Delgoffe was supported by
   DP2AI136598, a Mark Foundation Emerging Leader Award, and a CRI Lloyd
   Old STAR Award. G.M. Delgoffe and Y.G. Najjar are supported by DoD
   CA170483 and the Melanoma Research Alliance. A. Futreal was supported by
   the Welch Foundation, G-0040-20010628. M.A. Davies is supported by the
   Dr. Miriam and Sheldon G. Adelson Medical Research Foundation, the AIM
   at Melanoma Foundation, the NIH/NCI (1 P50 CA221703-02), Cancer Fighters
   of Houston, the Anne and John Mendelsohn Chair for Cancer Research, and
   philanthropic contributions to the Melanoma Moon Shots Program of MD
   Anderson J.E. Lee is supported by the Irving and Nadine Mansfield and
   Robert David Levitt Cancer Research Chair, the NIH/NCI (1 P50
   CA221703-02), and philanthropic contributions to the MD Anderson Marit
   Peterson Fund for Melanoma Research. J.E. Gershenwald is supported by
   the John M. Skibber Professorship, the Booker Family Foundation, the
   NIH/NCI (1 P50 CA221703-02), and philanthropic contributions to the
   Melanoma Moon Shots Program of MD Anderson. C.R. Daniel is supported by
   the American Cancer Society (RSG-17-049-01-NEC), the Melanoma Research
   Alliance, Andrew Sabin Family Fellows Program, and the NCI (CCSG 5P30
   CA016672-37 to MD Anderson) and acknowledges the MDACC Bionutrition Core
   and Center for Energy Balance in Cancer Prevention and Survivorship. T.
   Nowicki is supported by the NIH grant K08 CA241088, the Tower Cancer
   Research Foundation Career Development Award, and the Hyundai Hope on
   Wheels Young Investigator Award. A.J. Lazar is supported by the MDA
   Melanoma SPORE and the MDA Melanoma Moonshot Program. T.N. Gide and C.
   Quek are supported by Cancer Institute NSW Early Career Fellowships.
   J.A. Wargo is supported by the NIH (1 R01 CA219896-01A1), U.S-Israel
   Binational Science Foundation (201332), the Melanoma Research Alliance
   (4022024), a Stand Up To Cancer Innovative Research Grant, Grant Number
   SU2C-AACR-IRG 19-17, Department of Defense (W81XWH-16-1-0121), MDA
   Multidisciplinary Research Program Grant, Andrew Sabin Family Fellows
   Program, and MDA's Melanoma Moon Shots Program. J.A. Wargo is a member
   of the Parker Institute for Cancer Immunotherapy at MDA. R.A. Scolyer
   and J.F. Thompson are supported by an Australian National Health and
   Medical Research Council (NHMRC) Program Grant (APP1093017) R.A. Scolyer
   is supported by an NHMRC Practitioner Fellowship (APP1141295). Support
   from Deborah McMurtrie and John McMurtrie is also gratefully
   acknowledged.
CR Akbani R, 2015, CELL, V161, P1681, DOI 10.1016/j.cell.2015.05.044
   Akbani R, 2014, NAT COMMUN, V5, DOI 10.1038/ncomms4887
   Alam H, 2020, CANCER CELL, V37, P599, DOI 10.1016/j.ccell.2020.03.005
   An Y, 2020, J TRANSL MED, V18, DOI 10.1186/s12967-020-02404-x
   Andrews MC, 2021, NAT MED, V27, P1432, DOI 10.1038/s41591-021-01406-6
   Cascone T, 2018, CELL METAB, V27, P977, DOI 10.1016/j.cmet.2018.02.024
   Conforti F, 2018, LANCET ONCOL, V19, P737, DOI 10.1016/S1470-2045(18)30261-4
   Cortellini A, 2020, J IMMUNOTHER CANCER, V8, DOI 10.1136/jitc-2020-001403
   Fischer GM, 2019, CANCER DISCOV, V9, P628, DOI 10.1158/2159-8290.CD-18-1489
   Gide TN, 2019, CANCER CELL, V35, P238, DOI 10.1016/j.ccell.2019.01.003
   Gopal YNV, 2014, CANCER RES, V74, P7037, DOI 10.1158/0008-5472.CAN-14-1392
   Gopalakrishnan V, 2018, SCIENCE, V359, P97, DOI 10.1126/science.aan4236
   Hopkins BD, 2018, NATURE, V560, P499, DOI 10.1038/s41586-018-0343-4
   Hugo W, 2016, CELL, V165, P35, DOI 10.1016/j.cell.2016.02.065
   Jaiswal AR, 2020, CANCER IMMUNOL RES, V8, P1365, DOI 10.1158/2326-6066.CIR-19-0005
   Kichenadasse G, 2020, JAMA ONCOL, V6, P512, DOI 10.1001/jamaoncol.2019.5241
   Klil-Drori AJ, 2017, NAT REV CLIN ONCOL, V14, P85, DOI 10.1038/nrclinonc.2016.120
   Kugel CH, 2018, CLIN CANCER RES, V24, P5347, DOI 10.1158/1078-0432.CCR-18-1116
   Lalani AKA, 2021, JAMA ONCOL, V7, P773, DOI 10.1001/jamaoncol.2021.0019
   Larkin J, 2019, NEW ENGL J MED, V381, P1535, DOI 10.1056/NEJMoa1910836
   Long GV, 2018, J CLIN ONCOL, V36, P667, DOI 10.1200/JCO.2017.74.1025
   Lord GM, 1998, NATURE, V394, P897, DOI 10.1038/29795
   Marabelle A, 2019, ANN ONCOL, pV475, DOI [10.1093/annonc/mdz253, 10.1093/annonc/mdz253.018, DOI 10.1093/ANNONC/MDZ253.018]
   Matson V, 2018, SCIENCE, V359, P104, DOI 10.1126/science.aao3290
   McQuade JL, 2018, LANCET ONCOL, V19, P310, DOI 10.1016/S1470-2045(18)30078-0
   Najjar YG, 2019, JCI INSIGHT, V4, DOI 10.1172/jci.insight.124989
   Peng WY, 2016, CANCER DISCOV, V6, P202, DOI 10.1158/2159-8290.CD-15-0283
   Pollak M, 2008, NAT REV CANCER, V8, P915, DOI 10.1038/nrc2536
   Putluri N, 2011, CANCER RES, V71, P7376, DOI 10.1158/0008-5472.CAN-11-1154
   Routy B, 2018, SCIENCE, V359, P91, DOI 10.1126/science.aan3706
   Spencer CN, 2021, SCIENCE, V374, P1632, DOI 10.1126/science.aaz7015
   Wang ZM, 2019, NAT MED, V25, P141, DOI 10.1038/s41591-018-0221-5
   Werneck MBF, 2008, J IMMUNOL, V180, P8004, DOI 10.4049/jimmunol.180.12.8004
   Xiao H, 2020, FRONT GENET, V11, DOI 10.3389/fgene.2020.00297
   Zhang MM, 2018, CANCER DISCOV, V8, P1006, DOI 10.1158/2159-8290.CD-17-1371
NR 35
TC 18
Z9 20
U1 2
U2 10
PU AMER ASSOC CANCER RESEARCH
PI PHILADELPHIA
PA 615 CHESTNUT ST, 17TH FLOOR, PHILADELPHIA, PA 19106-4404 USA
SN 1078-0432
EI 1557-3265
J9 CLIN CANCER RES
JI Clin. Cancer Res.
PD JAN 1
PY 2023
VL 29
IS 1
BP 154
EP 164
DI 10.1158/1078-0432.CCR-22-2661
PG 11
WC Oncology
WE Science Citation Index Expanded (SCI-EXPANDED)
SC Oncology
GA 8S0PS
UT WOS:000928291100001
PM 36166093
OA Green Submitted, Green Accepted
DA 2025-02-18
ER

PT J
AU Golcic, M
   Simetic, L
   Herceg, D
   Blazicevic, K
   Jovanovic, GK
   Drazic, I
   Belancic, A
   Skocibusic, N
   Palcevski, D
   Rubinic, I
   Vlahovic-Palcevski, V
   Majnaric, T
   Dobrila-Dintinjana, R
   Plestina, S
AF Golcic, Marin
   Simetic, Luka
   Herceg, Davorin
   Blazicevic, Kresimir
   Jovanovic, Gordana Kendel
   Drazic, Ivan
   Belancic, Andrej
   Skocibusic, Natasa
   Palcevski, Dora
   Rubinic, Igor
   Vlahovic-Palcevski, Vera
   Majnaric, Tea
   Dobrila-Dintinjana, Renata
   Plestina, Stjepko
TI Analysis of the Gut Microbiome and Dietary Habits in Metastatic Melanoma
   Patients with a Complete and Sustained Response to Immunotherapy
SO CANCERS
LA English
DT Article
DE dietary habits; gut microbiome; immunotherapy; melanoma; response time
ID MEDITERRANEAN DIET; QUESTIONNAIRE; PROBIOTICS; SURVIVAL; EFFICACY;
   THERAPY; ALCOHOL
AB Immunotherapy has improved the prognosis of metastatic melanoma patients, although most patients do not achieve a complete response. While specific gut microbiome and dietary habits might influence treatment success, there is a lack of concordance between the studies, potentially due to dichotomizing patients only into responders and non-responders. The aim of this study was to elucidate whether metastatic melanoma patients with complete and sustained response to immunotherapy exhibit differences in gut microbiome composition among themselves, and whether those differences were associated with specific dietary habits. Shotgun metagenomic sequencing revealed that patients who exhibited a complete response after more than 9 months of treatment (late responders) exhibited a significantly higher beta-diversity (p = 0.02), with a higher abundance of Coprococcus comes (LDA 3.548, p = 0.010), Bifidobacterium pseudocatenulatum (LDA 3.392, p = 0.024), and lower abundance of Prevotellaceae (p = 0.04) compared to early responders. Furthermore, late responders exhibited a different diet profile, with a significantly lower intake of proteins and sweets and a higher intake of flavones (p < 0.05). The research showed that metastatic melanoma patients with a complete and sustained response to immunotherapy were a heterogeneous group. Patients with a late complete response exhibited microbiome and dietary habits which were previously associated with an improved response to immunotherapy.
C1 [Golcic, Marin; Dobrila-Dintinjana, Renata] Univ Hosp Ctr Rijeka, Dept Radiotherapy & Oncol, Rijeka 51000, Croatia.
   [Simetic, Luka; Herceg, Davorin; Blazicevic, Kresimir; Plestina, Stjepko] Univ Hosp Ctr Zagreb, Dept Oncol, Zagreb 10000, Croatia.
   [Jovanovic, Gordana Kendel] Teaching Inst Publ Hlth Primorsko Goranska Cty, Dept Hlth Ecol, Rijeka 51000, Croatia.
   [Drazic, Ivan] Univ Rijeka, Fac Engn, Dept Math Phys & Foreign Languages, Rijeka 51000, Croatia.
   [Belancic, Andrej; Skocibusic, Natasa; Rubinic, Igor; Vlahovic-Palcevski, Vera] Univ Hosp Ctr Rijeka, Dept Clin Pharmacol, Rijeka 51000, Croatia.
   [Palcevski, Dora] Univ Hosp Ctr Rijeka, Dept Internal Med, Rijeka 51000, Croatia.
   [Majnaric, Tea] Community Hlth Ctr Primorsko Goranska Cty, Rijeka 51000, Croatia.
C3 University of Rijeka; University of Zagreb; UNIVERSITY ZAGREB HOSPITAL;
   University of Rijeka; University of Rijeka; University of Rijeka;
   University of Rijeka
RP Herceg, D (corresponding author), Univ Hosp Ctr Zagreb, Dept Oncol, Zagreb 10000, Croatia.
EM marin.golcic@gmail.com; davorinh1@gmail.com;
   natasa.skocibusic@gmail.com; dora.palcevski@gmail.com;
   vera.vlahovicpalcevski@gmail.com; renatadobrila@windowslive.com
RI Golčić, Marin/ABC-6526-2020; Drazic, Ivan/N-2787-2014; Belancic,
   Andrej/T-1511-2018; Kendel Jovanovic, Gordana/Q-5117-2018
OI Drazic, Ivan/0000-0002-1463-996X; Belancic, Andrej/0000-0001-7848-6600;
   Rubinic, Igor/0009-0000-1640-1421; Golcic, Marin/0000-0002-3388-4813;
   Herceg, Davorin/0000-0002-4475-7086; Skocibusic,
   Natasa/0000-0003-1898-619X; Kendel Jovanovic,
   Gordana/0000-0002-8694-8761
FU Croatian Society for Medical Oncology
FX Financing of the DNA extraction and analysis was funded by the Croatian
   Society for Medical Oncology, while the rest of the study was funded by
   the researchers.
CR Baruch EN, 2021, SCIENCE, V371, P602, DOI 10.1126/science.abb5920
   Bergsten E, 2020, MICROORGANISMS, V8, DOI 10.3390/microorganisms8121954
   Bersanelli M, 2017, IMMUNOTHERAPY-UK, V9, P1127, DOI 10.2217/imt-2017-0127
   Chaput N, 2017, ANN ONCOL, V28, P1368, DOI 10.1093/annonc/mdx108
   Chen JL, 2022, CRIT REV FOOD SCI, V62, P7242, DOI 10.1080/10408398.2021.1913092
   Craig CL, 2003, MED SCI SPORT EXER, V35, P1381, DOI 10.1249/01.MSS.0000078924.61453.FB
   Cusato J, 2019, CANCERS, V11, DOI 10.3390/cancers11010125
   Davar D, 2021, SCIENCE, V371, P595, DOI 10.1126/science.abf3363
   Dizman N, 2021, CANCER MED-US, V10, P79, DOI 10.1002/cam4.3569
   Durazzi F, 2021, SCI REP-UK, V11, DOI 10.1038/s41598-021-82726-y
   Assumpcao JAF, 2022, J BIOMED SCI, V29, DOI 10.1186/s12929-022-00796-0
   Fernandes I, 2017, MOLECULES, V22, DOI 10.3390/molecules22020292
   Fernandes MR, 2022, NAT REV CANCER, V22, P703, DOI 10.1038/s41568-022-00513-x
   Frankel AE, 2017, NEOPLASIA, V19, P848, DOI 10.1016/j.neo.2017.08.004
   Gopalakrishnan V, 2018, SCIENCE, V359, P97, DOI 10.1126/science.aan4236
   Gryaznova MV, 2021, HELIYON, V7, DOI 10.1016/j.heliyon.2021.e06432
   Gustafson MP, 2021, J IMMUNOTHER CANCER, V9, DOI 10.1136/jitc-2020-001872
   Haubrock J, 2011, J NUTR, V141, P914, DOI 10.3945/jn.109.120394
   Imhann F, 2016, GUT, V65, P740, DOI 10.1136/gutjnl-2015-310376
   Jennings A, 2021, HYPERTENSION, V78, P1016, DOI 10.1161/HYPERTENSIONAHA.121.17441
   Kaic-Rak A AK., 1990, Tablice o sastavu namirnica i pica
   Kalinowski A, 2016, ADDICTION, V111, P1293, DOI 10.1111/add.13341
   Katiraei S, 2022, CURR MICROBIOL, V79, DOI 10.1007/s00284-022-02956-9
   Kristal AR, 2006, CANCER EPIDEM BIOMAR, V15, P1759, DOI 10.1158/1055-9965.EPI-06-0727
   Lai ZL, 2018, SCI REP-UK, V8, DOI 10.1038/s41598-018-33893-y
   Lam KC, 2021, CELL, V184, P5338, DOI 10.1016/j.cell.2021.09.019
   Lee KA, 2022, NAT MED, V28, P535, DOI 10.1038/s41591-022-01695-5
   Lee PC, 2022, J IMMUNOTHER CANCER, V10, DOI 10.1136/jitc-2022-004779
   Leng YX, 2021, SHOCK, V55, P128, DOI 10.1097/SHK.0000000000001593
   Liskova A, 2021, EPMA J, V12, P155, DOI 10.1007/s13167-021-00242-5
   Lu YT, 2022, J HEMATOL ONCOL, V15, DOI 10.1186/s13045-022-01273-9
   Ma YS, 2009, ANN EPIDEMIOL, V19, P553, DOI 10.1016/j.annepidem.2009.04.010
   Malagoli C, 2019, NUTRIENTS, V11, DOI 10.3390/nu11092206
   Matson V, 2018, SCIENCE, V359, P104, DOI 10.1126/science.aao3290
   McCulloch JA, 2022, NAT MED, V28, P545, DOI 10.1038/s41591-022-01698-2
   Meadows GG, 2015, ALCOHOL RES-CURR REV, V37, P311
   MIFFLIN MD, 1990, AM J CLIN NUTR, V51, P241, DOI 10.1093/ajcn/51.2.241
   Mörkl S, 2018, EUR J NUTR, V57, P2985, DOI 10.1007/s00394-018-1784-0
   Mohiuddin JJ, 2021, JNCI-J NATL CANCER I, V113, P162, DOI 10.1093/jnci/djaa057
   Mojibi Y, 2022, IMMUNOPHARM IMMUNOT, V44, P471, DOI 10.1080/08923973.2022.2061989
   More S, 2019, EFSA J, V17, DOI [10.2903/j.efsa.2019.5778, 10.2903/j.efsa.2019.5519, 10.2903/j.efsa.2019.5634]
   National Food Institute Technical University of Denmark, 2022, FOOD DAT FRID FOODD
   Nomura M, 2020, JAMA NETW OPEN, V3, DOI 10.1001/jamanetworkopen.2020.2895
   Noymer A., 2018, ENCY SURVEY RES METH, P18
   Ortiz-Alvarez L, 2020, CLIN TRANSL GASTROEN, V11, DOI 10.14309/ctg.0000000000000126
   Patterson E, 2014, BRIT J NUTR, V111, P1905, DOI 10.1017/S0007114514000117
   Peng L, 2020, FRONT IMMUNOL, V11, DOI 10.3389/fimmu.2020.02058
   Peters BA, 2019, GENOME MED, V11, DOI 10.1186/s13073-019-0672-4
   Puupponen-Pimiä R, 2013, MOL NUTR FOOD RES, V57, P2258, DOI 10.1002/mnfr.201300280
   Raba G, 2021, FEMS MICROBIOL LETT, V368, DOI 10.1093/femsle/fnab042
   Reichrath J, 2022, FRONT ONCOL, V12, DOI 10.3389/fonc.2022.839816
   Rha CS, 2019, INT J MOL SCI, V20, DOI 10.3390/ijms20235890
   Rizvi ZA, 2021, SCI ADV, V7, DOI 10.1126/sciadv.abg5016
   Rothwell JA, 2013, DATABASE-OXFORD, DOI 10.1093/database/bat070
   Routy B, 2018, SCIENCE, V359, P91, DOI 10.1126/science.aan3706
   Sanchis-Chordà J, 2019, EUR J NUTR, V58, P2789, DOI 10.1007/s00394-018-1828-5
   Schachter J, 2017, LANCET, V390, P1853, DOI 10.1016/S0140-6736(17)31601-X
   Serra-Majem L, 2019, MOL ASPECTS MED, V67, P1, DOI 10.1016/j.mam.2019.06.001
   Shivappa N, 2014, PUBLIC HEALTH NUTR, V17, P1689, DOI 10.1017/S1368980013002115
   Sivan A, 2015, SCIENCE, V350, P1084, DOI 10.1126/science.aac4255
   Spencer CN, 2021, SCIENCE, V374, P1632, DOI 10.1126/science.aaz7015
   Szczyrek M, 2021, NUTRIENTS, V13, DOI 10.3390/nu13072217
   Tawbi HA, 2022, NEW ENGL J MED, V386, P24, DOI 10.1056/NEJMoa2109970
   The European Food Safety Authority (EFSA), 2017, DIET REF VAL NUTR
   Trichopoulou A, 2003, NEW ENGL J MED, V348, P2599, DOI 10.1056/NEJMoa025039
   USDA, 2019, FOODDATA CENTR
   Verediano TA, 2021, NUTRIENTS, V13, DOI 10.3390/nu13041331
   Wang JJ, 2022, GUT MICROBES, V14, DOI 10.1080/19490976.2022.2107288
   Westheim AJF, 2022, FRONT NUTR, V9, DOI 10.3389/fnut.2022.868436
   Wolchok JD, 2021, J CLIN ONCOL, V39, DOI 10.1200/JCO.2021.39.15_suppl.9506
   Xu XG, 2022, FRONT MED-PRC, V16, P263, DOI 10.1007/s11684-022-0921-6
   Zhang H, 2021, ADV SCI, V8, DOI 10.1002/advs.202003404
   Zhang P, 2022, INT J MOL SCI, V23, DOI 10.3390/ijms23179588
   Zhang X, 2022, LIFE-BASEL, V12, DOI 10.3390/life12030409
NR 74
TC 4
Z9 4
U1 0
U2 9
PU MDPI
PI BASEL
PA ST ALBAN-ANLAGE 66, CH-4052 BASEL, SWITZERLAND
EI 2072-6694
J9 CANCERS
JI Cancers
PD JUN 4
PY 2023
VL 15
IS 11
AR 3052
DI 10.3390/cancers15113052
PG 17
WC Oncology
WE Science Citation Index Expanded (SCI-EXPANDED)
SC Oncology
GA I8IE0
UT WOS:001005158500001
PM 37297014
OA Green Published, gold
DA 2025-02-18
ER

PT J
AU Di Chiacchio, IM
   Gómez-Abenza, E
   Paiva, IM
   de Abreu, DJM
   Rodríguez-Vidal, JF
   Carvalho, EEN
   Carvalho, SM
   Solis-Murgas, LD
   Mulero, V
AF Di Chiacchio, Isabela M.
   Gomez-Abenza, Elena
   Paiva, Isadora M.
   de Abreu, Danilo J. M.
   Rodriguez-Vidal, Juan Francisco
   Carvalho, Elisangela E. N.
   Carvalho, Stephan M.
   Solis-Murgas, Luis David
   Mulero, Victoriano
TI Bee pollen in zebrafish diet affects intestinal microbiota composition
   and skin cutaneous melanoma development
SO SCIENTIFIC REPORTS
LA English
DT Article
ID GUT MICROBIOTA; THERAPEUTIC PROPERTIES; ADULT ZEBRAFISH; CANCER;
   INFECTION; EXTRACT; GROWTH; POLYSACCHARIDES; INFLAMMATION; ANTIOXIDANT
AB Bee pollen is recommended as dietary supplement due to immunostimulating functions including antioxidant, anti-inflammatory and anti-carcinogenic properties. Nevertheless, the effectiveness of such properties is still not well understood. As diet can be associated with animal performance, microbiota modulation and potentially factor for cancer, this study aimed to analyze if bee pollen could influence growth, gut microbial and skin cutaneous melanoma development in zebrafish. Control diets based on commercial flakes and Artemia were compared with the same diet supplemented with bee pollen. Fish weight gain, increased length, intestinal bacteria metagenomics analysis, serum amyloid A gene expression and cutaneous melanoma transplantation assays were performed. Bee pollen affected microbiota composition and melanoma development. Differential abundance revealed higher abundance in the control group for Aeromonadaceae family, Aeromonas and Pseudomonas genus, A. sobria, A. schubertii, A. jandaei and P. alcaligenes species compared with pollen diet group. Pollen group presented higher abundance for Chromobacterium genus and for Gemmobacter aquaticus, Flavobacterium succinicans and Bifidobacterium breve compared with control group. Unexpectedly, fish fed with bee pollen showed higher tumor growth rate and larger tumor size than control group. This is the first study to report intestinal microbial changes and no protective cancer properties after bee pollen administration.
C1 [Di Chiacchio, Isabela M.; Solis-Murgas, Luis David] Univ Fed Lavras, Programa Posgrad Ciencias Vet FZMV, UFLA, BR-37200900 Lavras, MG, Brazil.
   [Di Chiacchio, Isabela M.; Gomez-Abenza, Elena; Rodriguez-Vidal, Juan Francisco; Mulero, Victoriano] Univ Murcia, Fac Biol, Dept Biol Celular & Histol, IMIB Arrixaca,CIBERER, Murcia 30100, Spain.
   [Paiva, Isadora M.] Univ Fed Minas Gerais, Lab Genet Anim & Humana, Dept Genet Ecol & Evolucao, BR-31270901 Belo Horizonte, MG, Brazil.
   [de Abreu, Danilo J. M.] Univ Fed Lavras, Programa Posgrad Microbiol Agr ICN, UFLA, BR-37200900 Lavras, MG, Brazil.
   [Carvalho, Elisangela E. N.] Univ Fed Lavras, Dept Ciencia Alimentos ESAL, BR-37200900 Lavras, MG, Brazil.
   [Carvalho, Stephan M.] Univ Fed Lavras, Programa Posgrad Entomol ESAL, UFLA, BR-37200900 Lavras, MG, Brazil.
C3 Universidade Federal de Lavras; CIBER - Centro de Investigacion
   Biomedica en Red; CIBERER; University of Murcia; Hospital Clinico
   Universitario Virgen de la Arrixaca; Universidade Federal de Minas
   Gerais; Universidade Federal de Lavras; Universidade Federal de Lavras;
   Universidade Federal de Lavras
RP Solis-Murgas, LD (corresponding author), Univ Fed Lavras, Programa Posgrad Ciencias Vet FZMV, UFLA, BR-37200900 Lavras, MG, Brazil.; Mulero, V (corresponding author), Univ Murcia, Fac Biol, Dept Biol Celular & Histol, IMIB Arrixaca,CIBERER, Murcia 30100, Spain.
EM lsmurgas@ufla.br; vmulero@um.es
RI Mulero, Victoriano/L-2730-2014; Carvalho, Elisângela/AAD-1386-2019;
   Abreu, Danilo José/AAJ-3418-2021; Solis-Murgas, Luis David/AAD-3550-2020
OI MACHADO DE ABREU, DANILO JOSE/0000-0002-6165-4361; Carvalho,
   Elisangela/0000-0002-1124-8066; Solis-Murgas, Luis
   David/0000-0002-0066-7505
FU Brazilian Federal Agency CAPES (Coordenacao de Aperfeicoamento de
   Pessoal de Nivel Superior) [88882.446710/2018-01, 88881.189191/2018-01];
   Spanish Ministry of Science and Innovation [BIO2017-84702-R]; FEDER
   (European Regional Development Fund)
FX This research was funded by the Brazilian Federal Agency CAPES
   (Coordenacao de Aperfeicoamento de Pessoal de Nivel Superior) via I. M.
   Di Chiacchio PhD Fellowships (grant numbers 88882.446710/2018-01;
   88881.189191/2018-01), Spanish Ministry of Science and Innovation (Grant
   BIO2017-84702-R) and FEDER (European Regional Development Fund).
CR Abbass AA, 2012, TURK J FISH AQUAT SC, V12, P851, DOI 10.4194/1303-2712-v12_4_13
   Abdella EM, 2009, IRAN J CANCER PREV, V2, P175
   Aggarwal BB, 2006, BIOCHEM PHARMACOL, V71, P1397, DOI 10.1016/j.bcp.2006.02.009
   Anderson KE, 2013, PLOS ONE, V8, DOI 10.1371/journal.pone.0058425
   Asama T, 2015, J APPL MICROBIOL, V119, P818, DOI 10.1111/jam.12889
   Attia YA, 2011, J ANIM PHYSIOL AN N, V95, P294, DOI 10.1111/j.1439-0396.2010.01054.x
   Bashir M, 2016, EUR J NUTR, V55, P1479, DOI 10.1007/s00394-015-0966-2
   Beaz-Hidalgo R, 2013, J FISH DIS, V36, P371, DOI 10.1111/jfd.12025
   Blumberg R, 2012, SCI TRANSL MED, V4, DOI 10.1126/scitranslmed.3004184
   Briguglio Giusi., 2020, International Journal of Functional Nutrition, V1, P1, DOI [DOI 10.3892/IJFN.2020.9, 10.3892/IJFN.2020.9]
   Burns AR, 2017, CURR OPIN MICROBIOL, V38, P137, DOI 10.1016/j.mib.2017.05.011
   Chen SN, 2019, FOOD RES INT, V122, P241, DOI 10.1016/j.foodres.2019.04.022
   Cheng N, 2019, NUTRIENTS, V11, DOI 10.3390/nu11020346
   Cionci NB, 2018, NUTRIENTS, V10, DOI 10.3390/nu10111723
   Coussens LM, 2002, NATURE, V420, P860, DOI 10.1038/nature01322
   Cukrowska B, 2020, NUTRIENTS, V12, DOI 10.3390/nu12040946
   Dang M, 2016, DIS MODEL MECH, V9, P811, DOI 10.1242/dmm.024166
   De-Melo A.A. M., 2017, Bee Products - Chemical and Biological Properties, P221, DOI [10.1007/978-3-319-59689-1_11, DOI 10.1007/978-3-319-59689-1_11, 10.1007/978-3-319-59689-1, DOI 10.1007/978-3-319-59689-1]
   Denisow B, 2016, J SCI FOOD AGR, V96, P4303, DOI 10.1002/jsfa.7729
   Denley A, 2007, MOL CELL BIOL, V27, P3569, DOI 10.1128/MCB.01447-06
   Di Chiacchio IM, 2021, FISH SHELLFISH IMMUN, V119, P300, DOI 10.1016/j.fsi.2021.10.012
   Drewes JL, 2016, BRIT J CANCER, V115, P273, DOI 10.1038/bjc.2016.189
   Durack J, 2019, J EXP MED, V216, P20, DOI 10.1084/jem.20180448
   Durán N, 2016, BIOTECHNOL ADV, V34, P1030, DOI 10.1016/j.biotechadv.2016.06.003
   El-Asely AM, 2014, FISH SHELLFISH IMMUN, V40, P500, DOI 10.1016/j.fsi.2014.07.017
   Elinav E, 2019, NAT REV CANCER, V19, P371, DOI 10.1038/s41568-019-0155-3
   Fatrcová-Sramková K, 2013, J ENVIRON SCI HEAL B, V48, P133, DOI 10.1080/03601234.2013.727664
   Flint HJ, 2012, NAT REV GASTRO HEPAT, V9, P577, DOI 10.1038/nrgastro.2012.156
   FURUSAWA E, 1995, PHYTOTHER RES, V9, P255, DOI 10.1002/ptr.2650090405
   Garrett WS, 2015, SCIENCE, V348, P80, DOI 10.1126/science.aaa4972
   Gomez-Abenza E., 2019, BIORXIV, DOI [10.1101/611145, DOI 10.1101/611145]
   Pessoa RBG, 2019, MICROB PATHOGENESIS, V130, P81, DOI 10.1016/j.micpath.2019.02.036
   Gopalakrishnan V, 2018, SCIENCE, V359, P97, DOI 10.1126/science.aan4236
   Hajkova Z., 2013, Scientific Papers: Animal Science and Biotechnologies, V46, P232
   HAJKOVA Z, 2014, C MENDELNET, V1, P138
   Huse SM, 2014, MICROBIOME, V2, DOI 10.1186/2049-2618-2-5
   Igbinosa IH, 2012, SCI WORLD J, DOI 10.1100/2012/625023
   Kesnerová L, 2017, PLOS BIOL, V15, DOI 10.1371/journal.pbio.2003467
   Key TJ, 2020, BMJ-BRIT MED J, V368, DOI 10.1136/bmj.m511
   Kieliszek M, 2018, TRENDS FOOD SCI TECH, V71, P170, DOI 10.1016/j.tifs.2017.10.021
   Komosinska-Vassev Katarzyna, 2015, Evid Based Complement Alternat Med, V2015, P297425, DOI 10.1155/2015/297425
   Koo H, 2017, J MICROBIOL METH, V135, P69, DOI 10.1016/j.mimet.2017.01.016
   Li QQ, 2018, J FUNCT FOODS, V49, P472, DOI 10.1016/j.jff.2018.09.008
   Liu JY, 2012, J FISH DIS, V35, P335, DOI 10.1111/j.1365-2761.2012.01350.x
   Nadal AL, 2020, FRONT IMMUNOL, V11, DOI 10.3389/fimmu.2020.00114
   LOVE MI, 2014, GENOME BIOL, V15, DOI [DOI 10.1186/S13059-014-0550-8, 10.1186/s13059-014-0550-8]
   De-Melo AAM, 2018, J FOOD BIOCHEM, V42, DOI 10.1111/jfbc.12536
   Mandal RS, 2015, GENOM PROTEOM BIOINF, V13, P148, DOI 10.1016/j.gpb.2015.02.005
   McMurdie PJ, 2013, PLOS ONE, V8, DOI 10.1371/journal.pone.0061217
   Mena KD, 2009, REV ENVIRON CONTAM T, V201, P71, DOI 10.1007/978-1-4419-0032-6_3
   Merrifield D.L., 2015, Mucosal health in aquaculture, DOI [10.1016/B978-0-12-417186-2/00010-8, 10.1016/B978-0-12-417186-2.00010-8, DOI 10.1016/B978-0-12-417186-2.00010-8]
   Murdoch CC, 2019, PLOS PATHOG, V15, DOI 10.1371/journal.ppat.1007381
   Murphy R, 2020, METABOLITES, V10, DOI 10.3390/metabo10040123
   Natividad JMM, 2013, APPL ENVIRON MICROB, V79, P7745, DOI 10.1128/AEM.02470-13
   Nogueira C, 2012, INT J MOL SCI, V13, P11173, DOI 10.3390/ijms130911173
   Olczyk P, 2016, EVID-BASED COMPL ALT, V2016, DOI 10.1155/2016/8473937
   Omar WAW, 2016, ASIAN PAC J TROP BIO, V6, P265, DOI 10.1016/j.apjtb.2015.12.011
   Paoli A, 2013, EUR J CLIN NUTR, V67, P789, DOI 10.1038/ejcn.2013.116
   Pascoal A, 2014, FOOD CHEM TOXICOL, V63, P233, DOI 10.1016/j.fct.2013.11.010
   Pauer H, 2018, PLOS ONE, V13, DOI 10.1371/journal.pone.0203748
   Pfaffl MW, 2001, NUCLEIC ACIDS RES, V29, DOI 10.1093/nar/29.9.e45
   Preidis GA, 2009, GASTROENTEROLOGY, V136, P2015, DOI 10.1053/j.gastro.2009.01.072
   Rawls JF, 2006, CELL, V127, P423, DOI 10.1016/j.cell.2006.08.043
   Rayburn Elizabeth R, 2009, Mol Cell Pharmacol, V1, P29
   Raza MH, 2019, J CANCER RES CLIN, V145, P49, DOI 10.1007/s00432-018-2816-0
   Rebelo KS, 2022, FOOD FUNCT, V13, P3982, DOI [10.1039/d1fo03019a, 10.1039/D1FO03019A]
   Rinninella E, 2019, MICROORGANISMS, V7, DOI 10.3390/microorganisms7010014
   Rizk EST, 2018, J BASIC APPL ZOOL, V79, DOI 10.1186/s41936-018-0037-3
   Roeselers G, 2011, ISME J, V5, P1595, DOI 10.1038/ismej.2011.38
   Rolig AS, 2018, ELIFE, V7, DOI 10.7554/eLife.37172
   Rose DP, 2012, ENDOCR-RELAT CANCER, V19, pR225, DOI 10.1530/ERC-12-0203
   Sack GH, 2018, MOL MED, V24, DOI 10.1186/s10020-018-0047-0
   Santoriello C, 2010, PLOS ONE, V5, DOI 10.1371/journal.pone.0015170
   Schwabe RF, 2013, NAT REV CANCER, V13, P800, DOI 10.1038/nrc3610
   Segre JA, 2015, SCIENCE, V349, P1058, DOI 10.1126/science.aad0781
   Shreiner AB, 2015, CURR OPIN GASTROEN, V31, P69, DOI 10.1097/MOG.0000000000000139
   Siegel RL, 2020, CA-CANCER J CLIN, V70, P7, DOI 10.3322/caac.21590
   Singh N, 2019, ANN AFR MED, V18, P121, DOI 10.4103/aam.aam_56_18
   Sivan A, 2015, SCIENCE, V350, P1084, DOI 10.1126/science.aac4255
   Stephens WZ, 2016, ISME J, V10, P644, DOI 10.1038/ismej.2015.140
   Strimpakos AS, 2008, ANTIOXID REDOX SIGN, V10, P511, DOI 10.1089/ars.2007.1769
   SUGITA H, 1995, APPL ENVIRON MICROB, V61, P4128, DOI 10.1128/AEM.61.11.4128-4130.1995
   Tang Lihua, 2016, J Mol Signal, V11, P2, DOI 10.5334/1750-2187-11-2
   Tu Y, 2015, ANIM PROD SCI, V55, P1318, DOI 10.1071/AN14684
   Uçar M, 2016, TROP J PHARM RES, V15, P2445, DOI 10.4314/tjpr.v15i11.20
   Valdes Ana M, 2018, BMJ, V361, pk2179, DOI 10.1136/bmj.k2179
   Vásquez A, 2009, J APICULT RES, V48, P189, DOI 10.3896/IBRA.1.48.3.07
   Wang B, 2013, MOL MED REP, V7, P1555, DOI 10.3892/mmr.2013.1382
   Wang J, 2007, J MED FOOD, V10, P276, DOI 10.1089/jmf.2006.215
   Westerfield M., 2007, The Zebrafish Book: A Guide for the Laboratory Use of Zebrafish (Danio rerio)
   White RM, 2008, CELL STEM CELL, V2, P183, DOI 10.1016/j.stem.2007.11.002
   Wu YD, 2007, PHYTOTHER RES, V21, P1087, DOI 10.1002/ptr.2235
   Xu J, 2015, AQUACULTURE, V446, P37, DOI 10.1016/j.aquaculture.2015.04.014
   Xu X, 2009, INNOV FOOD SCI EMERG, V10, P42, DOI 10.1016/j.ifset.2008.08.004
   Xu YY, 2021, NUTRIENTS, V13, DOI 10.3390/nu13082665
   Yi CC, 2019, FISH SHELLFISH IMMUN, V93, P124, DOI 10.1016/j.fsi.2019.07.042
   Yu J, 2015, IRAN J VET RES, V16, P194
   Zeedan Kh. I. I., 2017, Egyptian Poultry Science Journal, V37, P213
   Zhou Y, 2016, NUTRIENTS, V8, DOI 10.3390/nu8080515
NR 99
TC 7
Z9 7
U1 2
U2 27
PU NATURE PORTFOLIO
PI BERLIN
PA HEIDELBERGER PLATZ 3, BERLIN, 14197, GERMANY
SN 2045-2322
J9 SCI REP-UK
JI Sci Rep
PD JUN 15
PY 2022
VL 12
IS 1
AR 9998
DI 10.1038/s41598-022-14245-3
PG 18
WC Multidisciplinary Sciences
WE Science Citation Index Expanded (SCI-EXPANDED)
SC Science & Technology - Other Topics
GA 2D8HG
UT WOS:000811780200023
PM 35705722
OA gold, Green Published
DA 2025-02-18
ER

PT J
AU Bibbò, S
   Ianiro, G
   Giambò, F
   Settanni, CR
   Cammarota, G
   Gasbarrini, A
AF Bibbo, Stefano
   Ianiro, Gianluca
   Giambo, Federica
   Settanni, Carlo Romano
   Cammarota, Giovanni
   Gasbarrini, Antonio
TI Role of gut microbiome on immunotherapy efficacy in melanoma
SO HUMAN VACCINES & IMMUNOTHERAPEUTICS
LA English
DT Review
DE microbiota; immunotherapy; checkpoint inhibitors; oncology; probiotic;
   prebiotic; fecal microbiota transplantation; colitis
ID INTERNATIONAL SCIENTIFIC ASSOCIATION; CANCER-IMMUNOTHERAPY; CONSENSUS
   STATEMENT; ANTITUMOR IMMUNITY; PROBIOTICS; PREBIOTICS; TRANSPLANTATION;
   SYNBIOTICS; BLOCKADE; SCOPE
AB The gut microbiota is considered a key component in many aspects of cancer pathophysiology and response to therapy. In particular, in recent years intriguing evidences has been emerging regarding the role of the intestinal microbiota in the response to immunotherapy and in promoting the development of adverse events, such as colitis. For this reason, studies are being carried out both on pre-clinical models and on humans to study how to predict the response to immunotherapy through the study of the microbiota or how to improve its clinical response through modulation. Promising data have recently been reported through modulation by probiotics or prebiotics, and in particular by fecal microbiota transplantation. The aim of this review is to analyze the evidence regarding the role of the microbiota in immunotherapy with a particular focus on melanoma.
C1 [Bibbo, Stefano; Ianiro, Gianluca; Giambo, Federica; Settanni, Carlo Romano; Cammarota, Giovanni; Gasbarrini, Antonio] Univ Cattolica Sacro Cuore, Fdn Policlin Univ A Gemelli IRCCS, CEMAD Digest Dis Ctr, Largo Francesco Vito 8, I-00168 Rome, Italy.
C3 Catholic University of the Sacred Heart; IRCCS Policlinico Gemelli
RP Gasbarrini, A (corresponding author), Univ Cattolica Sacro Cuore, Fdn Policlin Univ A Gemelli IRCCS, CEMAD Digest Dis Ctr, Largo Francesco Vito 8, I-00168 Rome, Italy.
EM antonio.gasbarrini@unicatt.it
RI Bibbo, Stefano/AAA-9851-2019; Giambò, Federica/AAZ-9282-2021;
   Gasbarrini, Antonio/AAB-8487-2019; Cammarota, Giovanni/AAD-1732-2022;
   Settanni, Carlo Romano/AAA-9308-2022; Ianiro, Gianluca/K-5578-2016
OI /0000-0003-3033-627X; Bibbo, Stefano/0000-0002-8043-4807; Ianiro,
   Gianluca/0000-0002-8318-0515; Cammarota, Giovanni/0000-0002-3626-6148;
   Gasbarrini, Antonio/0000-0003-4863-6924; Settanni, Carlo
   Romano/0000-0001-5339-1947; Gasbarrini, Antonio/0000-0002-6230-1779
CR Ahmed J, 2018, ONCOIMMUNOLOGY, V7, DOI 10.1080/2162402X.2018.1507670
   [Anonymous], 2017, BMJ Open Gastroenterology, DOI DOI 10.1136/BMJGAST-2017-000145
   Belkaid Y, 2014, CELL, V157, P121, DOI 10.1016/j.cell.2014.03.011
   Bibbò S, 2017, MINERVA GASTROENT D, V63, P420, DOI 10.23736/S1121-421X.17.02374-1
   Bindels LB, 2016, ISME J, V10, P1456, DOI 10.1038/ismej.2015.209
   Butel MJ, 2014, MED MALADIES INFECT, V44, P1, DOI 10.1016/j.medmal.2013.10.002
   Cammarota G, 2019, GUT, V68, P2111, DOI 10.1136/gutjnl-2019-319548
   Cammarota G, 2017, GUT, V66, P569, DOI 10.1136/gutjnl-2016-313017
   Cammarota G, 2014, INTERN EMERG MED, V9, P365, DOI 10.1007/s11739-014-1069-4
   Chaput N, 2017, ANN ONCOL, V28, P1368, DOI 10.1093/annonc/mdx108
   Chen DF, 2019, INT J CANCER, V145, P2021, DOI 10.1002/ijc.32003
   Coutzac C, 2020, NAT COMMUN, V11, DOI 10.1038/s41467-020-16079-x
   de Pillis LG, 2005, CANCER RES, V65, P7950, DOI 10.1158/0008-5472.CAN-05-0564
   Derosa L, 2018, ANN ONCOL, V29, P1437, DOI 10.1093/annonc/mdy103
   Frankel AE, 2017, NEOPLASIA, V19, P848, DOI 10.1016/j.neo.2017.08.004
   Galluzzi L, 2018, SCI TRANSL MED, V10, DOI 10.1126/scitranslmed.aat7807
   Garces AHI, 2019, EXPERT OPIN INV DRUG, V28, P695, DOI 10.1080/13543784.2019.1649657
   Gibson GR, 2017, NAT REV GASTRO HEPAT, V14, P491, DOI 10.1038/nrgastro.2017.75
   Gopalakrishnan V, 2018, SCIENCE, V359, P97, DOI 10.1126/science.aan4236
   Hill C, 2014, NAT REV GASTRO HEPAT, V11, P506, DOI 10.1038/nrgastro.2014.66
   Ianiro G, 2020, NAT COMMUN, V11, DOI 10.1038/s41467-020-18127-y
   Kamada N, 2013, J IMMUNOL, V190, P1389, DOI 10.4049/jimmunol.1203100
   Li Y, 2020, CELL REP, V30, P1753, DOI 10.1016/j.celrep.2020.01.035
   Marcus L, 2019, CLIN CANCER RES, V25, P3753, DOI 10.1158/1078-0432.CCR-18-4070
   José HGM, 2020, FOOD RES INT, V137, DOI 10.1016/j.foodres.2020.109660
   Markowiak P, 2017, NUTRIENTS, V9, DOI 10.3390/nu9091021
   Matson V, 2018, SCIENCE, V359, P104, DOI 10.1126/science.aao3290
   McQuade JL, 2019, LANCET ONCOL, V20, pE77, DOI 10.1016/S1470-2045(18)30952-5
   Pandey KR, 2015, J FOOD SCI TECH MYS, V52, P7577, DOI 10.1007/s13197-015-1921-1
   Papanicolas LE, 2018, TRENDS MICROBIOL, V26, P393, DOI 10.1016/j.tim.2017.10.009
   Quezada SA, 2006, J CLIN INVEST, V116, P1935, DOI 10.1172/JCI27745
   Rad AH, 2021, CRIT REV FOOD SCI, V61, P1787, DOI 10.1080/10408398.2020.1765310
   Rafter J, 2007, AM J CLIN NUTR, V85, P488, DOI 10.1093/ajcn/85.2.488
   Round JL, 2010, P NATL ACAD SCI USA, V107, P12204, DOI 10.1073/pnas.0909122107
   Routy B, 2018, SCIENCE, V359, P91, DOI 10.1126/science.aan3706
   Roy S, 2017, NAT REV CANCER, V17, P271, DOI 10.1038/nrc.2017.13
   Sivan A, 2015, SCIENCE, V350, P1084, DOI 10.1126/science.aac4255
   Ventola C Lee, 2017, P T, V42, P452
   Vétizou M, 2015, SCIENCE, V350, P1079, DOI 10.1126/science.aad1329
   Viaud S, 2013, SCIENCE, V342, P971, DOI 10.1126/science.1240537
   Viggiano D, 2015, EUR REV MED PHARMACO, V19, P1077
   Vivarelli S, 2019, CANCERS, V11, DOI 10.3390/cancers11010038
   Waldman AD, 2020, NAT REV IMMUNOL, V20, P651, DOI 10.1038/s41577-020-0306-5
   Wang YH, 2018, NAT MED, V24, P1804, DOI 10.1038/s41591-018-0238-9
   Wolchok JD, 2008, ONCOLOGIST, V13, P2, DOI 10.1634/theoncologist.13-S4-2
   Zhou CB, 2021, TRENDS CANCER, V7, P647, DOI 10.1016/j.trecan.2021.01.010
   Zitvogel L, 2018, SCIENCE, V359, P1366, DOI 10.1126/science.aar6918
NR 47
TC 14
Z9 15
U1 0
U2 15
PU TAYLOR & FRANCIS INC
PI PHILADELPHIA
PA 530 WALNUT STREET, STE 850, PHILADELPHIA, PA 19106 USA
SN 2164-5515
EI 2164-554X
J9 HUM VACC IMMUNOTHER
JI Human Vaccines Immunother.
PD MAY 31
PY 2022
VL 18
IS 3
SI SI
DI 10.1080/21645515.2021.1926759
EA JUN 2021
PG 6
WC Biotechnology & Applied Microbiology; Immunology
WE Science Citation Index Expanded (SCI-EXPANDED)
SC Biotechnology & Applied Microbiology; Immunology
GA 1I6BT
UT WOS:000668512300001
PM 34190675
OA hybrid, Green Published
DA 2025-02-18
ER

PT J
AU Elkrief, A
   El Raichani, L
   Richard, C
   Messaoudene, M
   Belkaid, W
   Malo, J
   Belanger, K
   Miller, W
   Jamal, R
   Letarte, N
   Wong, P
   Routy, B
AF Elkrief, Arielle
   El Raichani, Layal
   Richard, Corentin
   Messaoudene, Meriem
   Belkaid, Wiam
   Malo, Julie
   Belanger, Karl
   Miller, Wilson
   Jamal, Rahima
   Letarte, Nathalie
   Wong, Philip
   Routy, Bertrand
TI Antibiotics are associated with decreased progression-free survival of
   advanced melanoma patients treated with immune checkpoint inhibitors
SO ONCOIMMUNOLOGY
LA English
DT Article
DE Melanoma; immunotherapy; immune check-point inhibition; antibiotics; gut
   microbiome; dysbiosis
ID MICROBIOME; IPILIMUMAB; CANCER
AB Background: The gut microbiota has been shown to be an important determinant of the efficacy of immune checkpoint inhibitions (ICI) in cancer. Several lines of evidence suggest that antibiotic (ATB) usage prior to or within the first month of ICI initiation negatively impacts clinical outcomes.Methods: We examined patients with advanced melanoma treated with an anti-PD-1 monoclonal antibody (mAb) or an anti-CTLA-4mAb alone or in combination with chemotherapy. Those receiving ATB within 30days of beginning ICI were compared with those who did not receive ATB. Response rates as determined by RECIST 1.1, progression-free survival (PFS), overall survival (OS) and immune-related toxicities were assessed.Results: Of these 74 patients analyzed, a total of 10 patients received ATB (13.5%) within 30days of initiation of ICI. Patients who received ATB 30days prior to the administration of ICI experienced more primary resistance (progressive disease) (0% of the objective response rate compared to 34%), and progression-free survival (PFS) was significantly shorter (2.4 vs 7.3months, HR 0.28, 95% CI (0.10-0.76) p =0.01). Overall survival (OS) was also shorter; however, this was not statistically significant (10.7 vs 18.3months, HR:0.52, 95% CI (0.21-1.32) p =0.17). The multivariate analysis further supported that ATB administration was associated with worse PFS (HR 0.32 (0.13-0.83) 95% CI, p =0.02).Conclusion: These findings suggest that ATB use within 30days prior to ICI initiation in patients with advanced melanoma may adversely affect patient outcomes.
C1 [Elkrief, Arielle; Messaoudene, Meriem; Belkaid, Wiam; Malo, Julie; Wong, Philip; Routy, Bertrand] CRCHUM, Hematol & Oncol, Montreal, PQ, Canada.
   [Elkrief, Arielle; Miller, Wilson] McGill Univ, Jewish Gen Hosp, Segal Canc Ctr, Montreal, PQ, Canada.
   [El Raichani, Layal; Letarte, Nathalie] CHUM, Dept Pharm, Montreal, PQ, Canada.
   [Richard, Corentin] Res Platform Biol Oncol, Oncol, Dijon, France.
   [Belanger, Karl; Jamal, Rahima; Routy, Bertrand] CHUM, Dept Med, Hematol Oncol Div, Montreal, PQ, Canada.
   [Wong, Philip] CHUM, Div Radiat Oncol, Montreal, PQ, Canada.
C3 Universite de Montreal; McGill University; Universite de Montreal;
   Universite de Montreal; Universite de Montreal
RP Routy, B (corresponding author), CHUM, Dept Med, Hematol Oncol Div, Montreal, PQ, Canada.
EM bertrand.routy@umontreal.ca
RI miller, wilson/KIC-0265-2024
OI Miller, Wilson H./0000-0002-7408-1574
FU Institut du cancer de Montreal
FX This study was supported by the Institut du cancer de Montreal
CR Chaput N, 2017, ANN ONCOL, V28, P1368, DOI 10.1093/annonc/mdx108
   Derosa L, 2018, ANN ONCOL, V29, P1437, DOI 10.1093/annonc/mdy103
   Dubin K, 2016, NAT COMMUN, V7, DOI 10.1038/ncomms10391
   Eggermont AMM, 2018, NEW ENGL J MED, V378, P1789, DOI 10.1056/NEJMoa1802357
   Eisenhauer EA, 2009, EUR J CANCER, V45, P228, DOI 10.1016/j.ejca.2008.10.026
   Gopalakrishnan V, 2018, SCIENCE, V359, P97, DOI 10.1126/science.aan4236
   Gopalakrishnan V, 2018, CANCER CELL, V33, P570, DOI 10.1016/j.ccell.2018.03.015
   Hodi FS, 2010, NEW ENGL J MED, V363, P711, DOI 10.1056/NEJMoa1003466
   Huemer Florian, 2018, Oncotarget, V9, P16512, DOI 10.18632/oncotarget.24751
   Iida N, 2013, SCIENCE, V342, P967, DOI 10.1126/science.1240527
   Jernberg C, 2007, ISME J, V1, P56, DOI 10.1038/ismej.2007.3
   Lange K, 2016, DIGEST DIS, V34, P260, DOI 10.1159/000443360
   Larkin J, 2015, NEW ENGL J MED, V373, P1270, DOI [10.1056/NEJMc1509660, 10.1056/NEJMoa1504030]
   Liao M, 2018, SCI REP-UK, V8, DOI 10.1038/s41598-017-17851-8
   Matson V, 2018, SCIENCE, V359, P104, DOI 10.1126/science.aao3290
   Nadina Tinsley CZ, 2018, J CLIN ONCOL, V36, P3010
   Raymond F, 2016, GUT MICROBES, V7, P428, DOI 10.1080/19490976.2016.1216747
   Robert C, 2015, NEW ENGL J MED, V372, P2521, DOI 10.1056/NEJMoa1503093
   Robert C, 2011, NEW ENGL J MED, V364, P2517, DOI 10.1056/NEJMoa1104621
   Routy B, 2018, SCIENCE, V359, P91, DOI 10.1126/science.aan3706
   Rozeman EA, 2017, J CLIN ONCOL, V35, DOI 10.1200/JCO.2017.35.15_suppl.TPS9600
   Suez J, 2018, CELL, V174, P1406, DOI 10.1016/j.cell.2018.08.047
   Tien Phuc Do AMH, 2018, J CLIN ONCOL, V36
   Viaud S, 2013, SCIENCE, V342, P971, DOI 10.1126/science.1240537
   Wolchok JD, 2017, NEW ENGL J MED, V377, P1345, DOI 10.1056/NEJMoa1709684
   Zitvogel L, 2017, NAT REV MICROBIOL, V15, P465, DOI 10.1038/nrmicro.2017.44
NR 26
TC 144
Z9 159
U1 1
U2 26
PU TAYLOR & FRANCIS INC
PI PHILADELPHIA
PA 530 WALNUT STREET, STE 850, PHILADELPHIA, PA 19106 USA
SN 2162-402X
J9 ONCOIMMUNOLOGY
JI OncoImmunology
PY 2019
VL 8
IS 4
AR e1568812
DI 10.1080/2162402X.2019.1568812
PG 6
WC Oncology; Immunology
WE Science Citation Index Expanded (SCI-EXPANDED)
SC Oncology; Immunology
GA HO1RR
UT WOS:000460688700014
PM 30906663
OA gold, Green Published
DA 2025-02-18
ER

PT J
AU Rossi, M
   Aspromonte, SM
   Kohlhapp, FJ
   Newman, JH
   Lemenze, A
   Pepe, RJ
   DeFina, SM
   Herzog, NL
   Donnelly, R
   Kuzel, TM
   Reiser, J
   Guevara-Patino, JA
   Zloza, A
AF Rossi, Marco
   Aspromonte, Salvatore M.
   Kohlhapp, Frederick J.
   Newman, Jenna H.
   Lemenze, Alex
   Pepe, Russell J.
   DeFina, Samuel M.
   Herzog, Nora L.
   Donnelly, Robert
   Kuzel, Timothy M.
   Reiser, Jochen
   Guevara-Patino, Jose A.
   Zloza, Andrew
TI Gut Microbial Shifts Indicate Melanoma Presence and Bacterial
   Interactions in a Murine Model
SO DIAGNOSTICS
LA English
DT Article
DE gut microbiota; machine learning; statistical algorithms; co-occurrence
   patterns; melanoma
ID HOST
AB Through a multitude of studies, the gut microbiota has been recognized as a significant influencer of both homeostasis and pathophysiology. Certain microbial taxa can even affect treatments such as cancer immunotherapies, including the immune checkpoint blockade. These taxa can impact such processes both individually as well as collectively through mechanisms from quorum sensing to metabolite production. Due to this overarching presence of the gut microbiota in many physiological processes distal to the GI tract, we hypothesized that mice bearing tumors at extraintestinal sites would display a distinct intestinal microbial signature from non-tumor-bearing mice, and that such a signature would involve taxa that collectively shift with tumor presence. Microbial OTUs were determined from 16S rRNA genes isolated from the fecal samples of C57BL/6 mice challenged with either B16-F10 melanoma cells or PBS control and analyzed using QIIME. Relative proportions of bacteria were determined for each mouse and, using machine-learning approaches, significantly altered taxa and co-occurrence patterns between tumor- and non-tumor-bearing mice were found. Mice with a tumor had elevated proportions of Ruminococcaceae, Peptococcaceae.g rc4.4, and Christensenellaceae, as well as significant information gains and ReliefF weights for Bacteroidales.f_S24.7, Ruminococcaceae, Clostridiales, and Erysipelotrichaceae. Bacteroidales.f_S24.7, Ruminococcaceae, and Clostridiales were also implicated through shifting co-occurrences and PCA values. Using these seven taxa as a melanoma signature, a neural network reached an 80% tumor detection accuracy in a 10-fold stratified random sampling validation. These results indicated gut microbial proportions as a biosensor for tumor detection, and that shifting co-occurrences could be used to reveal relevant taxa.
C1 [Rossi, Marco; Kuzel, Timothy M.; Reiser, Jochen; Zloza, Andrew] Rush Univ, Med Ctr, Chicago, IL 60612 USA.
   [Aspromonte, Salvatore M.; Pepe, Russell J.] Rutgers State Univ, Rutgers Robert Wood Johnson Med Sch, New Brunswick, NJ 08901 USA.
   [Aspromonte, Salvatore M.; Kohlhapp, Frederick J.; Newman, Jenna H.; DeFina, Samuel M.; Herzog, Nora L.] Rutgers State Univ, Rutgers Canc Inst New Jersey, New Brunswick, NJ 08901 USA.
   [Lemenze, Alex; Donnelly, Robert] Rutgers State Univ, Rutgers New Jersey Med Sch, Newark, NJ 07103 USA.
   [Guevara-Patino, Jose A.] H Lee Moffitt Canc Ctr & Res Inst, Tampa, FL 33612 USA.
C3 Rush University; Rutgers University System; Rutgers University New
   Brunswick; Rutgers University Biomedical & Health Sciences; Rutgers
   University System; Rutgers University New Brunswick; Rutgers University
   Biomedical & Health Sciences; Rutgers Cancer Institute of New Jersey;
   Rutgers University System; Rutgers University Newark; Rutgers University
   New Brunswick; Rutgers University Biomedical & Health Sciences; H Lee
   Moffitt Cancer Center & Research Institute
RP Zloza, A (corresponding author), Rush Univ, Med Ctr, Chicago, IL 60612 USA.; Guevara-Patino, JA (corresponding author), H Lee Moffitt Canc Ctr & Res Inst, Tampa, FL 33612 USA.
EM rossi@rush.edu; saa9216@nyp.org; kohthapp@gmail.com;
   jenna.newman@mssm.edu; alemenze@gmail.com; rjpepe19@gmail.com;
   sam.defina@yale.edu; herzog.nora@gmail.com; donnelly@rutgers.edu;
   kuzel@rush.edu; jochen_reiser@rush.edu;
   josealejandro.guevara@moffitt.org; andrew_zloza@rush.edu
OI Herzog, Nora/0000-0002-7813-2420; Aspromonte,
   Salvatore/0000-0002-4216-4973; , Samuel/0000-0003-0583-1834; Reiser,
   Jochen/0000-0002-0460-662X; Kuzel, Timothy/0000-0002-7523-2397
CR Ai DM, 2019, FRONT MICROBIOL, V10, DOI 10.3389/fmicb.2019.00826
   Chen LL, 2018, J ENDODONT, V44, P1381, DOI 10.1016/j.joen.2018.05.008
   Chou IC, 2009, MATH BIOSCI, V219, P57, DOI 10.1016/j.mbs.2009.03.002
   de Marco P, 2018, PLOS ONE, V13, DOI 10.1371/journal.pone.0202403
   Derrien M, 2017, MICROB PATHOGENESIS, V106, P171, DOI 10.1016/j.micpath.2016.02.005
   Elkrief A, 2019, GUT MICROBES, V10, P424, DOI 10.1080/19490976.2018.1527167
   Faust K, 2012, NAT REV MICROBIOL, V10, P538, DOI 10.1038/nrmicro2832
   Geng JW, 2014, GUT PATHOG, V6, DOI 10.1186/1757-4749-6-26
   Gibbons SM, 2017, PLOS COMPUT BIOL, V13, DOI 10.1371/journal.pcbi.1005364
   Half E, 2019, SCI REP-UK, V9, DOI 10.1038/s41598-019-53041-4
   Hirano H, 2019, BMC BIOINFORMATICS, V20, DOI 10.1186/s12859-019-2915-1
   Hooper LV, 2012, SCIENCE, V336, P1268, DOI 10.1126/science.1223490
   Jiang MF, 2011, PHYS MED BIOL, V56, P1727, DOI 10.1088/0031-9155/56/6/013
   Kim S, 2019, BMC GENOMICS, V20, DOI 10.1186/s12864-019-6288-7
   Kurtz ZD, 2015, PLOS COMPUT BIOL, V11, DOI 10.1371/journal.pcbi.1004226
   Lee YK, 2010, SCIENCE, V330, P1768, DOI 10.1126/science.1195568
   Lei YM, 2016, J CLIN INVEST, V126, P2736, DOI 10.1172/JCI85295
   Li FY, 2019, MBIO, V10, DOI 10.1128/mBio.02492-18
   Liu WT, 1997, APPL ENVIRON MICROB, V63, P4516, DOI 10.1128/AEM.63.11.4516-4522.1997
   Lu MY, 2020, INT J MED INFORM, V141, DOI 10.1016/j.ijmedinf.2020.104195
   Matson V, 2018, SCIENCE, V359, P104, DOI 10.1126/science.aao3290
   McDonald D, 2018, MSYSTEMS, V3, DOI 10.1128/mSystems.00031-18
   McGaughey KD, 2018, PLOS ONE, V13, DOI 10.1371/journal.pone.0202858
   Miller DD, 2019, NPJ DIGIT MED, V2, DOI 10.1038/s41746-019-0138-5
   Miller MB, 2001, ANNU REV MICROBIOL, V55, P165, DOI 10.1146/annurev.micro.55.1.165
   Mulcahy LR, 2014, MICROB ECOL, V68, P1, DOI 10.1007/s00248-013-0297-x
   Osborn AM, 2000, ENVIRON MICROBIOL, V2, P39, DOI 10.1046/j.1462-2920.2000.00081.x
   Pasanen L, 2015, PLOS ONE, V10, DOI 10.1371/journal.pone.0120017
   Ringnér M, 2008, NAT BIOTECHNOL, V26, P303, DOI 10.1038/nbt0308-303
   Ruiz-Perez D, 2020, BMC BIOINFORMATICS, V21, DOI 10.1186/s12859-019-3310-7
   Saeys Y, 2007, BIOINFORMATICS, V23, P2507, DOI 10.1093/bioinformatics/btm344
   San-Juan-Vergara H, 2018, SCI REP-UK, V8, DOI 10.1038/s41598-018-22629-7
   Schisterman EF, 2017, EPIDEMIOLOGY, V28, P47, DOI 10.1097/EDE.0000000000000554
   Schwabe RF, 2013, NAT REV CANCER, V13, P800, DOI 10.1038/nrc3610
   Sivan A, 2015, SCIENCE, V350, P1084, DOI 10.1126/science.aac4255
   Thevaranjan N, 2017, CELL HOST MICROBE, V21, P455, DOI 10.1016/j.chom.2017.03.002
   Wong SH, 2017, GASTROENTEROLOGY, V153, P1621, DOI 10.1053/j.gastro.2017.08.022
   Wu LC, 2005, SCIENCE, V309, P774, DOI 10.1126/science.1112422
   Zeng HW, 2018, J NUTR BIOCHEM, V54, P18, DOI 10.1016/j.jnutbio.2017.11.001
   Zmora N, 2018, CELL, V174, P1388, DOI 10.1016/j.cell.2018.08.041
NR 40
TC 2
Z9 2
U1 0
U2 2
PU MDPI
PI BASEL
PA ST ALBAN-ANLAGE 66, CH-4052 BASEL, SWITZERLAND
EI 2075-4418
J9 DIAGNOSTICS
JI Diagnostics
PD APR
PY 2022
VL 12
IS 4
AR 958
DI 10.3390/diagnostics12040958
PG 12
WC Medicine, General & Internal
WE Science Citation Index Expanded (SCI-EXPANDED)
SC General & Internal Medicine
GA 0S5CC
UT WOS:000786290700001
PM 35454006
OA gold, Green Published
DA 2025-02-18
ER

PT J
AU Liu, N
   Chen, LH
   Yan, MJ
   Tao, Q
   Wu, J
   Chen, J
   Chen, X
   Zhang, W
   Peng, C
AF Liu, Nian
   Chen, Lihui
   Yan, Mingjie
   Tao, Qian
   Wu, Jie
   Chen, Jing
   Chen, Xiang
   Zhang, Wei
   Peng, Cong
TI <i>Eubacterium</i><i> rectale</i> Improves the Efficacy of Anti-PD1
   Immunotherapy in Melanoma via l-Serine-Mediated NK Cell Activation
SO RESEARCH
LA English
DT Article
ID MAPK ACTIVATION; GUT MICROBIOME; RESISTANCE; CANCER; IMMUNITY;
   IDENTIFICATION; ANNOTATION; PATHWAY; PHGDH
AB Natural killer (NK) cells, as key immune cells, play essential roles in tumor cell immune escape and immunotherapy. Accumulating evidence has demonstrated that the gut microbiota community affects the efficacy of anti-PD1 immunotherapy and that remodeling the gut microbiota is a promising strategy to enhance anti-PD1 immunotherapy responsiveness in advanced melanoma patients; however, the details of the mechanism remain elusive. In this study, we found that Eubacterium rectale was significantly enriched in melanoma patients who responded to anti-PD1 immunotherapy and that a high E. rectale abundance was related to longer survival in melanoma patients. Furthermore, administration of E. rectale remarkably improved the efficacy of anti-PD1 therapy and increased the overall survival of tumor-bearing mice; moreover, application of E. rectale led to a significant accumulation of NK cells in the tumor microenvironment. Interestingly, conditioned medium isolated from an E. rectale culture system dramatically enhanced NK cell function. Gas chromatography-mass spectrometry/ultrahigh performance liquid chromatography-tandem mass spectrometry-based metabolomic analysis showed that l-serine production was significantly decreased in the E. rectale group; moreover, administration of an l-serine synthesis inhibitor dramatically increased NK cell activation, which enhanced anti-PD1 immunotherapy effects. Mechanistically, supplementation with l-serine or application of an l-serine synthesis inhibitor affected NK cell activation through Fos/Fosl. In summary, our findings reveal the role of bacteria-modulated serine metabolic signaling in NK cell activation and provide a novel therapeutic strategy to improve the efficacy of anti-PD1 immunotherapy in melanoma.
C1 [Liu, Nian; Chen, Lihui; Yan, Mingjie; Tao, Qian; Wu, Jie; Chen, Jing; Chen, Xiang; Zhang, Wei; Peng, Cong] Cent South Univ, Xiangya Hosp, Dept Clin Pharmacol, Changsha, Hunan, Peoples R China.
   [Liu, Nian; Yan, Mingjie; Chen, Xiang; Zhang, Wei; Peng, Cong] Cent South Univ, Xiangya Hosp, Dept Dermatol, Changsha, Hunan, Peoples R China.
   [Liu, Nian; Yan, Mingjie; Tao, Qian; Wu, Jie; Chen, Jing; Chen, Xiang; Peng, Cong] Cent South Univ, Xiangya Hosp, Hunan Key Lab Skin Canc & Psoriasis, Changsha, Hunan, Peoples R China.
   [Liu, Nian; Yan, Mingjie; Tao, Qian; Wu, Jie; Chen, Jing; Chen, Xiang; Peng, Cong] Cent South Univ, Xiangya Hosp, Furong Lab, Changsha, Hunan, Peoples R China.
   [Liu, Nian; Chen, Lihui; Yan, Mingjie; Chen, Xiang; Zhang, Wei; Peng, Cong] Cent South Univ, Xiangya Hosp, Natl Clin Res Ctr Geriatr Disorders, Changsha, Hunan, Peoples R China.
C3 Central South University; Central South University; Central South
   University; Furong Laboratory; Central South University; Central South
   University
RP Chen, X; Zhang, W; Peng, C (corresponding author), Cent South Univ, Xiangya Hosp, Dept Clin Pharmacol, Changsha, Hunan, Peoples R China.; Chen, X; Zhang, W; Peng, C (corresponding author), Cent South Univ, Xiangya Hosp, Dept Dermatol, Changsha, Hunan, Peoples R China.; Chen, X; Peng, C (corresponding author), Cent South Univ, Xiangya Hosp, Hunan Key Lab Skin Canc & Psoriasis, Changsha, Hunan, Peoples R China.; Chen, X; Peng, C (corresponding author), Cent South Univ, Xiangya Hosp, Furong Lab, Changsha, Hunan, Peoples R China.; Chen, X; Zhang, W; Peng, C (corresponding author), Cent South Univ, Xiangya Hosp, Natl Clin Res Ctr Geriatr Disorders, Changsha, Hunan, Peoples R China.
EM chenxiangck@126.com; csuzhangwei@csu.edu.cn; pengcongxy@csu.edu.cn
RI Zhang, Wei/AAG-9913-2019; Chen, Lihui/ABP-5066-2022
OI Zhang, Wei/0000-0002-6190-3129
FU National Key Research and Development Program of China [2021YFA1301200];
   National Natural Science [82073458, 82203024, 8213000715, 81830096,
   82073018, 2022YFC2504700]; Science and Technology Innovation Program of
   Hunan Province [2021RC4013]; Program of Introducing Talents of
   Discipline to Universities (111 Project) [B20017]
FX This work was supported by the National Key Research and Development
   Program of China (No.2021YFA1301200) and the National Natural Science
   (grant No. 82073458, 82203024, 8213000715, 81830096, 82073018, and
   2022YFC2504700), the Science and Technology Innovation Program of Hunan
   Province (2021RC4013), and the Program of Introducing Talents of
   Discipline to Universities (111 Project, no. B20017).
CR Agerer B, 2021, CELL METAB, V33, P849, DOI 10.1016/j.cmet.2021.04.012
   Aziz RK, 2008, BMC GENOMICS, V9, DOI 10.1186/1471-2164-9-75
   Bernard K, 1999, J IMMUNOL, V162, P4062
   Brettin T, 2015, SCI REP-UK, V5, DOI 10.1038/srep08365
   Chen ZH, 2023, GENOM PROTEOM BIOINF, V21, P337, DOI 10.1016/j.gpb.2022.08.004
   Cichocki F, 2020, SCI TRANSL MED, V12, DOI 10.1126/scitranslmed.aaz5618
   Cock PJA, 2010, NUCLEIC ACIDS RES, V38, P1767, DOI 10.1093/nar/gkp1137
   Davar D, 2021, SCIENCE, V371, P595, DOI 10.1126/science.abf3363
   Dong JK, 2018, THERANOSTICS, V8, P1808, DOI 10.7150/thno.23177
   Dotiwala F, 2016, NAT MED, V22, P210, DOI 10.1038/nm.4023
   Fernandes MR, 2022, NAT REV CANCER, V22, P703, DOI 10.1038/s41568-022-00513-x
   Fluckiger A, 2020, SCIENCE, V369, P936, DOI 10.1126/science.aax0701
   Gopalakrishnan V, 2018, SCIENCE, V359, P97, DOI 10.1126/science.aan4236
   Gopalakrishnan V, 2018, CANCER CELL, V33, P570, DOI 10.1016/j.ccell.2018.03.015
   Gotthardt D, 2019, FRONT IMMUNOL, V10, DOI 10.3389/fimmu.2019.02590
   Griffin ME, 2021, SCIENCE, V373, P1040, DOI 10.1126/science.abc9113
   Gross O, 2008, BLOOD, V112, P2421, DOI 10.1182/blood-2007-11-123513
   Heshiki Y, 2020, MICROBIOME, V8, DOI 10.1186/s40168-020-00811-2
   Hsu J, 2018, J CLIN INVEST, V128, P4654, DOI 10.1172/JCI99317
   Islam SMS, 2021, FRONT IMMUNOL, V12, DOI 10.3389/fimmu.2021.712312
   Jin N, 2019, NAT COMMUN, V10, DOI 10.1038/s41467-019-10427-2
   Kim D, 2015, NAT METHODS, V12, P357, DOI [10.1038/NMETH.3317, 10.1038/nmeth.3317]
   Kim KY, 2019, FREE RADICAL BIO MED, V141, P447, DOI 10.1016/j.freeradbiomed.2019.07.018
   Lam KC, 2021, CELL, V184, P5338, DOI 10.1016/j.cell.2021.09.019
   Lei QY, 2020, FRONT CELL DEV BIOL, V8, DOI 10.3389/fcell.2020.00672
   Li K, 2020, GENOM PROTEOM BIOINF, V18, P501, DOI 10.1016/j.gpb.2020.12.003
   Li WN, 2019, CANCER LETT, V447, P41, DOI 10.1016/j.canlet.2019.01.015
   Lin M, 2020, J CLIN INVEST, V130, P2560, DOI 10.1172/JCI132712
   Liu N, 2021, MOL THER, V29, P2321, DOI 10.1016/j.ymthe.2021.03.013
   Lu H, 2022, CELL HOST MICROBE, V30, P7
   Mager LF, 2020, SCIENCE, V369, P1481, DOI 10.1126/science.abc3421
   Matson V, 2018, SCIENCE, V359, P104, DOI 10.1126/science.aao3290
   Maynard CL, 2012, NATURE, V489, P231, DOI 10.1038/nature11551
   Miao YR, 2020, ADV SCI, V7, DOI 10.1002/advs.201902880
   Nanbakhsh A, 2019, CANCER IMMUNOL RES, V7, P1647, DOI 10.1158/2326-6066.CIR-18-0934
   Overbeek R, 2014, NUCLEIC ACIDS RES, V42, pD206, DOI 10.1093/nar/gkt1226
   Pacold ME, 2016, NAT CHEM BIOL, V12, P452, DOI [10.1038/NCHEMBIO.2070, 10.1038/nchembio.2070]
[truncated: 4,386,380 more chars]
