# Supplementary material for: Global research trends on the relationship between gut microbiota and melanoma from 2014 to 2023: a bibliometric and visualization analysis
Source: Front Microbiol. 2025 Aug 13;16:1524462. doi: 10.3389/fmicb.2025.1524462 (PMC12380698; doi:10.3389/fmicb.2025.1524462)
Supplement: Supplementary file 1 [file Data_Sheet_1.zip › raw WoS data/download501-886.txt]

FN Clarivate Analytics Web of Science
VR 1.0
PT J
AU Li, Y
   Wang, JL
   Xu, YD
   Meng, QH
   Wu, MD
   Su, YF
   Miao, YD
   Wang, YW
AF Li, Ying
   Wang, Junlin
   Xu, Yidong
   Meng, Qinghao
   Wu, Mengdi
   Su, Yanfang
   Miao, Yaodong
   Wang, Yiwen
TI The water extract of <i>Potentilla discolor</i> Bunge (PDW) ameliorates
   high-sugar diet-induced type II diabetes model in <i>Drosophila
   melanogaster</i> via JAK/STAT signaling
SO JOURNAL OF ETHNOPHARMACOLOGY
LA English
DT Article
DE Potentilla discolor; Type 2 diabetes; Fruit fly; JAK; STAT; Insulin
   resistance
ID INSULIN-RESISTANCE; BIOLOGICAL-ACTIVITY; OXIDATIVE STRESS; GUT
   MICROBIOTA; ELLAGIC ACID; CELL-GROWTH; OBESITY; INFLAMMATION;
   HOMEOSTASIS; DEFICIENCY
AB Ethnopharmacological relevance: Potentilla discolor Bunge (PD) is a member of the Rosaceae family. It has been traditionally used in folk medicine for the treatment of diabetes. Additionally, people in folk also eat fresh and tender PD stems as vegetables or brew them as tea.Aim of the study: The aim of this study was to explore the antidiabetic effects and underlying mechanisms of the water extract of Potentilla discolor (PDW) in a fruit fly model of high-sugar diet-induced type 2 diabetes.Materials and methods: The antidiabetic efficacy of PDW was evaluated in a fruit fly model of diabetes induced by a high-sugar diet (HSD). Various physiological parameters were tested to evaluate the anti-diabetic effect of PDW. Gene expression levels related to insulin signaling pathways, glucose metabolism, lipid metabolism, and JAK/STAT signaling pathways were primarily analyzed using RT-qPCR to investigate the therapeutic mechanisms.Results: In this study, we found that the water extract of Potentilla discolor (PDW) can ameliorate type II diabetes phenotypes induced by the HSD in fruit flies. These phenotypes include growth rate, body size, hyperglycemia, glycogen metabolism, fat storage, and intestinal microflora homeostasis. PDW also improved the body size of s6k and rheb knockdown flies, suggesting its potential to activate the downstream insulin pathway and alleviate insulin resistance. Furthermore, we demonstrated that PDW reduced the expression of two target genes of the JAK/STAT signaling pathway, namely the insulin antagonist Impl2 and insulin receptor inhibitor Socs36E, which act as regulators inhibiting the activation of the insulin signaling pathway.Conclusions: This study provides evidence for the anti-diabetic activity of PDW and suggests that its underlying mechanism may involve the improvement of insulin resistance by inhibiting the JAK/STAT signaling pathway.
C1 [Li, Ying; Wang, Junlin; Xu, Yidong; Meng, Qinghao; Wu, Mengdi; Su, Yanfang; Wang, Yiwen] Tianjin Univ, Sch Pharmaceut Sci & Technol, Tianjin 300072, Peoples R China.
   [Miao, Yaodong] Tianjin Univ Tradit Chinese Med, Affiliated Hosp 2, Tianjin 300250, Peoples R China.
C3 Tianjin University; Tianjin University of Traditional Chinese Medicine
RP Su, YF; Wang, YW (corresponding author), Tianjin Univ, Sch Pharmaceut Sci & Technol, Tianjin 300072, Peoples R China.; Miao, YD (corresponding author), Tianjin Univ Tradit Chinese Med, Affiliated Hosp 2, Tianjin 300250, Peoples R China.
EM suyanfang@tju.edu.cn; miaoyaodong2008@sina.com; yiwen.wang@tju.edu.cn
RI Cheng, Lin/KFQ-3111-2024; Meng, Qinghao/GPX-4444-2022
OI Li, Ying/0000-0002-0880-8480; Xu, Yidong/0000-0003-3093-902X
FU Scientific Research Program of the Tianjin Municipal Education
   Commission [2021KJ151]
FX Declaration of competing interest The authors declare that they have no
   conflicts over this paper. Data availability The data that has been used
   is confidential. Acknowledgements This work was supported by the
   Scientific Research Program of the Tianjin Municipal Education
   Commission (2021KJ151) .
CR Alam W, 2020, MOLECULES, V25, DOI 10.3390/molecules25184073
   Asimakis E, 2021, MICROORGANISMS, V9, DOI 10.3390/microorganisms9030659
   Bai Y, 2018, EXP THER MED, V16, P2564, DOI 10.3892/etm.2018.6470
   Barclay JL, 2011, ENDOCRINOLOGY, V152, P181, DOI 10.1210/en.2010-0537
   Brown BP, 2019, BMC GENOMICS, V20, DOI 10.1186/s12864-019-5844-5
   Catalani E, 2021, ANTIOXIDANTS-BASEL, V10, DOI 10.3390/antiox10081197
   Chatterjee S, 2017, LANCET, V389, P2239, DOI 10.1016/S0140-6736(17)30058-2
   Chen YX, 2021, DRUG DES DEV THER, V15, P4849, DOI 10.2147/DDDT.S334325
   de Luca C, 2008, FEBS LETT, V582, P97, DOI 10.1016/j.febslet.2007.11.057
   Derosa G, 2016, ADV EXP MED BIOL, V928, P473, DOI 10.1007/978-3-319-41334-1_20
   Devi KP, 2015, PHARMACOL RES, V99, P1, DOI 10.1016/j.phrs.2015.05.002
   Ding GM, 2021, CELL REP, V36, DOI 10.1016/j.celrep.2021.109553
   Dobrian AD, 2013, DIABETES, V62, P4109, DOI 10.2337/db12-1275
   Dodington DW, 2018, TRENDS ENDOCRIN MET, V29, P55, DOI 10.1016/j.tem.2017.11.001
   DUVE H, 1979, BIOCHEM J, V184, P221, DOI 10.1042/bj1840221
   Ecam A.M., 2015, INNOVATIVE THOUGHTS
   Ecker A, 2017, BIOMED PHARMACOTHER, V89, P605, DOI 10.1016/j.biopha.2017.02.076
   Ellulu MS, 2017, ARCH MED SCI, V13, P851, DOI 10.5114/aoms.2016.58928
   Fatima N, 2017, EUR J NUTR, V56, P591, DOI 10.1007/s00394-015-1103-y
   Figueroa-Clarevega A, 2015, DEV CELL, V33, P47, DOI 10.1016/j.devcel.2015.03.001
   Forbes JM, 2013, PHYSIOL REV, V93, P137, DOI 10.1152/physrev.00045.2011
   Galic S, 2014, BIOCHEM J, V461, P177, DOI 10.1042/BJ20140143
   Garofalo RS, 2002, TRENDS ENDOCRIN MET, V13, P156, DOI 10.1016/S1043-2760(01)00548-3
   Gong X, 2020, CRIT REV FOOD SCI, V60, P2303, DOI 10.1080/10408398.2019.1634517
   Grillet M, 2012, SCI REP-UK, V2, DOI 10.1038/srep00224
   Gurzov E.N., 2014, CELL METAB
   Gurzov EN, 2016, FEBS J, V283, P3002, DOI 10.1111/febs.13709
   Ha A.T., 2021, INT J MOL SCI, V23, P1
   Han LH, 2019, NUTRIENTS, V11, DOI 10.3390/nu11030670
   Hosseini A, 2021, PHYTOTHER RES, V35, P5352, DOI 10.1002/ptr.7144
   Im SS, 2011, J BIOL CHEM, V286, P1157, DOI 10.1074/jbc.M110.157875
   Inzucchi SE, 2012, DIABETES CARE, V35, P1364, DOI 10.2337/dc12-0413
   Jiang HQ, 2009, CELL, V137, P1343, DOI 10.1016/j.cell.2009.05.014
   Jung KY, 1998, BIOL PHARM BULL, V21, P1077, DOI 10.1248/bpb.21.1077
   Kristiansen OP, 2005, DIABETES, V54, pS114, DOI 10.2337/diabetes.54.suppl_2.S114
   Kuo JCL, 2020, MOLECULES, V25, DOI 10.3390/molecules25204762
   Kwon Y, 2015, DEV CELL, V33, P36, DOI 10.1016/j.devcel.2015.02.012
   Lee WJ, 2009, GENE DEV, V23, P2260, DOI 10.1101/gad.1858709
   Li H.Y., 2016, Molecules, V21
   Li TG, 2020, FRONT NUTR, V7, DOI 10.3389/fnut.2020.00161
   Li Y, 2014, MOL BIOSYST, V10, P2898, DOI 10.1039/c4mb00278d
   Lin YH, 2014, AGING CELL, V13, P755, DOI 10.1111/acel.12232
   Lourido F, 2021, SCI REP-UK, V11, DOI 10.1038/s41598-021-82944-4
   Lyu Q, 2022, FOOD CHEM, V390, DOI 10.1016/j.foodchem.2022.132954
   Mahoney RE, 2016, ELIFE, V5, DOI 10.7554/eLife.16807
   Manzoor M, 2022, FOOD FUNCT, V13, P10923, DOI [10.1039/D2FO02438A, 10.1039/d2fo02438a]
   Meng QH, 2023, J DRUG TARGET, V31, P261, DOI 10.1080/1061186X.2022.2144869
   Miyamoto T, 2019, CURR BIOL, V29, P1263, DOI 10.1016/j.cub.2019.02.053
   Moon JH, 2001, FREE RADICAL BIO MED, V30, P1274, DOI 10.1016/S0891-5849(01)00522-6
   Murillo-Maldonado JM, 2011, DIABETES, V60, P1632, DOI 10.2337/db10-1288
   Musselman LP, 2018, J EXP BIOL, V221, DOI 10.1242/jeb.163881
   Musselman LP, 2011, DIS MODEL MECH, V4, P842, DOI 10.1242/dmm.007948
   Oldefest M, 2013, BIOCHEM BIOPH RES CO, V436, P66, DOI 10.1016/j.bbrc.2013.04.107
   Patterson E, 2016, POSTGRAD MED J, V92, P286, DOI 10.1136/postgradmedj-2015-133285
   Pereira MT, 2020, G3-GENES GENOM GENET, V10, P4399, DOI 10.1534/g3.120.401688
   Periferakis A, 2022, INT J MOL SCI, V23, DOI 10.3390/ijms232315054
   Prattichizzo F, 2020, NAT REV ENDOCRINOL, V16, P15, DOI 10.1038/s41574-019-0294-3
   Rambabu N, 2017, ORIENT J CHEM, V33, P226, DOI 10.13005/ojc/330126
   Richard AJ, 2014, BBA-MOL BASIS DIS, V1842, P431, DOI 10.1016/j.bbadis.2013.05.030
   Schriner SE, 2013, PLOS ONE, V8, DOI 10.1371/journal.pone.0063886
   Shi SY, 2014, DIABETOLOGIA, V57, P1016, DOI 10.1007/s00125-014-3185-0
   Song CW, 2012, FITOTERAPIA, V83, P1474, DOI 10.1016/j.fitote.2012.08.013
   Stocker H, 2003, NAT CELL BIOL, V5, P559, DOI 10.1038/ncb995
   Teleman AA, 2010, BIOCHEM J, V425, P13, DOI 10.1042/BJ20091181
   Teng H, 2022, J FUTURE FOODS, V2, P365, DOI 10.1016/j.jfutfo.2022.08.008
   Teng H, 2022, FOOD CHEM, V372, DOI 10.1016/j.foodchem.2021.130766
   Tran TT, 2017, BMC COMPLEM ALTERN M, V17, DOI 10.1186/s12906-017-1675-6
   Tomczyk M, 2009, J ETHNOPHARMACOL, V122, P184, DOI 10.1016/j.jep.2008.12.022
   Tominaga Y, 2020, ARCH BIOCHEM BIOPHYS, V693, DOI 10.1016/j.abb.2020.108586
   Toshniwal AG, 2019, DEV CELL, V49, P473, DOI 10.1016/j.devcel.2019.04.008
   Turner RC, 1998, LANCET, V352, P854, DOI 10.1016/s0140-6736(98)07037-8
   Ueki K, 2004, MOL CELL BIOL, V24, P5434, DOI 10.1128/MCB.24.12.5434-5446.2004
   Unuofin JO, 2020, OXID MED CELL LONGEV, V2020, DOI 10.1155/2020/1356893
   Wang NN, 2019, J ETHNOPHARMACOL, V241, DOI 10.1016/j.jep.2019.111905
   Wen L, 2017, MOLECULES, V22, DOI 10.3390/molecules22050767
   Xiao XP, 2017, NAT MICROBIOL, V2, DOI 10.1038/nmicrobiol.2017.20
   Xu LN, 2018, PHARMACOL RES, V130, P451, DOI 10.1016/j.phrs.2018.01.015
   Yamada T, 2018, DEVELOPMENT, V145, DOI 10.1242/dev.158865
   Yang XW, 2015, BMC COMPLEM ALTERN M, V15, DOI 10.1186/s12906-015-0600-0
   Yi Q, 2012, CURR THER RES CLIN E, V73, P174, DOI 10.1016/j.curtheres.2012.09.002
   Yuca H, 2021, PHYTOCHEMISTRY, V188, DOI 10.1016/j.phytochem.2021.112795
   Zhang L, 2010, J ETHNOPHARMACOL, V132, P518, DOI 10.1016/j.jep.2010.08.053
   Zheng Q., 2021, J FOOD PROCESS PRES, V45
NR 83
TC 4
Z9 4
U1 9
U2 31
PU ELSEVIER IRELAND LTD
PI CLARE
PA ELSEVIER HOUSE, BROOKVALE PLAZA, EAST PARK SHANNON, CO, CLARE, 00000,
   IRELAND
SN 0378-8741
EI 1872-7573
J9 J ETHNOPHARMACOL
JI J. Ethnopharmacol.
PD NOV 15
PY 2023
VL 316
AR 116760
DI 10.1016/j.jep.2023.116760
EA JUN 2023
PG 14
WC Plant Sciences; Chemistry, Medicinal; Integrative & Complementary
   Medicine; Pharmacology & Pharmacy
WE Science Citation Index Expanded (SCI-EXPANDED)
SC Plant Sciences; Pharmacology & Pharmacy; Integrative & Complementary
   Medicine
GA L6ZT3
UT WOS:001024729400001
PM 37301307
DA 2025-02-18
ER

PT J
AU Smith, PL
   Piadel, K
   Dalgleish, AG
AF Smith, Peter Lawrence
   Piadel, Katarzyna
   Dalgleish, Angus George
TI Directing T-Cell Immune Responses for Cancer Vaccination and
   Immunotherapy
SO VACCINES
LA English
DT Article
DE immunotherapy; T-cell; vaccine; cancer; checkpoint inhibition;
   microbiome; metabolism
ID ACTIVATED PROTEIN-KINASE; RETINOIC ACID; VITAMIN-D; GUT MICROBIOTA;
   PHASE-I; BLOCKADE IMMUNOTHERAPY; TARGETED INHIBITION; METASTATIC
   MELANOMA; ANTI-PD-1 EFFICACY; ANTITUMOR RESPONSE
AB Cancer vaccination and immunotherapy revolutionised the treatment of cancer, a result of decades of research into the immune system in health and disease. However, despite recent breakthroughs in treating otherwise terminal cancer, only a minority of patients respond to cancer immunotherapy and some cancers are largely refractive to immunotherapy treatment. This is due to numerous issues intrinsic to the tumour, its microenvironment, or the immune system. CD4(+) and CD8(+) alpha beta T-cells emerged as the primary effector cells of the anti-tumour immune response but their function in cancer patients is often compromised. This review details the mechanisms by which T-cell responses are hindered in the setting of cancer and refractive to immunotherapy, and details many of the approaches under investigation to direct T-cell function and improve the efficacy of cancer vaccination and immunotherapy.
C1 [Smith, Peter Lawrence; Piadel, Katarzyna; Dalgleish, Angus George] St Georges Univ London, Inst Infect & Immun, London SW17 0RE, England.
C3 City St Georges, University of London; St Georges University London
RP Smith, PL (corresponding author), St Georges Univ London, Inst Infect & Immun, London SW17 0RE, England.
EM plsmith@sgul.ac.uk; kpiadel@sgul.ac.uk; dalgleis@sgul.ac.uk
RI Dalgleish, Angus/AAZ-4450-2020
OI Smith, Peter/0000-0002-9912-1851; Dalgleish, Angus/0000-0003-3511-3059
CR Aguirre M, 2016, ARCH OSTEOPOROS, V11, DOI 10.1007/s11657-015-0256-x
   Allegrezza MJ, 2016, CANCER RES, V76, P2561, DOI 10.1158/0008-5472.CAN-15-2808
   Moro-García MA, 2013, FRONT IMMUNOL, V4, DOI 10.3389/fimmu.2013.00107
   Araujo DV, 2020, J CLIN ONCOL, V38
   Arranz-Nicolás J, 2021, CANCER IMMUNOL IMMUN, V70, P3277, DOI 10.1007/s00262-021-02924-5
   Arruga F, 2020, INT J MOL SCI, V21, DOI 10.3390/ijms21051825
   Bachem A, 2019, IMMUNITY, V51, P285, DOI 10.1016/j.immuni.2019.06.002
   Bajor DL, 2018, ONCOIMMUNOLOGY, V7, DOI 10.1080/2162402X.2018.1468956
   Baldini C, 2020, EUR J CANCER, V129, P71, DOI 10.1016/j.ejca.2020.01.013
   Barnstorf I, 2020, IMMUN INFLAMM DIS, V8, P249, DOI 10.1002/iid3.300
   Barnstorf I, 2019, J EXP MED, V216, P571, DOI 10.1084/jem.20181589
   Baruch EN, 2021, SCIENCE, V371, P602, DOI 10.1126/science.abb5920
   Berezhnoy A, 2014, J CLIN INVEST, V124, P188, DOI 10.1172/JCI69856
   Bergerot PG, 2020, J CLIN ONCOL, V38
   Beziaud L, 2018, INT J CANCER, V143, P3008, DOI 10.1002/ijc.31842
   Beziaud L, 2016, CANCER RES, V76, P4100, DOI 10.1158/0008-5472.CAN-15-2452
   Bhattacharya N, 2016, IMMUNITY, V45, P641, DOI 10.1016/j.immuni.2016.08.008
   Bolesta E, 2006, J IMMUNOL, V177, P177, DOI 10.4049/jimmunol.177.1.177
   Boni A, 2010, CANCER RES, V70, P5213, DOI 10.1158/0008-5472.CAN-10-0118
   Borgoni S, 2021, AGEING RES REV, V70, DOI 10.1016/j.arr.2021.101410
   Bouillon R, 2008, ENDOCR REV, V29, P726, DOI 10.1210/er.2008-0004
   Brown CC, 2015, IMMUNITY, V42, P499, DOI 10.1016/j.immuni.2015.02.003
   Brownlie RJ, 2019, JCI INSIGHT, V4, DOI 10.1172/jci.insight.127847
   Brownlie RJ, 2017, NAT COMMUN, V8, DOI 10.1038/s41467-017-01427-1
   Buck MD, 2016, CELL, V166, P63, DOI 10.1016/j.cell.2016.05.035
   Butler M, 2021, TRENDS ENDOCRIN MET, V32, P367, DOI 10.1016/j.tem.2021.03.003
   Cannell JJ, 2006, EPIDEMIOL INFECT, V134, P1129, DOI 10.1017/S0950268806007175
   Cannons JL, 2021, CELL REP, V37, DOI 10.1016/j.celrep.2021.109804
   Carbonero F, 2012, FRONT PHYSIOL, V3, DOI 10.3389/fphys.2012.00448
   Casey KA, 2007, J IMMUNOL, V178, P7640, DOI 10.4049/jimmunol.178.12.7640
   Castro-Sanchez P, 2020, FRONT CELL DEV BIOL, V8, DOI 10.3389/fcell.2020.608747
   Chambers ES, 2021, NATURE AGING, V1, P101, DOI 10.1038/s43587-020-00010-6
   Chaoul N, 2015, CANCER RES, V75, P3279, DOI 10.1158/0008-5472.CAN-15-0454
   Chen LP, 2013, NAT REV IMMUNOL, V13, P227, DOI 10.1038/nri3405
   Chen LM, 2018, CANCER DISCOV, V8, P1156, DOI 10.1158/2159-8290.CD-17-1033
   Chen SH, 2015, CANCER IMMUNOL RES, V3, P149, DOI 10.1158/2326-6066.CIR-14-0118
   Cheng Y, 2017, MOLECULES, V22, DOI 10.3390/molecules22101551
   Choi HJ, 2015, MOL CELLS, V38, P918, DOI 10.14348/molcells.2015.0168
   Cieri N, 2013, BLOOD, V121, P573, DOI 10.1182/blood-2012-05-431718
   Cohen AD, 2010, PLOS ONE, V5, DOI 10.1371/journal.pone.0010436
   Comin-Anduix B, 2010, CLIN CANCER RES, V16, P6040, DOI 10.1158/1078-0432.CCR-10-1911
   Cope AP, 2002, ARTHRITIS RES THER, V4, pS197, DOI 10.1186/ar557
   Croft M, 2009, IMMUNOL REV, V229, P173, DOI 10.1111/j.1600-065X.2009.00766.x
   Crooke SN, 2019, IMMUN AGEING, V16, DOI 10.1186/s12979-019-0164-9
   Cubas R, 2020, J IMMUNOTHER CANCER, V8, DOI 10.1136/jitc-2020-001439
   Cui GL, 2015, CELL, V161, P750, DOI 10.1016/j.cell.2015.03.021
   Curti BD, 2013, CANCER RES, V73, P7189, DOI 10.1158/0008-5472.CAN-12-4174
   Cusi Maria Grazia, 2010, Immun Ageing, V7, P14, DOI 10.1186/1742-4933-7-14
   Damasio MP, 2021, BIOCHEM J, V478, P79, DOI 10.1042/BCJ20200661
   Davar D, 2021, SCIENCE, V371, P595, DOI 10.1126/science.abf3363
   Decman V, 2010, J IMMUNOL, V184, P5151, DOI 10.4049/jimmunol.0902063
   Deken MA, 2016, ONCOIMMUNOLOGY, V5, DOI 10.1080/2162402X.2016.1238557
   Denlinger CS, 2018, ANN ONCOL, V29, P411
   Devalaraja S, 2020, CELL, V180, P1098, DOI 10.1016/j.cell.2020.02.042
   Diab A, 2020, CANCER DISCOV, V10, P1158, DOI 10.1158/2159-8290.CD-19-1510
   Diao B, 2020, FRONT IMMUNOL, V11, DOI 10.3389/fimmu.2020.00827
   Diken M, 2013, CANCER IMMUNOL RES, V1, P386, DOI 10.1158/2326-6066.CIR-13-0046
   Dillon TJ, 2005, MOL CELL BIOL, V25, P4117, DOI 10.1128/MCB.25.10.4117-4128.2005
   Dushyanthen S, 2017, NAT COMMUN, V8, DOI 10.1038/s41467-017-00728-9
   Ebert PJR, 2016, IMMUNITY, V44, P609, DOI 10.1016/j.immuni.2016.01.024
   El-Khoueiry AB, 2017, J CLIN ONCOL, V35, DOI 10.1200/JCO.2017.35.15_suppl.3027
   Erkelens MN, 2017, TRENDS IMMUNOL, V38, P168, DOI 10.1016/j.it.2016.12.006
   Érsek B, 2012, J IMMUNOL, V189, P1602, DOI 10.4049/jimmunol.1102365
   Esfahani K, 2019, NAT COMMUN, V10, DOI 10.1038/s41467-019-12628-1
   Feng J, 2016, PROTEIN CELL, V7, P391, DOI 10.1007/s13238-016-0245-x
   Ferreira C, 2020, NAT IMMUNOL, V21, P766, DOI 10.1038/s41590-020-0674-9
   Ferrere G, 2021, JCI INSIGHT, V6, DOI 10.1172/jci.insight.145207
   Ferrucci L, 2018, NAT REV CARDIOL, V15, P505, DOI 10.1038/s41569-018-0064-2
   Flores C, 2019, FRONT IMMUNOL, V10, DOI 10.3389/fimmu.2019.00588
   Francisco-Anderson L, 2021, CANCER RES, V81
   Frankel AE, 2017, NEOPLASIA, V19, P848, DOI 10.1016/j.neo.2017.08.004
   Freen-van Heeren Julian J, 2021, Cytokine X, V3, P100049, DOI 10.1016/j.cytox.2020.100049
   French RR, 1999, NAT MED, V5, P548, DOI 10.1038/8426
   Fröhlich A, 2009, SCIENCE, V324, P1576, DOI 10.1126/science.1172815
   Gao ND, 2021, J CLIN ONCOL, V39, DOI 10.1200/JCO.2021.39.15_suppl.9536
   Gardner HA, 2019, J CLIN ONCOL, V37, DOI 10.1200/JCO.2019.37.15_suppl.e14241
   Garrison K, 2012, CANCER IMMUNOL IMMUN, V61, P511, DOI 10.1007/s00262-011-1119-y
   Gauttier V, 2014, INT J CANCER, V135, P2857, DOI 10.1002/ijc.28943
   Geiger R, 2016, CELL, V167, P829, DOI 10.1016/j.cell.2016.09.031
   Gellrich FF, 2020, J CLIN MED, V9, DOI 10.3390/jcm9010223
   Geva R, 2020, CANCER-AM CANCER SOC, V126, P4926, DOI 10.1002/cncr.33133
   Ginde AA, 2009, ARCH INTERN MED, V169, P384, DOI 10.1001/archinternmed.2008.560
   Glisson BS, 2020, CLIN CANCER RES, V26, P5358, DOI 10.1158/1078-0432.CCR-19-3070
   Gopalakrishnan V, 2018, SCIENCE, V359, P97, DOI 10.1126/science.aan4236
   Graham JB, 2021, PLOS PATHOG, V17, DOI 10.1371/journal.ppat.1009287
   Grant WB, 2008, PEDIATR INFECT DIS J, V27, P853, DOI 10.1097/INF.0b013e3181817bc1
   Grasso CS, 2020, CANCER CELL, V38, P500, DOI 10.1016/j.ccell.2020.08.005
   Greer RM, 2013, PEDIATR DIABETES, V14, P31, DOI 10.1111/j.1399-5448.2012.00890.x
   Grover S, 2020, CANCER-AM CANCER SOC, V126, P3758, DOI 10.1002/cncr.32966
   Gu YZ, 2016, SCI REP-UK, V6, DOI 10.1038/srep32351
   Gurusamy D, 2020, CANCER CELL, V37, P818, DOI 10.1016/j.ccell.2020.05.004
   Gwinn DM, 2008, MOL CELL, V30, P214, DOI 10.1016/j.molcel.2008.03.003
   Hall JA, 2011, IMMUNITY, V34, P435, DOI 10.1016/j.immuni.2011.03.003
   Hardie DG, 2012, NAT REV MOL CELL BIO, V13, P251, DOI 10.1038/nrm3311
   Hasegawa K, 2004, SCIENCE, V303, P685, DOI 10.1126/science.1092138
   He JL, 2021, NAT COMMUN, V12, DOI 10.1038/s41467-021-24619-2
   He S, 2011, PLOS ONE, V6, DOI [10.1371/journal.pone.0028291, 10.1371/journal.pone.0020107]
   He TZ, 2018, FRONT IMMUNOL, V9, DOI 10.3389/fimmu.2018.01556
   Hebeisen M, 2013, J CLIN INVEST, V123, P1044, DOI 10.1172/JCI65325
   Henson SM, 2015, EUR J IMMUNOL, V45, P1441, DOI 10.1002/eji.201445312
   Hinrichs CS, 2008, BLOOD, V111, P5326, DOI 10.1182/blood-2007-09-113050
   Ho WJ, 2021, J CLIN INVEST, V131, DOI 10.1172/JCI146950
   Hooijkaas AI, 2012, ONCOIMMUNOLOGY, V1, P609, DOI 10.4161/onci.20226
   Hu-Lieskovan S, 2015, SCI TRANSL MED, V7, DOI 10.1126/scitranslmed.aaa4691
   Huemer HP, 2015, MEDIAT INFLAMM, V2015, DOI 10.1155/2015/349176
   Infante JR, 2016, J CLIN ONCOL, V34, DOI 10.1200/JCO.2016.34.15_suppl.101
   Inomata M, 2019, ANTICANCER RES, V39, P6887, DOI 10.21873/anticanres.13908
   Jansen CS, 2019, NATURE, V576, P465, DOI 10.1038/s41586-019-1836-5
   Jeninga EH, 2010, ONCOGENE, V29, P4617, DOI 10.1038/onc.2010.206
   Jeon SM, 2018, EXP MOL MED, V50, DOI 10.1038/s12276-018-0038-9
   Ji M., 2021, DIETARY METHIONINE R, DOI [10.1101/2021.08.27.457955, DOI 10.1101/2021.08.27.457955]
   Jing N, 2021, CANCERS, V13, DOI 10.3390/cancers13163987
   Joseph RW, 2012, HUM IMMUNOL, V73, P693, DOI 10.1016/j.humimm.2012.04.019
   Jung J, 2019, NAT CELL BIOL, V21, P85, DOI 10.1038/s41556-018-0217-x
   Kauffmann-Guerrero D, 2021, SCI REP-UK, V11, DOI 10.1038/s41598-021-90397-y
   Kim CH, 2018, IMMUNOLOGY, V154, P220, DOI 10.1111/imm.12930
   Kim JH, 2021, BMB REP, V54, P21, DOI 10.5483/BMBRep.2021.54.1.257
   Kim S, 2005, J BONE MINER RES, V20, P305, DOI 10.1359/JBMR.041112
   Kogkopoulou O, 2006, J LEUKOCYTE BIOL, V79, P1052, DOI 10.1189/jlb.0705418
   Kourko O, 2019, FRONT ONCOL, V9, DOI 10.3389/fonc.2019.00969
   Kuehm LM, 2019, CANCER IMMUNOL IMMUN, V68, P1095, DOI 10.1007/s00262-019-02346-4
   Kusnadi A, 2021, SCI IMMUNOL, V6, DOI 10.1126/sciimmunol.abe4782
   Ladomersky E, 2020, CLIN CANCER RES, V26, P5232, DOI 10.1158/1078-0432.CCR-19-3874
   Laidlaw BJ, 2015, NAT IMMUNOL, V16, P871, DOI 10.1038/ni.3224
   Larange A, 2016, ANNU REV IMMUNOL, V34, P369, DOI 10.1146/annurev-immunol-041015-055427
   Lauté-Caly DL, 2019, SCI REP-UK, V9, DOI 10.1038/s41598-018-36926-8
   Lazuardi L, 2005, IMMUNOLOGY, V114, P37, DOI 10.1111/j.1365-2567.2004.02006.x
   Leone RD, 2019, SCIENCE, V366, P1013, DOI 10.1126/science.aav2588
   Lhuillier C, 2019, GENOME MED, V11, DOI 10.1186/s13073-019-0653-7
   Li Chan, 2018, Oncotarget, V9, P35293, DOI 10.18632/oncotarget.24293
   Li C, 2011, IMMUNOLOGY, V132, P104, DOI 10.1111/j.1365-2567.2010.03345.x
   Li Y, 2020, CELL REP, V30, P1753, DOI 10.1016/j.celrep.2020.01.035
   Li Y, 2021, NAT COMMUN, V12, DOI 10.1038/s41467-021-21241-0
   Lian JY, 2020, J HEMATOL ONCOL, V13, DOI 10.1186/s13045-020-00986-z
   Liu GY, 2020, NAT REV MOL CELL BIO, V21, P183, DOI 10.1038/s41580-019-0199-y
   Liu JJ, 2019, J CLIN LAB ANAL, V33, DOI 10.1002/jcla.22964
   Liu L, 2015, CLIN CANCER RES, V21, P1639, DOI 10.1158/1078-0432.CCR-14-2339
   Liu QJ, 2020, PROTEIN CELL, V11, P549, DOI 10.1007/s13238-020-00707-9
   Loi S, 2016, CLIN CANCER RES, V22, P1499, DOI 10.1158/1078-0432.CCR-15-1125
   Lu L, 2014, J TRANSL MED, V12, DOI 10.1186/1479-5876-12-36
   Mabalirajan U, 2010, INT IMMUNOPHARMACOL, V10, P1514, DOI 10.1016/j.intimp.2010.08.025
   Mager LF, 2020, SCIENCE, V369, P1481, DOI 10.1126/science.abc3421
   Martínez-Limón A, 2020, INT J MOL SCI, V21, DOI 10.3390/ijms21061913
   Matson V, 2018, SCIENCE, V359, P104, DOI 10.1126/science.aao3290
   Mazzoni A, 2020, J CLIN INVEST, V130, P4694, DOI [10.1172/JCI138554., 10.1172/JCI138554]
   McDermott DF, 2016, J CLIN ONCOL, V34, P833, DOI 10.1200/JCO.2015.63.7421
   McKee AM, 2021, ISCIENCE, V24, DOI 10.1016/j.isci.2021.103012
   Melchionda F, 2005, J CLIN INVEST, V115, P1177, DOI 10.1172/JCI200523134
   Messenheimer DJ, 2017, CLIN CANCER RES, V23, P6165, DOI 10.1158/1078-0432.CCR-16-2677
   Michaelson JS, 2017, CANCER RES, V77, DOI 10.1158/1538-7445.AM2017-SY03-02
   Miller JS, 2018, CLIN CANCER RES, V24, P1525, DOI 10.1158/1078-0432.CCR-17-2451
   Miyajima M, 2017, NAT IMMUNOL, V18, P1342, DOI 10.1038/ni.3867
   MOSKOPHIDIS D, 1993, NATURE, V362, P758, DOI 10.1038/362758a0
   Murayama A, 1999, ENDOCRINOLOGY, V140, P2224, DOI 10.1210/en.140.5.2224
   Naing A, 2016, J CLIN ONCOL, V34, DOI 10.1200/JCO.2016.34.15_suppl.3018
   Nomura M, 2020, JAMA NETW OPEN, V3, DOI 10.1001/jamanetworkopen.2020.2895
   O'Shea M, 2004, AM J CLIN NUTR, V79, p1199S, DOI 10.1093/ajcn/79.6.1199S
   Ohkusu-Tsukada K, 2010, EUR J IMMUNOL, V40, P1011, DOI 10.1002/eji.200939513
   Ohnishi H, 2009, J ALLERGY CLIN IMMUN, V123, P249, DOI 10.1016/j.jaci.2008.10.054
   Ostiguy V, 2007, J LEUKOCYTE BIOL, V82, P645, DOI 10.1189/jlb.0806494
   Pagès F, 2018, LANCET, V391, P2128, DOI 10.1016/S0140-6736(18)30789-X
   Pan J, 2019, EBIOMEDICINE, V49, P72, DOI 10.1016/j.ebiom.2019.10.044
   Papadopoulos KP, 2021, CLIN CANCER RES, V27, P1904, DOI 10.1158/1078-0432.CCR-20-2886
   Park J, 2015, MUCOSAL IMMUNOL, V8, P80, DOI 10.1038/mi.2014.44
   Patsoukis N, 2015, NAT COMMUN, V6, DOI 10.1038/ncomms7692
   Pauken KE, 2016, SCIENCE, V354, P1160, DOI 10.1126/science.aaf2807
   Pearce EL, 2009, NATURE, V460, P103, DOI 10.1038/nature08097
   Pellegrini M, 2009, NAT MED, V15, P528, DOI 10.1038/nm.1953
   Pelly VS, 2021, CANCER DISCOV, V11, P2602, DOI 10.1158/2159-8290.CD-20-1815
   Peng M, 2016, SCIENCE, V354, P481, DOI 10.1126/science.aaf6284
   Pereira Felipe V, 2018, Oncotarget, V9, P25808, DOI 10.18632/oncotarget.25380
   Petersen CT, 2018, BLOOD ADV, V2, P210, DOI 10.1182/bloodadvances.2017011254
   Petrella TM, 2012, J CLIN ONCOL, V30, P3396, DOI 10.1200/JCO.2011.40.0655
   Piechutta M, 2019, ESMO OPEN, V4, DOI 10.1136/esmoopen-2019-000510
   Pieper AA, 2021, J IMMUNOTHER CANCER, V9, DOI 10.1136/jitc-2021-002715
   Pollizzi KN, 2015, J CLIN INVEST, V125, P2090, DOI 10.1172/JCI77746
   Quinn KM, 2018, CELL REP, V23, P3512, DOI 10.1016/j.celrep.2018.05.057
   Rajilic-Stojanovic M, 2014, FEMS MICROBIOL REV, V38, P996, DOI 10.1111/1574-6976.12075
   Ribas A, 2019, NAT MED, V25, P936, DOI 10.1038/s41591-019-0476-5
   Richard C, 2020, J IMMUNOTHER CANCER, V8, pA408, DOI 10.1136/jitc-2020-SITC2020.0679
   Rischin D., 2019, Annals Of Oncology, V30, P454, DOI [10.1093/annonc/mdz252.011, DOI 10.1093/ANNONC/MDZ252.011]
   Robinson TO, 2017, IMMUNOL LETT, V190, P159, DOI 10.1016/j.imlet.2017.08.010
   Rossini M, 2010, ARTHRITIS RES THER, V12, DOI 10.1186/ar3195
   Routy B, 2018, NAT REV CLIN ONCOL, V15, P382, DOI 10.1038/s41571-018-0006-2
   Roy DG, 2020, CELL METAB, V31, P250, DOI 10.1016/j.cmet.2020.01.006
   Ruby CE, 2009, J IMMUNOL, V183, P4853, DOI 10.4049/jimmunol.0901112
   Rudd CE, 2009, IMMUNOL REV, V229, P12, DOI 10.1111/j.1600-065X.2009.00770.x
   Salah A, 2021, FRONT CELL DEV BIOL, V9, DOI 10.3389/fcell.2021.686544
   Sapkota B, 2013, ONCOIMMUNOLOGY, V2, DOI 10.4161/onci.22890
   Saurwein-Teissl M, 2002, J IMMUNOL, V168, P5893, DOI 10.4049/jimmunol.168.11.5893
   Sceneay J, 2019, CANCER DISCOV, V9, P1208, DOI 10.1158/2159-8290.CD-18-1454
   Scharping NE, 2016, IMMUNITY, V45, P374, DOI [10.1016/j.immuni.2016.07.009, 10.1016/j.immuni.2016.08.009]
   Schietinger A, 2016, IMMUNITY, V45, P389, DOI 10.1016/j.immuni.2016.07.011
   Schulthess J, 2019, IMMUNITY, V50, P432, DOI 10.1016/j.immuni.2018.12.018
   Segal NH, 2018, CLIN CANCER RES, V24, P1816, DOI 10.1158/1078-0432.CCR-17-1922
   Segal NH, 2017, CLIN CANCER RES, V23, P1929, DOI 10.1158/1078-0432.CCR-16-1272
   Seo H, 2019, P NATL ACAD SCI USA, V116, P12410, DOI 10.1073/pnas.1905675116
   Seo W, 2021, EXP MOL MED, V53, P202
   Shang J, 2021, FRONT ONCOL, V11, DOI 10.3389/fonc.2021.585271
   Shaw RJ, 2009, ACTA PHYSIOL, V196, P65, DOI 10.1111/j.1748-1716.2009.01972.x
   Shaw RJ, 2006, NATURE, V441, P424, DOI 10.1038/nature04869
   Shiba T, 2014, TOXICOL APPL PHARM, V274, P191, DOI 10.1016/j.taap.2013.10.016
   Singh M, 2017, NAT COMMUN, V8, DOI 10.1038/s41467-017-01572-7
   Sivan A, 2015, SCIENCE, V350, P1084, DOI 10.1126/science.aac4255
   Sneller MC, 2011, BLOOD, V118, P6845, DOI 10.1182/blood-2011-09-377804
   Snook JP, 2020, CANCER IMMUNOL RES, V8, P506, DOI 10.1158/2326-6066.CIR-19-0690
   Spencer CN, 2019, CANCER RES, V79, DOI 10.1158/1538-7445.SABCS18-2838
   Sportès C, 2008, J EXP MED, V205, P1701, DOI 10.1084/jem.20071681
   Stelekati E, 2014, IMMUNITY, V40, P801, DOI 10.1016/j.immuni.2014.04.010
   Stevenson A, 2018, J CLIN ONCOL, V36, DOI 10.1200/JCO.2018.36.15_suppl.e15006
   Sun L, 2019, FRONT CELL INFECT MI, V9, DOI 10.3389/fcimb.2019.00099
   Sznol M, 2008, J CLIN ONCOL, V26
   Takahashi H, 2012, NAT IMMUNOL, V13, P587, DOI 10.1038/ni.2286
   Takeuchi A, 1998, J IMMUNOL, V160, P209
   Takeuchi H, 2011, PLOS ONE, V6, DOI 10.1371/journal.pone.0016089
   Tamanna N, 2018, MECH AGEING DEV, V176, P9, DOI 10.1016/j.mad.2018.10.004
   Tan XF, 2011, J VIROL, V85, P8316, DOI 10.1128/JVI.00781-11
   Tang KH, 2022, CANCER DISCOV, V12, P47, DOI 10.1158/2159-8290.CD-21-0369
   Tanoue T, 2019, NATURE, V565, P600, DOI 10.1038/s41586-019-0878-z
   Thaker PH, 2019, FUTURE ONCOL, V15, P421, DOI 10.2217/fon-2018-0423
   Thompson HL, 2017, FRONT IMMUNOL, V8, DOI 10.3389/fimmu.2017.00706
   Timerman D, 2017, ONCOTARGET, V8, P6873, DOI 10.18632/oncotarget.14316
   Tolcher AW, 2017, CLIN CANCER RES, V23, P5349, DOI 10.1158/1078-0432.CCR-17-1243
   Toti E, 2018, OXID MED CELL LONGEV, V2018, DOI 10.1155/2018/4637861
   Tran B, 2018, J IMMUNOTHER CANCER, V6, DOI 10.1186/s40425-018-0407-x
   Trédan O, 2015, ANN ONCOL, V26, P1353, DOI 10.1093/annonc/mdv173
   Trompette A, 2018, IMMUNITY, V48, P992, DOI 10.1016/j.immuni.2018.04.022
   Twumasi-Boateng K, 2018, NAT REV CANCER, V18, P419, DOI 10.1038/s41568-018-0009-4
   van der Windt GJW, 2012, IMMUNITY, V36, P68, DOI 10.1016/j.immuni.2011.12.007
   Verma V, 2019, NAT IMMUNOL, V20, P1231, DOI 10.1038/s41590-019-0441-y
   Viaud S, 2013, SCIENCE, V342, P971, DOI 10.1126/science.1240537
   Vidal M, 2002, MOL CELL BIOL, V22, P2777, DOI 10.1128/MCB.22.8.2777-2787.2002
   Virgin HW, 2009, CELL, V138, P30, DOI 10.1016/j.cell.2009.06.036
   von Essen MR, 2010, NAT IMMUNOL, V11, P344, DOI 10.1038/ni.1851
   Waldmann TA, 2020, FRONT IMMUNOL, V11, DOI 10.3389/fimmu.2020.00868
   Wanders D, 2020, NUTRIENTS, V12, DOI 10.3390/nu12030684
   Wang DY, 2020, ONCOLOGIST, V25, pE602, DOI 10.1634/theoncologist.2019-0518
   Wang TT, 2020, NAT METAB, V2, P635, DOI 10.1038/s42255-020-0219-4
   Wang Y, 2011, BRIT J CANCER, V104, P643, DOI 10.1038/bjc.2011.15
   Wang Y., 2020, POTENTIATING ANTITUM, DOI [10.1101/2020.03.21.001123, DOI 10.1101/2020.03.21.001123]
   Wang YP, 2014, CANCER RES, V74, P2217, DOI 10.1158/0008-5472.CAN-13-2928
   Wei HF, 2014, ONCOIMMUNOLOGY, V3, DOI 10.4161/onci.28248
   Wei Z, 2021, FRONT CELL DEV BIOL, V8, DOI 10.3389/fcell.2020.603837
   Wiede F, 2020, EMBO J, V39, DOI 10.15252/embj.2019103637
   Wrangle JM, 2018, LANCET ONCOL, V19, P694, DOI 10.1016/S1470-2045(18)30148-7
   Xu A., 2019, WORLD J VACCINES, V9, P1, DOI [10.4236/wjv.2019.91001, DOI 10.4236/WJV.2019.91001]
   Xu XJ, 2014, NAT IMMUNOL, V15, P1152, DOI 10.1038/ni.3025
   Yang MX, 2020, INT IMMUNOPHARMACOL, V88, DOI 10.1016/j.intimp.2020.106876
   Yang W, 2016, NATURE, V531, P651, DOI 10.1038/nature17412
   Yap TA, 2018, J CLIN ONCOL, V36, DOI 10.1200/JCO.2018.36.15_suppl.3000
   Yu YR, 2020, NAT IMMUNOL, V21, P1540, DOI 10.1038/s41590-020-0793-3
   Zeng R, 2005, J EXP MED, V201, P139, DOI 10.1084/jem.20041057
   Zhang SL, 2021, THERANOSTICS, V11, P4155, DOI 10.7150/thno.54476
   Zhang YC, 2021, ONCOIMMUNOLOGY, V10, DOI 10.1080/2162402X.2021.1957605
   Zhang Z, 2020, J IMMUNOL, V204, P2575, DOI 10.4049/jimmunol.1901213
   Zhang Z, 2020, FRONT CELL DEV BIOL, V8, DOI 10.3389/fcell.2020.00017
   Zhao LX, 2014, J IMMUNOL, V193, P735, DOI 10.4049/jimmunol.1400004
   Zhao MQ, 2019, BIOMED PHARMACOTHER, V112, DOI 10.1016/j.biopha.2019.108677
   Zizzari IG, 2020, J PERS MED, V10, DOI 10.3390/jpm10040208
NR 259
TC 10
Z9 10
U1 0
U2 11
PU MDPI
PI BASEL
PA ST ALBAN-ANLAGE 66, CH-4052 BASEL, SWITZERLAND
EI 2076-393X
J9 VACCINES-BASEL
JI Vaccines
PD DEC
PY 2021
VL 9
IS 12
AR 1392
DI 10.3390/vaccines9121392
PG 42
WC Immunology; Medicine, Research & Experimental
WE Science Citation Index Expanded (SCI-EXPANDED)
SC Immunology; Research & Experimental Medicine
GA XY9MI
UT WOS:000737288100001
PM 34960140
OA gold, Green Published, Green Accepted
DA 2025-02-18
ER

PT J
AU Dobson, AJ
   Chaston, JM
   Newell, PD
   Donahue, L
   Hermann, SL
   Sannino, DR
   Westmiller, S
   Wong, ACN
   Clark, AG
   Lazzaro, BP
   Douglas, AE
AF Dobson, Adam J.
   Chaston, John M.
   Newell, Peter D.
   Donahue, Leanne
   Hermann, Sara L.
   Sannino, David R.
   Westmiller, Stephanie
   Wong, Adam C. -N.
   Clark, Andrew G.
   Lazzaro, Brian P.
   Douglas, Angela E.
TI Host genetic determinants of microbiota-dependent nutrition revealed by
   genome-wide analysis of <i>Drosophila melanogaster</i>
SO NATURE COMMUNICATIONS
LA English
DT Article
ID GUT MICROBIOTA; NATURAL VARIATION; HOMEOSTASIS; CELL; NEUROBEACHIN;
   ARCHITECTURE; ASSOCIATION; PROBIOTICS; HOMOLOG
AB Animals bear communities of gut microorganisms with substantial effects on animal nutrition, but the host genetic basis of these effects is unknown. Here we use Drosophila to demonstrate substantial among-genotype variation in the effects of eliminating the gut microbiota on five host nutritional indices (weight, protein, lipid, glucose and glycogen contents); this includes variation in both the magnitude and direction of microbiota-dependent effects. Genome-wide association studies to identify the genetic basis of the microbiota-dependent variation reveal polymorphisms in largely non-overlapping sets of genes associated with variation in the nutritional traits, including strong representation of conserved genes functioning in signalling. Key genes identified by the GWA study are validated by loss-of-function mutations that altered microbiota-dependent nutritional effects. We conclude that the microbiota interacts with the animal at multiple points in the signalling and regulatory networks that determine animal nutrition. These interactions with the microbiota are probably conserved across animals, including humans.
C1 [Dobson, Adam J.; Chaston, John M.; Newell, Peter D.; Donahue, Leanne; Hermann, Sara L.; Westmiller, Stephanie; Wong, Adam C. -N.; Lazzaro, Brian P.; Douglas, Angela E.] Cornell Univ, Dept Entomol, Ithaca, NY 14853 USA.
   [Sannino, David R.] Cornell Univ, Dept Microbiol, Ithaca, NY 14853 USA.
   [Clark, Andrew G.; Douglas, Angela E.] Cornell Univ, Dept Mol Biol & Genet, Ithaca, NY 14853 USA.
C3 Cornell University; Cornell University; Cornell University
RP Douglas, AE (corresponding author), Cornell Univ, Dept Entomol, Ithaca, NY 14853 USA.
EM aes326@cornell.edu
RI Clark, Andrew/K-2339-2014
OI Dobson, Adam/0000-0003-1541-927X; Clark, Andrew/0000-0001-7159-8511
FU NIH [1R01GM095372]; Sarkaria Institute for Insect Physiology and
   Toxicology
FX We thank David Duneau, Soren Franzenburg, Brenda Gustin, Ginny Howick,
   Xiangfeng Jing, Susan Rottschaefer, Calum Russell, Robin Schwenke and
   Rob Unckless for their assistance in experiments. Nicolas Buchon
   provided advice in the design of mutant studies, and Julien Ayroles,
   Keegan Kelsey, Jason Mezey, Cornelia Scheitz and Rob Unckless provided
   valuable analytical support. Financial support was provided by NIH grant
   1R01GM095372 and The Sarkaria Institute for Insect Physiology and
   Toxicology.
CR BAKULA M, 1969, J INVERTEBR PATHOL, V14, P365, DOI 10.1016/0022-2011(69)90163-3
   Benson AK, 2010, P NATL ACAD SCI USA, V107, P18933, DOI 10.1073/pnas.1007028107
   Biteau B, 2014, CELL REP, V7, P1867, DOI 10.1016/j.celrep.2014.05.024
   Böhni R, 1999, CELL, V97, P865, DOI 10.1016/S0092-8674(00)80799-0
   Broderick NA, 2014, MBIO, V5, DOI 10.1128/mBio.01117-14
   Broderick NA, 2012, GUT MICROBES, V3, P307, DOI 10.4161/gmic.19896
   Brown EB, 2013, GENES BRAIN BEHAV, V12, P503, DOI 10.1111/gbb.12048
   CENIS JL, 1993, ANN ENTOMOL SOC AM, V86, P545, DOI 10.1093/aesa/86.5.545
   Chandler JA, 2011, PLOS GENET, V7, DOI 10.1371/journal.pgen.1002272
   Chu HT, 2013, NAT IMMUNOL, V14, P668, DOI 10.1038/ni.2635
   Davis RL, 2005, ANNU REV NEUROSCI, V28, P275, DOI 10.1146/annurev.neuro.28.061604.135651
   Douglas AE, 2014, CSH PERSPECT BIOL, V6, DOI 10.1101/cshperspect.a016113
   Flaherty MS, 2010, DEV CELL, V18, P556, DOI 10.1016/j.devcel.2010.02.006
   Franzenburg S, 2013, P NATL ACAD SCI USA, V110, pE3730, DOI 10.1073/pnas.1304960110
   Hardy H, 2013, NUTRIENTS, V5, P1869, DOI 10.3390/nu5061869
   Hooper LV, 2010, NAT REV IMMUNOL, V10, P159, DOI 10.1038/nri2710
   Huang W, 2014, GENOME RES, V24, P1193, DOI 10.1101/gr.171546.113
   Hungin APS, 2013, ALIMENT PHARM THER, V38, P864, DOI 10.1111/apt.12460
   Ikeya T, 2009, P ROY SOC B-BIOL SCI, V276, P3799, DOI 10.1098/rspb.2009.0778
   Jemc JC, 2012, DEV BIOL, V367, P114, DOI 10.1016/j.ydbio.2012.04.027
   Jordan KW, 2012, PLOS ONE, V7, DOI 10.1371/journal.pone.0038722
   Kamimura K, 2013, J CELL BIOL, V200, P219, DOI 10.1083/jcb.201207036
   Lindner JR, 2007, BMC DEV BIOL, V7, DOI 10.1186/1471-213X-7-121
   Login FH, 2011, SCIENCE, V334, P362, DOI 10.1126/science.1209728
   Luong N, 2006, CELL METAB, V4, P133, DOI 10.1016/j.cmet.2006.05.013
   Mackay TFC, 2012, NATURE, V482, P173, DOI 10.1038/nature10811
   Marygold SJ, 2013, NUCLEIC ACIDS RES, V41, pD751, DOI 10.1093/nar/gks1024
   Maynard CL, 2012, NATURE, V489, P231, DOI 10.1038/nature11551
   McFall-Ngai M, 2013, P NATL ACAD SCI USA, V110, P3229, DOI 10.1073/pnas.1218525110
   McFall-Ngai M, 2010, SEMIN IMMUNOL, V22, P48, DOI 10.1016/j.smim.2009.11.003
   Mortha A, 2014, SCIENCE, V343, P1477, DOI 10.1126/science.1249288
   Nair R, 2013, J CELL BIOL, V200, P61, DOI 10.1083/jcb.201207113
   Newell PD, 2014, APPL ENVIRON MICROB, V80, P788, DOI 10.1128/AEM.02742-13
   Parks BW, 2013, CELL METAB, V17, P141, DOI 10.1016/j.cmet.2012.12.007
   Pinheiro J., 2013, R CORE TEAM NLME LIN
   Qin JJ, 2012, NATURE, V490, P55, DOI 10.1038/nature11450
   Ridley EV, 2013, APPL ENVIRON MICROB, V79, P3209, DOI 10.1128/AEM.00206-13
   Ridley EV, 2012, PLOS ONE, V7, DOI 10.1371/journal.pone.0036765
   Ryu JH, 2008, SCIENCE, V319, P777, DOI 10.1126/science.1149357
   Shin SC, 2011, SCIENCE, V334, P670, DOI 10.1126/science.1212782
   Sommer F, 2013, NAT REV MICROBIOL, V11, P227, DOI 10.1038/nrmicro2974
   Stecher B, 2013, NAT REV MICROBIOL, V11, P277, DOI 10.1038/nrmicro2989
   Storelli G, 2011, CELL METAB, V14, P403, DOI 10.1016/j.cmet.2011.07.012
   Tims S, 2013, ISME J, V7, P707, DOI 10.1038/ismej.2012.146
   Tremaroli V, 2012, NATURE, V489, P242, DOI 10.1038/nature11552
   van Nood E, 2013, NEW ENGL J MED, V368, P407, DOI [10.1056/NEJMoa1205037, 10.1056/NEJMc1303919]
   Volders K, 2012, J NEUROSCI, V32, P15193, DOI 10.1523/JNEUROSCI.6424-11.2012
   Wong ACN, 2014, J EXP BIOL, V217, P1894, DOI 10.1242/jeb.101725
   Wong ACN, 2013, ISME J, V7, P1922, DOI 10.1038/ismej.2013.86
   Wu VM, 2007, DEVELOPMENT, V134, P999, DOI 10.1242/dev.02785
   Zhou WG, 1998, P ROY SOC B-BIOL SCI, V265, P509, DOI 10.1098/rspb.1998.0324
NR 51
TC 70
Z9 89
U1 0
U2 45
PU NATURE PORTFOLIO
PI BERLIN
PA HEIDELBERGER PLATZ 3, BERLIN, 14197, GERMANY
EI 2041-1723
J9 NAT COMMUN
JI Nat. Commun.
PD FEB
PY 2015
VL 6
AR 6312
DI 10.1038/ncomms7312
PG 7
WC Multidisciplinary Sciences
WE Science Citation Index Expanded (SCI-EXPANDED)
SC Science & Technology - Other Topics
GA CC3ZP
UT WOS:000350290300010
PM 25692519
OA Green Accepted, gold
DA 2025-02-18
ER

PT J
AU Fetissov, SO
   Hökfelt, T
AF Fetissov, Serguei O.
   Hokfelt, Tomas
TI On the origin of eating disorders: altered signaling between gut
   microbiota, adaptive immunity and the brain melanocortin system
   regulating feeding behavior
SO CURRENT OPINION IN PHARMACOLOGY
LA English
DT Article
ID ANOREXIA-NERVOSA; ALPHA-MSH; BULIMIA-NERVOSA; COLI PROTEINS;
   FOOD-INTAKE; AUTOANTIBODIES; NEUROPEPTIDES; RECEPTOR; DISEASE; RELEVANCE
AB Research in the field of gut microbiota brain axis may contribute to clarifying the origin of anorexia nervosa and bulimia, the two principal forms of eating disorders (ED). The initial key findings in ED patients of plasma immunoglobulins (Ig) that react with alpha-melanocyte-stimulating hormone (alpha-MSH), a neuropeptide in the brain signaling satiety, have initiated further studies leading to the discovery of the origin of such autoantibodies and to the understanding their possible functional role. An anorexigenic bacterial protein Escherichia coli caseinolytic protease B was recently found to be responsible for the production of alpha-MSH-cross-reactive autoantibodies and this protein was also detected in human plasma. Another recent study revealed enhanced activation of appetite-regulating the melanocortin type 4 receptor by immune complexes with alpha-MSH. Taken together, these data serve to build a pathophysiological model of ED presented in this article.
C1 [Fetissov, Serguei O.] Univ Rouen Normandy, INSERM, UMR1239, Lab Neuronal & Neuroendocrine Differentiat & Comm, F-76130 Mont St Aignan, France.
   [Hokfelt, Tomas] Karolinska Inst, Dept Neurosci, S-17177 Stockholm, Sweden.
C3 Institut National de la Sante et de la Recherche Medicale (Inserm);
   Universite de Rouen Normandie; Karolinska Institutet
RP Fetissov, SO (corresponding author), Univ Rouen Normandy, INSERM, UMR1239, Lab Neuronal & Neuroendocrine Differentiat & Comm, F-76130 Mont St Aignan, France.
EM Serguei.Fetissov@univ-rouen.fr
RI Fetissov, Serguei/H-6023-2016
OI Fetissov, Serguei/0000-0002-2491-4945
FU Soderberg Foundation; Research Council, Sweden; NARSAD, USA; Fond
   Francais Alimentation et Sante, France; Nutriset, France; Region Haute
   Normandie, France; Inserm, France; ERAnet program on mental disorders
FX Authors are grateful to partners who worked with ED patients and
   provided their blood samples, A.L. Hulting, Karolinska Institutet, J.
   Harro and K. Akkerman, Tartu University, Estonia, A. Inui and A.
   Asakawa, Kagoshima University, Japan and P. Dechelotte, Rouen
   University, France. To former PhD students involved at different stages
   of this project, I. Nilsson, NI. Hamze-Sinno, Q. Coquerel, N. Tennoune,
   M. Francois, M. Terashi, K. Takagi, J. Breton, R. Legrand and N. Lucas.
   To colleagues from Rouen university and other institutes for fruitful
   collaborations. To public and private organizations for financial
   support of different parts of this project: The Soderberg Foundation and
   The Research Council, Sweden, NARSAD, USA, Fond Francais Alimentation et
   Sante, Nutriset, Region Haute Normandie and Inserm, all France as well
   as the current ERAnet program on mental disorders for supporting the
   "MiGBAN" project (2019-2021). We also thank Gerard Eberl, Pasteur
   Institute, France, for the comments on the manuscript.
CR Al Nabhani Z, 2019, IMMUNITY, V50, P1276, DOI 10.1016/j.immuni.2019.02.014
   Anderson EJP, 2016, J MOL ENDOCRINOL, V56, pT157, DOI 10.1530/JME-16-0014
   APA, 2013, Diagnostic and statistical manual of mental disorders, V5th
   Azad MB, 2013, CAN MED ASSOC J, V185, P385, DOI 10.1503/cmaj.121189
   Bariohay Bruno, 2011, Recent Pat CNS Drug Discov, V6, P164
   Berner LA., 2018, MOL CELL ENDOCRINOL
   Borgo F, 2017, PLOS ONE, V12, DOI 10.1371/journal.pone.0179739
   Breton J., 2016, Clinical Nutrition, V35, pS146, DOI 10.1016/S0261-5614(16)30629-X
   Breton J, 2016, INT J EAT DISORDER, V49, P805, DOI 10.1002/eat.22531
   Breton J, 2016, CELL METAB, V23, P324, DOI 10.1016/j.cmet.2015.10.017
   Bulik CM, 2010, BIOL PSYCHIAT, V67, P71, DOI 10.1016/j.biopsych.2009.08.010
   Campbell K, 2014, PEDIATRICS, V134, P582, DOI 10.1542/peds.2014-0194
   Chami R, 2019, MOL CELL ENDOCRINOL, V497, DOI 10.1016/j.mce.2018.12.009
   Coquerel Q, 2012, PSYCHONEUROENDOCRINO, V37, P94, DOI 10.1016/j.psyneuen.2011.05.008
   Dominique M, 2019, NUTR CLIN METAB, V33, P23, DOI [10.1016/j.nupar.2019.01.258, DOI 10.1016/J.NUPAR.2019.01.258]
   Duncan L, 2017, AM J PSYCHIAT, V174, P850, DOI 10.1176/appi.ajp.2017.16121402
   Eberl G, 2018, TRENDS IMMUNOL, V39, P261, DOI 10.1016/j.it.2017.11.004
   Eddy KT, 2008, AM J PSYCHIAT, V165, P245, DOI 10.1176/appi.ajp.2007.07060951
   Elegido A, 2017, NUTR RES, V39, P43, DOI 10.1016/j.nutres.2017.02.006
   Ericson MD, 2015, BIOORG MED CHEM LETT, V25, P5306, DOI 10.1016/j.bmcl.2015.09.046
   Fairburn CG, 2003, LANCET, V361, P407, DOI 10.1016/S0140-6736(03)12378-1
   Fan W, 1997, NATURE, V385, P165, DOI 10.1038/385165a0
   Fetissov SO, 2008, CURR OPIN CLIN NUTR, V11, P428, DOI 10.1097/MCO.0b013e3282fcec2e
   Fetissov SO, 2008, NUTRITION, V24, P854, DOI 10.1016/j.nut.2008.06.021
   Fetissov SO, 2008, NUTRITION, V24, P348, DOI 10.1016/j.nut.2007.12.006
   Fetissov SO, 2019, CURR MED CHEM, V26, P546, DOI 10.2174/0929867324666171005110620
   Fetissov SO, 2017, NAT REV ENDOCRINOL, V13, P11, DOI 10.1038/nrendo.2016.150
   Fetissov SO, 2005, P NATL ACAD SCI USA, V102, P14865, DOI 10.1073/pnas.0507204102
   Fetissov SO, 2002, P NATL ACAD SCI USA, V99, P17155, DOI 10.1073/pnas.222658699
   Fetissov SO, 2005, NEUROPSYCHIATRIC DIS, P253
   Friedman J, 2016, J CLIN INVEST, V126, P4727, DOI 10.1172/JCI91578
   Hanachi M, 2019, CLIN NUTR, V38, P2304, DOI 10.1016/j.clnu.2018.10.004
   Hedman A, 2019, J CHILD PSYCHOL PSYC, V60, P803, DOI 10.1111/jcpp.12958
   Hill JW, 2017, NEUROENDOCRINOLOGY, V104, P330, DOI 10.1159/000450649
   Himmerich H, 2019, THER ADV PSYCHOPHARM, V9, DOI 10.1177/2045125318814734
   Jones C, 2017, J THEOR BIOL, V428, P26, DOI 10.1016/j.jtbi.2017.05.028
   Karl JP, 2018, FRONT MICROBIOL, V9, DOI 10.3389/fmicb.2018.02013
   Kaye WH, 2009, NAT REV NEUROSCI, V10, P573, DOI 10.1038/nrn2682
   Kleiman SC, 2015, PSYCHOSOM MED, V77, P969, DOI 10.1097/PSY.0000000000000247
   Legrand R, 2015, PSYCHONEUROENDOCRINO, V56, P79, DOI 10.1016/j.psyneuen.2015.02.020
   Lew LC, 2019, CLIN NUTR, V38, P2053, DOI 10.1016/j.clnu.2018.09.010
   Li D, 2017, SCI REP-UK, V7, DOI 10.1038/s41598-017-01674-8
   Lilenfeld LR, 1998, ARCH GEN PSYCHIAT, V55, P603, DOI 10.1001/archpsyc.55.7.603
   Lucas N, 2019, TRANSL PSYCHIAT, V9, DOI 10.1038/s41398-019-0422-9
   Mack I, 2018, CURR NEUROPHARMACOL, V16, P1131, DOI 10.2174/1570159X16666180118101354
   Mack I, 2016, SCI REP-UK, V6, DOI 10.1038/srep26752
   Mendez-Figueroa V, 2019, MICROORGANISMS, V7, DOI 10.3390/microorganisms7020058
   Meye FJ, 2014, TRENDS PHARMACOL SCI, V35, P31, DOI 10.1016/j.tips.2013.11.003
   Million M, 2013, INT J OBESITY, V37, P1460, DOI 10.1038/ijo.2013.20
   Mörkl S, 2017, INT J EAT DISORDER, V50, P1421, DOI 10.1002/eat.22801
   Mogk A, 1999, EMBO J, V18, P6934, DOI 10.1093/emboj/18.24.6934
   Morita C, 2015, PLOS ONE, V10, DOI 10.1371/journal.pone.0145274
   Morton GJ, 2006, NATURE, V443, P289, DOI 10.1038/nature05026
   Mustafa A, 1997, CLIN IMMUNOL IMMUNOP, V82, P282, DOI 10.1006/clin.1996.4310
   Oldstone MBA, 2005, CURR TOP MICROBIOL, V296, P1
   Panaro BL, 2014, CELL METAB, V20, P1018, DOI 10.1016/j.cmet.2014.10.004
   Pomié C, 2016, MOL METAB, V5, P392, DOI 10.1016/j.molmet.2016.03.004
   Qiang XL, 2017, NPJ BIOFILMS MICROBI, V3, DOI 10.1038/s41522-017-0039-9
   Raevuori A, 2014, PLOS ONE, V9, DOI 10.1371/journal.pone.0104845
   Schaumberg K, 2017, EUR EAT DISORD REV, V25, P432, DOI 10.1002/erv.2553
   Schorr M, 2017, NAT REV ENDOCRINOL, V13, P174, DOI 10.1038/nrendo.2016.175
   Schwensen HF, 2018, EAT WEIGHT DISORD-ST, V23, P399, DOI 10.1007/s40519-018-0499-9
   Seitz J, 2019, PSYCHIAT CLIN N AM, V42, P93, DOI 10.1016/j.psc.2018.10.004
   Sinno MH, 2009, PSYCHONEUROENDOCRINO, V34, P140, DOI 10.1016/j.psyneuen.2008.08.021
   Su XJ, 2016, EUR CHILD ADOLES PSY, V25, P1245, DOI 10.1007/s00787-016-0848-z
   Takagi K, 2013, NAT COMMUN, V4, DOI 10.1038/ncomms3685
   Tennoune N, 2014, TRANSL PSYCHIAT, V4, DOI 10.1038/tp.2014.98
   Tennoune N, 2015, NUTRITION, V31, P498, DOI 10.1016/j.nut.2014.11.003
   Væroy H, 2018, P NATL ACAD SCI USA, V115, pE6576, DOI 10.1073/pnas.1720008115
   Valette M, 2013, INT J OBESITY, V37, P1027, DOI 10.1038/ijo.2012.169
   Wright EK, 2015, INFLAMM BOWEL DIS, V21, P1219, DOI 10.1097/MIB.0000000000000382
   Zerwas S, 2017, PEDIATRICS, V140, DOI 10.1542/peds.2016-2089
NR 72
TC 44
Z9 48
U1 1
U2 7
PU ELSEVIER SCI LTD
PI OXFORD
PA THE BOULEVARD, LANGFORD LANE, KIDLINGTON, OXFORD OX5 1GB, OXON, ENGLAND
SN 1471-4892
EI 1471-4973
J9 CURR OPIN PHARMACOL
JI Curr. Opin. Pharmacol.
PD OCT
PY 2019
VL 48
BP 82
EP 91
DI 10.1016/j.coph.2019.07.004
PG 10
WC Pharmacology & Pharmacy
WE Science Citation Index Expanded (SCI-EXPANDED); Social Science Citation Index (SSCI)
SC Pharmacology & Pharmacy
GA JS0XB
UT WOS:000500036700014
PM 31430598
OA hybrid
DA 2025-02-18
ER

PT J
AU Henriques, SF
   Dhakan, DB
   Serra, L
   Francisco, AP
   Carvalho-Santos, Z
   Baltazar, C
   Elias, AP
   Anjos, M
   Zhang, T
   Maddocks, ODK
   Ribeiro, C
AF Henriques, Silvia F.
   Dhakan, Darshan B.
   Serra, Lucia
   Francisco, Ana Patricia
   Carvalho-Santos, Zita
   Baltazar, Celia
   Elias, Ana Paula
   Anjos, Margarida
   Zhang, Tong
   Maddocks, Oliver D. K.
   Ribeiro, Carlos
TI Metabolic cross-feeding in imbalanced diets allows gut microbes to
   improve reproduction and alter host behaviour
SO NATURE COMMUNICATIONS
LA English
DT Article
ID AMINO-ACID BALANCE; LACTOBACILLUS-PLANTARUM; DROSOPHILA; HEALTH; GROWTH;
   HOMEOSTASIS; IMPACT; BACTERIA; RESILIENCE; DIVERSITY
AB The impact of commensal bacteria on the host arises from complex microbial-diet-host interactions. Mapping metabolic interactions in gut microbial communities is therefore key to understand how the microbiome influences the host. Here we use an interdisciplinary approach including isotope-resolved metabolomics to show that in Drosophila melanogaster, Acetobacter pomorum (Ap) and Lactobacillus plantarum (Lp) a syntrophic relationship is established to overcome detrimental host diets and identify Ap as the bacterium altering the host's feeding decisions. Specifically, we show that Ap uses the lactate produced by Lp to supply amino acids that are essential to Lp, allowing it to grow in imbalanced diets. Lactate is also necessary and sufficient for Ap to alter the fly's protein appetite. Our data show that gut bacterial communities use metabolic interactions to become resilient to detrimental host diets. These interactions also ensure the constant flow of metabolites used by the microbiome to alter reproduction and host behaviour.
C1 [Henriques, Silvia F.; Dhakan, Darshan B.; Serra, Lucia; Francisco, Ana Patricia; Carvalho-Santos, Zita; Baltazar, Celia; Elias, Ana Paula; Anjos, Margarida; Ribeiro, Carlos] Champalimaud Ctr Unknown, Champalimaud Res, Behav & Metab Lab, P-1400038 Lisbon, Portugal.
   [Zhang, Tong; Maddocks, Oliver D. K.] Univ Glasgow, Inst Canc Sci, Switchback Rd, Glasgow G61 1QH, Lanark, Scotland.
C3 Fundacao Champalimaud; University of Glasgow
RP Ribeiro, C (corresponding author), Champalimaud Ctr Unknown, Champalimaud Res, Behav & Metab Lab, P-1400038 Lisbon, Portugal.
EM carlos.ribeiro@neuro.fchampalimaud.org
RI Carvalho-Santos, Zita/AAL-3629-2021; Dhakan, Darshan/AAE-6340-2022;
   Maddocks, Oliver David Kenneth/K-5410-2012; Henriques,
   Silvia/M-4909-2015
OI Elias, Ana Paula/0000-0002-1085-4814; Maddocks, Oliver David
   Kenneth/0000-0002-5551-9091; Ribeiro, Carlos/0000-0002-9542-7335;
   Baltazar, celia/0000-0002-7191-9749; Henriques,
   Silvia/0000-0003-2846-1573; Dhakan, Darshan/0000-0002-7954-8882;
   Francisco, Ana Patricia/0000-0001-9872-2148; Santos,
   Zita/0000-0001-7100-308X; Serra, Lucia/0000-0003-4850-2934
FU Kavli Foundation; "la Caixa" Banking Foundation [LCF/PR/HR17/52150002];
   FCT [PD/BD/114277/2016]; Portuguese Foundation for Science and
   Technology (FCT) [SFRH/BPD/79325/2011]; national funds through the FCT;
   Norma Transitoria [DL 57/2016]; CRUK Career Development Fellowship
   [C53309/A19702]; Champalimaud Foundation; research infrastructure grant
   Congento [LISBOA-01-0145-FEDER-022170]; Fundação para a Ciência e a
   Tecnologia [SFRH/BPD/79325/2011, PD/BD/114277/2016] Funding Source: FCT
FX We thank the laboratory of Francois Leulier (IGFL, France) for providing
   bacterial strains and Jessika Consuegra for advice on the proper
   cultivation conditions for bacterial strains and suggestions on how to
   test the effect of lactate on the host. We thank Alejandro Huerta Uribe
   for help with handling metabolomics data files. We thank Matthew Piper,
   Gili Ezra, Ibrahim Tastekin, Daniel Munch, and members of the Behaviour
   and Metabolism laboratory for helpful discussions and comments on the
   manuscript, and to Gil Costa for illustrations. We thank the Glass wash
   and media preparation and the fly platforms at the Champalimaud Centre
   for the Unknown for technical assistance. This project was supported by
   funding from the Kavli Foundation to C.R. The project leading to these
   results has received funding from "la Caixa" Banking Foundation to C.R.
   under the project code LCF/PR/HR17/52150002. A.P.F. is a member of the
   Champalimaud International Neuroscience Doctoral Programme and is
   supported by the FCT fellowship PD/BD/114277/2016. This project was
   supported by the Portuguese Foundation for Science and Technology (FCT)
   postdoctoral fellowship SFRH/BPD/79325/2011 to Z.C-S. Work by Z.C-S. was
   also financed by national funds through the FCT, in the framework of the
   financing of the Norma Transitoria (DL 57/2016). O.D.K.M. and T.Z. were
   supported by the CRUK Career Development Fellowship, C53309/A19702.
   Research at the Centre for the Unknown is supported by the Champalimaud
   Foundation and the research infrastructure grant Congento
   LISBOA-01-0145-FEDER-022170.
CR Adler P, 2014, APPL ENVIRON MICROB, V80, P4702, DOI 10.1128/AEM.01048-14
   Axelsson L, 2012, J BACTERIOL, V194, P2391, DOI 10.1128/JB.00141-12
   Breton J, 2016, CELL METAB, V23, P324, DOI 10.1016/j.cmet.2015.10.017
   Broderick NA, 2012, GUT MICROBES, V3, P307, DOI 10.4161/gmic.19896
   Carvalho-Santos Z, 2018, J INSECT PHYSIOL, V106, P30, DOI 10.1016/j.jinsphys.2017.08.006
   Chen HW, 2019, CELL, V177, P1217, DOI 10.1016/j.cell.2019.03.036
   Clemente JC, 2012, CELL, V148, P1258, DOI 10.1016/j.cell.2012.01.035
   Colosimo DA, 2019, CELL HOST MICROBE, V26, P273, DOI 10.1016/j.chom.2019.07.002
   Consuegra J, 2020, PLOS BIOL, V18, DOI 10.1371/journal.pbio.3000681
   Cox CR, 2007, INFECT IMMUN, V75, P1565, DOI 10.1128/IAI.01496-06
   Cryan JF, 2019, PHYSIOL REV, V99, P1877, DOI 10.1152/physrev.00018.2018
   David LA, 2014, NATURE, V505, P559, DOI 10.1038/nature12820
   De Filippo C, 2010, P NATL ACAD SCI USA, V107, P14691, DOI 10.1073/pnas.1005963107
   Dhakan DB, 2019, GIGASCIENCE, V8, DOI 10.1093/gigascience/giz004
   Dodd D, 2017, NATURE, V551, P648, DOI 10.1038/nature24661
   DOUGLAS AE, 1992, J INSECT PHYSIOL, V38, P565, DOI 10.1016/0022-1910(92)90107-O
   Douglas AE, 2018, LAB ANIMAL, V47, P157, DOI 10.1038/s41684-018-0065-0
   Duar RM, 2017, FEMS MICROBIOL REV, V41, pS27, DOI 10.1093/femsre/fux030
   Ezra-Nevo G, 2020, CURR OPIN NEUROBIOL, V62, P122, DOI 10.1016/j.conb.2020.02.005
   Ferain T, 1996, J BACTERIOL, V178, P5431, DOI 10.1128/JB.178.18.5431-5437.1996
   Gosby AK, 2011, PLOS ONE, V6, DOI 10.1371/journal.pone.0025929
   Gould AL, 2018, P NATL ACAD SCI USA, V115, pE11951, DOI 10.1073/pnas.1809349115
   Grandison RC, 2009, NATURE, V462, P1061, DOI 10.1038/nature08619
   Greenhalgh K, 2016, ENVIRON MICROBIOL, V18, P2103, DOI 10.1111/1462-2920.13318
   Holmes AJ, 2017, CELL METAB, V25, P140, DOI 10.1016/j.cmet.2016.10.021
   Huttenhower C, 2012, NATURE, V486, P207, DOI 10.1038/nature11234
   Itskov PM, 2014, NAT COMMUN, V5, DOI 10.1038/ncomms5560
   Johnson AJ, 2019, CELL HOST MICROBE, V25, P789, DOI 10.1016/j.chom.2019.05.005
   Kim E.-K., 2013, GENOME ANNOUNC, V1
   Koenig JE, 2011, P NATL ACAD SCI USA, V108, P4578, DOI 10.1073/pnas.1000081107
   Leitao-Gonçalves R, 2017, PLOS BIOL, V15, DOI 10.1371/journal.pbio.2000862
   Levine ME, 2014, CELL METAB, V19, P407, DOI 10.1016/j.cmet.2014.02.006
   Lopes G, 2015, FRONT NEUROINFORM, V9, DOI 10.3389/fninf.2015.00007
   Lozupone CA, 2012, NATURE, V489, P220, DOI 10.1038/nature11550
   Maddocks ODK, 2017, NATURE, V544, P372, DOI 10.1038/nature22056
   Martino ME, 2017, CURR OPIN MICROBIOL, V38, P165, DOI 10.1016/j.mib.2017.06.004
   Martino ME, 2016, ENVIRON MICROBIOL, V18, P4974, DOI 10.1111/1462-2920.13455
   McCoy RH, 1935, J BIOL CHEM, V112, P283
   Mee MT, 2014, P NATL ACAD SCI USA, V111, pE2149, DOI 10.1073/pnas.1405641111
   Metges CC, 2000, J NUTR, V130, p1857S, DOI 10.1093/jn/130.7.1857S
   Millard P, 2019, BIOINFORMATICS, V35, P4484, DOI 10.1093/bioinformatics/btz209
   Morris BE, 2013, FEMS MICROBIOL REV, V37, P384, DOI 10.1111/1574-6976.12019
   Münch D, 2020, CURR OPIN NEUROBIOL, V60, P67, DOI 10.1016/j.conb.2019.10.004
   Newell PD, 2014, FRONT MICROBIOL, V5, DOI 10.3389/fmicb.2014.00576
   Newell PD, 2014, APPL ENVIRON MICROB, V80, P788, DOI 10.1128/AEM.02742-13
   Nicholson JK, 2012, SCIENCE, V336, P1262, DOI 10.1126/science.1223813
   Oh JH, 2019, CELL HOST MICROBE, V25, P273, DOI 10.1016/j.chom.2018.11.016
   Olson CA, 2018, CELL, V173, P1728, DOI [10.1016/j.cell.2018.04.027, 10.1016/j.cell.2018.06.051]
   Pais IS, 2018, PLOS BIOL, V16, DOI 10.1371/journal.pbio.2005710
   Piper MDW, 2017, CELL METAB, V25, P610, DOI 10.1016/j.cmet.2017.02.005
   Piper MDW, 2014, NAT METHODS, V11, P100, DOI [10.1038/NMETH.2731, 10.1038/nmeth.2731]
   Ponomarova O, 2017, CELL SYST, V5, P345, DOI 10.1016/j.cels.2017.09.002
   Ponomarova O, 2015, CURR OPIN MICROBIOL, V27, P37, DOI 10.1016/j.mib.2015.06.014
   Rakoff-Nahoum S, 2016, NATURE, V533, P255, DOI 10.1038/nature17626
   Rekdal VM, 2019, SCIENCE, V364, P1055, DOI 10.1126/science.aau6323
   Ren C, 2007, CELL METAB, V6, P144, DOI 10.1016/j.cmet.2007.06.006
   Ribeiro C, 2010, CURR BIOL, V20, P1000, DOI 10.1016/j.cub.2010.03.061
   ROSE W C, 1957, Nutr Abstr Rev, V27, P631
   Ryu JH, 2008, SCIENCE, V319, P777, DOI 10.1126/science.1149357
   Saguir FM, 2007, CURR MICROBIOL, V54, P414, DOI 10.1007/s00284-006-0456-0
   Sannino DR, 2018, MBIO, V9, DOI 10.1128/mBio.00155-18
   Schretter CE, 2018, NATURE, V563, P402, DOI 10.1038/s41586-018-0634-9
   Schwarzer M, 2016, SCIENCE, V351, P854, DOI 10.1126/science.aad8588
   Sharon G, 2019, CELL, V177, P1600, DOI 10.1016/j.cell.2019.05.004
   Sharon G, 2014, CELL METAB, V20, P719, DOI 10.1016/j.cmet.2014.10.016
   Shin SC, 2011, SCIENCE, V334, P670, DOI 10.1126/science.1212782
   Shitut S, 2019, ENVIRON MICROBIOL, V21, P1306, DOI 10.1111/1462-2920.14539
   Simpson S. J., 2012, NATURE NUTR
   Simpson SJ, 2015, CELL, V161, P18, DOI 10.1016/j.cell.2015.02.033
   Smith CA, 2006, ANAL CHEM, V78, P779, DOI 10.1021/ac051437y
   Smith MI, 2013, SCIENCE, V339, P548, DOI 10.1126/science.1229000
   Solon-Biet SM, 2019, NAT METAB, V1, P532, DOI 10.1038/s42255-019-0059-2
   Solon-Biet SM, 2014, CELL METAB, V19, P418, DOI 10.1016/j.cmet.2014.02.009
   Sommer AJ, 2019, APPL ENVIRON MICROB, V85, DOI 10.1128/AEM.01882-18
   Sonnenburg ED, 2010, CELL, V141, P1241, DOI 10.1016/j.cell.2010.05.005
   Steck K, 2018, ELIFE, V7, DOI 10.7554/eLife.31625
   Storelli G, 2018, CELL METAB, V27, P362, DOI 10.1016/j.cmet.2017.11.011
   Storelli G, 2011, CELL METAB, V14, P403, DOI 10.1016/j.cmet.2011.07.012
   Strandwitz P, 2019, NAT MICROBIOL, V4, P396, DOI 10.1038/s41564-018-0307-3
   Subramanian S, 2015, CELL, V161, P36, DOI 10.1016/j.cell.2015.03.013
   Tarlungeanu DC, 2016, CELL, V167, P1481, DOI 10.1016/j.cell.2016.11.013
   Teusink B, 2005, APPL ENVIRON MICROB, V71, P7253, DOI 10.1128/AEM.71.11.7253-7262.2005
   Tramontano M, 2018, NAT MICROBIOL, V3, P514, DOI 10.1038/s41564-018-0123-9
   Turnbaugh PJ, 2009, SCI TRANSL MED, V1, DOI 10.1126/scitranslmed.3000322
   van Kessel SP, 2019, NAT COMMUN, V10, DOI 10.1038/s41467-019-08294-y
   Vijay-Kumar M, 2010, SCIENCE, V328, P228, DOI 10.1126/science.1179721
   Vuong HE, 2017, ANNU REV NEUROSCI, V40, P21, DOI 10.1146/annurev-neuro-072116-031347
   Walker SJ, 2017, CURR OPIN INSECT SCI, V23, P96, DOI 10.1016/j.cois.2017.07.013
   Wang J, 2014, P NATL ACAD SCI USA, V111, pE2703, DOI 10.1073/pnas.1402342111
   Wong ACN, 2014, J EXP BIOL, V217, P1894, DOI 10.1242/jeb.101725
   Wong CNA, 2011, ENVIRON MICROBIOL, V13, P1889, DOI 10.1111/j.1462-2920.2011.02511.x
   Wu CD, 2017, CRIT REV MICROBIOL, V43, P393, DOI [10.1080/1040841x.2016.1179623, 10.1080/1040841X.2016.1179623]
   Yamada R, 2015, CELL REP, V10, P865, DOI 10.1016/j.celrep.2015.01.018
   Yano JM, 2015, CELL, V161, P264, DOI 10.1016/j.cell.2015.02.047
   Yoon MY, 2016, NAT COMMUN, V7, DOI 10.1038/ncomms11606
   Ziesack M, 2019, MSYSTEMS, V4, DOI 10.1128/mSystems.00352-19
NR 96
TC 76
Z9 85
U1 2
U2 53
PU NATURE PORTFOLIO
PI BERLIN
PA HEIDELBERGER PLATZ 3, BERLIN, 14197, GERMANY
SN 2041-1723
J9 NAT COMMUN
JI Nat. Commun.
PD AUG 25
PY 2020
VL 11
IS 1
AR 4236
DI 10.1038/s41467-020-18049-9
PG 15
WC Multidisciplinary Sciences
WE Science Citation Index Expanded (SCI-EXPANDED)
SC Science & Technology - Other Topics
GA NL6PY
UT WOS:000567536300004
PM 32843654
OA Green Published, gold, Green Submitted
DA 2025-02-18
ER

PT J
AU Chen, CP
   Yang, XM
   Liu, SQ
   Zhang, MY
   Wang, C
   Xia, XX
   Lou, YH
   Xu, HY
AF Chen, Chunping
   Yang, Ximing
   Liu, Siqi
   Zhang, Mingyan
   Wang, Chao
   Xia, Xinxiu
   Lou, Yuhang
   Xu, Hongyan
TI The effect of lipid metabolism regulator anthocyanins from <i>Aronia
   melanocarpa</i> on 3T3-L1 preadipocytes and C57BL/6 mice <i>via</i>
   activating AMPK signaling and gut microbiota
SO FOOD & FUNCTION
LA English
DT Article
ID HIGH-FAT; INDUCED OBESITY; ACID; EXTRACT; LIVER; ACCUMULATION;
   ADIPOCYTES; DISEASE; CELLS; RICH
AB This study investigated lipid metabolism regulation by anthocyanins from Aronia melanocarpa (AAM) in 3T3-L1 preadipocytes and high fat diet (HFD) mice. Ultra-performance liquid chromatography/ion mobility quadrupole time-of-flight mass spectrometry analysis identified the constituents of AAM, which decreased lipid content and inflammation in 3T3-L1 cells without cytotoxicity. Meanwhile, taking normal diet and orlistat mice as references, AAM supplementation improved blood lipid levels and adipocyte degeneration, promoted beneficial gut microbial growth, and maintained lipid metabolism in HFD mice. Furthermore, AAM activated the AMP-activated protein kinase (AMPK) signaling pathway, accompanied by the regulation of adipogenic transcription factors and their target genes in vitro and in vivo. Collectively, our data demonstrated that AAM exhibits anti-adipogenic activities that were partially mediated by the AMPK pathway and gut microbiota regulation. This study provides new insight into the regulation of lipid metabolism by AAM and suggests that AAM has potential therapeutic effects on hyperlipidemia.
C1 [Chen, Chunping; Yang, Ximing; Xia, Xinxiu; Lou, Yuhang; Xu, Hongyan] Yanbian Univ, Coll Agr, Dept Food Sci & Engn, Yanji 133000, Jilin, Peoples R China.
   [Chen, Chunping; Liu, Siqi; Zhang, Mingyan; Wang, Chao; Xu, Hongyan] Yanbian Univ, Coll Integrat Sci, Dept Food Sci & Engn, Yanji 133000, Jilin, Peoples R China.
C3 Yanbian University; Yanbian University
RP Xu, HY (corresponding author), Yanbian Univ, Coll Agr, Dept Food Sci & Engn, Yanji 133000, Jilin, Peoples R China.; Xu, HY (corresponding author), Yanbian Univ, Coll Integrat Sci, Dept Food Sci & Engn, Yanji 133000, Jilin, Peoples R China.
EM xuhongyan@ybu.edu.cn
OI ChunPing Chen, ChunPing Chen/0000-0001-6994-5350; xu, hong
   yan/0000-0002-7777-1634
FU Department of Science and Technology of Jilin Province; Jilin Province
   Basic Research Project of Central Guiding Local Science and Technology
   Development Fund [202002022JC]
FX The authors acknowledge the financial support from the Department of
   Science and Technology of Jilin Province and the Jilin Province Basic
   Research Project of Central Guiding Local Science and Technology
   Development Fund (Grant 202002022JC).
CR Ali AT, 2013, EUR J CELL BIOL, V92, P229, DOI 10.1016/j.ejcb.2013.06.001
   Ali F, 2016, EUR J LIPID SCI TECH, V118, P564, DOI 10.1002/ejlt.201400581
   Ando Y, 2019, NUTR METAB, V16, DOI 10.1186/s12986-019-0361-8
   Balakumar P, 2016, PHARMACOL RES, V113, P600, DOI 10.1016/j.phrs.2016.09.040
   Rosa CDB, 2015, ADV NUTR, V6, P703, DOI 10.3945/an.115.009480
   Brazdauskas T, 2016, J CHROMATOGR A, V1468, P126, DOI 10.1016/j.chroma.2016.09.033
   Cai HY, 2015, EUR J MED CHEM, V90, P241, DOI 10.1016/j.ejmech.2014.11.020
   Chmurzynska A, 2006, J APPL GENET, V47, P39, DOI 10.1007/BF03194597
   David LA, 2014, NATURE, V505, P559, DOI 10.1038/nature12820
   Denev P, 2019, FOOD CHEM, V284, P108, DOI 10.1016/j.foodchem.2019.01.108
   Gasmi A, 2021, CURR MED CHEM, V28, P827, DOI 10.2174/0929867327666200721160313
   Haque MR, 2014, TOXICOL MECH METHOD, V24, P116, DOI 10.3109/15376516.2013.861888
   Hardie DG, 2014, J INTERN MED, V276, P543, DOI 10.1111/joim.12268
   He C, 2018, CLIN RES HEPATOL GAS, V42, P360, DOI 10.1016/j.clinre.2017.12.008
   He JA, 2010, ANNU REV FOOD SCI T, V1, P163, DOI 10.1146/annurev.food.080708.100754
   Hoffler U, 2009, ENDOCRINE, V36, P311, DOI 10.1007/s12020-009-9224-9
   Horton JD, 2002, J CLIN INVEST, V109, P1125, DOI 10.1172/JCI200215593
   Hu JM, 2018, CRIT REV FOOD SCI, V58, P1243, DOI 10.1080/10408398.2016.1245650
   Jeong MY, 2019, NEUROSCI LETT, V698, P51, DOI 10.1016/j.neulet.2019.01.006
   Jia Y, 2013, BIOORG MED CHEM LETT, V23, P4185, DOI 10.1016/j.bmcl.2013.05.030
   Khlifi R, 2020, J NUTR BIOCHEM, V86, DOI 10.1016/j.jnutbio.2020.108490
   Khoo HE, 2017, FOOD NUTR RES, V61, P1, DOI 10.1080/16546628.2017.1361779
   전서영, 2014, [The Korea Journal of Herbology, 대한본초학회지], V29, P77
   Kim NH, 2018, NUTRIENTS, V10, DOI 10.3390/nu10111734
   Lampidonis AD, 2011, GENE, V477, P1, DOI 10.1016/j.gene.2011.01.007
   Lecomte V, 2015, PLOS ONE, V10, DOI 10.1371/journal.pone.0126931
   Lee A, 2017, MOLECULES, V22, DOI 10.3390/molecules22091423
   Lefterova MI, 2009, TRENDS ENDOCRIN MET, V20, P107, DOI 10.1016/j.tem.2008.11.005
   Leu SY, 2017, J AGR FOOD CHEM, V65, P10907, DOI 10.1021/acs.jafc.7b03831
   Li YG, 2019, J FUNCT FOODS, V52, P63, DOI 10.1016/j.jff.2018.10.034
   Liang HY, 2006, ADV PHYSIOL EDUC, V30, P145, DOI 10.1152/advan.00052.2006
   Lim SM, 2019, NUTRIENTS, V11, DOI 10.3390/nu11051190
   Lin SL, 2019, J FUNCT FOODS, V58, P74, DOI 10.1016/j.jff.2019.04.054
   Liu MH, 2017, FOOD FUNCT, V8, P3327, DOI 10.1039/c7fo00486a
   Mezynska M, 2019, NUTRIENTS, V11, DOI 10.3390/nu11010021
   Muoio DM, 2006, ANNU REV BIOCHEM, V75, P367, DOI 10.1146/annurev.biochem.75.103004.142512
   Norata GD, 2014, PHARMACOL RES, V88, P107, DOI 10.1016/j.phrs.2014.04.012
   Poudel B, 2015, MOL MED REP, V12, P3139, DOI 10.3892/mmr.2015.3700
   Reagan-Shaw S, 2008, FASEB J, V22, P659, DOI 10.1096/fj.07-9574LSF
   Reimann M, 2015, ATHEROSCLEROSIS SUPP, V18, P8, DOI 10.1016/j.atherosclerosissup.2015.02.004
   Seale P, 2011, J CLIN INVEST, V121, P96, DOI 10.1172/JCI44271
   SHATTAT G.F., 2015, BIOMED PHARMACOL J, V7, P399
   Shin NR, 2015, TRENDS BIOTECHNOL, V33, P496, DOI 10.1016/j.tibtech.2015.06.011
   Song HZ, 2021, NUTRITION, V86, DOI 10.1016/j.nut.2021.111176
   Stefanutti C, 2012, CURR MED CHEM, V19, P4861, DOI 10.2174/092986712803341485
   Sun XW, 2020, J AGR FOOD CHEM, V68, P5118, DOI 10.1021/acs.jafc.0c01467
   Vital M, 2017, MSYSTEMS, V2, DOI 10.1128/mSystems.00130-17
   Wu JF, 2020, FOOD FUNCT, V11, P9585, DOI [10.1039/d0fo02379e, 10.1039/D0FO02379E]
   Xiao SW, 2019, J ETHNOPHARMACOL, V241, DOI 10.1016/j.jep.2019.112032
   Xu HY, 2003, J CLIN INVEST, V112, P1821, DOI 10.1172/JCI200319451
   Zhang F, 2020, BIOMED PHARMACOTHER, V131, DOI 10.1016/j.biopha.2020.110667
   Zhou GC, 2001, J CLIN INVEST, V108, P1167, DOI 10.1172/JCI200113505
   Zhu Y, 2020, NUTR METAB, V17, DOI 10.1186/s12986-020-00473-9
   Zhu ZJ, 2018, MOL NUTR FOOD RES, V62, DOI 10.1002/mnfr.201800446
   Zielinska A, 2020, MOLECULES, V25, DOI 10.3390/molecules25143234
NR 55
TC 10
Z9 10
U1 6
U2 58
PU ROYAL SOC CHEMISTRY
PI CAMBRIDGE
PA THOMAS GRAHAM HOUSE, SCIENCE PARK, MILTON RD, CAMBRIDGE CB4 0WF, CAMBS,
   ENGLAND
SN 2042-6496
EI 2042-650X
J9 FOOD FUNCT
JI Food Funct.
PD JUL 21
PY 2021
VL 12
IS 14
BP 6254
EP 6270
DI 10.1039/d1fo00907a
EA MAY 2021
PG 18
WC Biochemistry & Molecular Biology; Food Science & Technology
WE Science Citation Index Expanded (SCI-EXPANDED)
SC Biochemistry & Molecular Biology; Food Science & Technology
GA TL2QR
UT WOS:000660094600001
PM 34114580
DA 2025-02-18
ER

PT J
AU Tong, Y
   Wei, YF
   Ju, YJ
   Li, PS
   Zhang, YM
   Li, LQ
   Gao, LJ
   Liu, SN
   Liu, DZ
   Hu, YL
   Li, Z
   Yu, HB
   Luo, YZ
   Wang, J
   Wang, YW
   Zhang, Y
AF Tong, Yang
   Wei, Yifeng
   Ju, Yingjie
   Li, Peishan
   Zhang, Yumin
   Li, Liqin
   Gao, Lujuan
   Liu, Shengnan
   Liu, Dazhi
   Hu, Yiling
   Li, Zhi
   Yu, Hongbin
   Luo, Yunzi
   Wang, Jian
   Wang, Yiwen
   Zhang, Yan
TI Anaerobic purinolytic enzymes enable dietary purine clearance by
   engineered gut bacteria
SO CELL CHEMICAL BIOLOGY
LA English
DT Article
ID CLOSTRIDIUM CYLINDROSPORUM; ACID; FERMENTATION; METABOLISM;
   FORMIMINOGLYCINE; DEGRADATION; UBIQUINONE; OXIDASE; MODEL
AB Uric acid, the end product of purine degradation, causes hyperuricemia and gout, afflicting hundreds of millions of people. The debilitating effects of gout are exacerbated by dietary purine intake, and thus a potential therapeutic strategy is to enhance purine degradation in the gut microbiome. Aerobic purine degradation involves oxidative dearomatization of uric acid catalyzed by the O2-dependent uricase. The enzymes involved in purine degradation in strictly anaerobic bacteria remain unknown. Here we report the identification and characterization of these enzymes, which include four hydrolases belonging to different enzyme families, and a prenyl-flavin mononucleotide-dependent decarboxylase. Introduction of the first two hydro lases to Escherichia coli Nissle 1917 enabled its anaerobic growth on xanthine as the sole nitrogen source. Oral supplementation of these engineered probiotics ameliorated hyperuricemia in a Drosophila melanogaster model, including the formation of renal uric acid stones and a shortened lifespan, providing a route toward the development of purinolytic probiotics.
C1 [Tong, Yang; Ju, Yingjie; Li, Peishan; Li, Liqin; Gao, Lujuan; Liu, Shengnan; Liu, Dazhi; Hu, Yiling; Li, Zhi; Wang, Yiwen; Zhang, Yan] Tianjin Univ, Collaborat Innovat Ctr Chem Sci & Engn, Sch Pharmaceut Sci & Technol, Tianjin Key Lab Modern Drug Delivery & High Effici, Tianjin 300072, Peoples R China.
   [Tong, Yang; Li, Peishan; Liu, Shengnan; Hu, Yiling; Li, Zhi; Luo, Yunzi; Zhang, Yan] Tianjin Univ, Frontiers Sci Ctr Synthet Biol, Minist Educ, Tianjin 300072, Peoples R China.
   [Tong, Yang; Luo, Yunzi; Zhang, Yan] Tianjin Univ, Sch Chem Engn & Technol, Key Lab Syst Bioengn, Minist Educ, Tianjin 300072, Peoples R China.
   [Tong, Yang; Zhang, Yan] Tianjin Univ, Dept Chem, Tianjin 300072, Peoples R China.
   [Wei, Yifeng] ASTAR, Singapore Inst Food & Biotechnol Innovat, Singapore 138669, Singapore.
   [Zhang, Yumin] Chinese Acad Med Sci & Peking Union Med Coll, Inst Radiat Med, Tianjin Key Lab Radiat Med & Mol Nucl Med, Tianjin 300192, Peoples R China.
   [Li, Liqin] Tianjin Speerise Challenge Biotechnol Co Ltd, Zhangjiawo Ind Pk, 16 Huiyuan Rd, Tianjin 300380, Peoples R China.
   [Liu, Dazhi] Meining Pharm Inc, 2-401-1 Bldg 8,Huiying Ind Pk, 86 West Zhonghuan R, Tianjin 300308, Peoples R China.
   [Yu, Hongbin] Sichuan Univ, West China Hosp, Dept Hematol, Chengdu 610041, Peoples R China.
C3 Tianjin University; Tianjin University; Tianjin University; Tianjin
   University; Agency for Science Technology & Research (A*STAR); Chinese
   Academy of Medical Sciences - Peking Union Medical College; Institute of
   Radiation Medicine - CAMS; Peking Union Medical College; Sichuan
   University
RP Wang, YW; Zhang, Y (corresponding author), Tianjin Univ, Collaborat Innovat Ctr Chem Sci & Engn, Sch Pharmaceut Sci & Technol, Tianjin Key Lab Modern Drug Delivery & High Effici, Tianjin 300072, Peoples R China.; Zhang, Y (corresponding author), Tianjin Univ, Frontiers Sci Ctr Synthet Biol, Minist Educ, Tianjin 300072, Peoples R China.; Zhang, Y (corresponding author), Tianjin Univ, Sch Chem Engn & Technol, Key Lab Syst Bioengn, Minist Educ, Tianjin 300072, Peoples R China.; Zhang, Y (corresponding author), Tianjin Univ, Dept Chem, Tianjin 300072, Peoples R China.
EM yiwen.wang@tju.edu.cn; yan.zhang@tju.edu.cn
RI Luo, Yunzi/L-1290-2018; Zhang, Yan/K-1638-2015; Liu, DaZhi/B-6850-2011;
   Yu, Hongbin/IZP-7754-2023
OI Zhang, Yan/0000-0003-2031-0631; Yu, Hongbin/0000-0001-9511-9044
FU National Key R&D Program of China [2019YFA0905700]; Distinguished Young
   Scholar of China Program [32125002]; Natural Science Foundation of
   Tianjin [22JCZXJC00150, A18A9b0060]; Agency for Sci-ence, Technology and
   Research [C211917011]
FX We thank the instrument analytical center of School of Pharmaceutical
   Science and Technology at Tianjin University, in particular, Ms. Yan Gao
   for providing assistance in our LC-MS analysis. This work was supported
   by the National Key R & D Program of China, grant 2019YFA0905700 (Yan
   Zhang) ; the Distinguished Young Scholar of China Program, grant
   32125002 (Yan Zhang) ; the Natural Science Foundation of Tianjin, grant
   22JCZXJC00150 (Yan Zhang) ; the Advanced Manufacturing and Engineering
   Programmatic Grant A18A9b0060 (Yifeng Wei) ; and the funding support
   from Agency for Science, Technology and Research C211917011 (Yifeng Wei)
   .r providing assistance in our LC-MS analysis. This work was supported
   by the National Key R&D Program of China, grant 2019YFA0905700 (Yan
   Zhang) ; the Distinguished Young Scholar of China Program, grant
   32125002 (Yan Zhang) ; the Natural Science Foundation of Tianjin, grant
   22JCZXJC00150 (Yan Zhang) ; the Advanced Manufacturing and Engineering
   Programmatic Grant A18A9b0060 (Yifeng Wei) ; and the funding support
   from Agency for Sci-ence, Technology and Research C211917011 (Yifeng
   Wei) .
CR Amen T.R., 2013, Cell Tissue Biol, V7, P86, DOI DOI 10.1134/S1990519X13010021
   Balaban AT, 2010, J PHYS CHEM A, V114, P5870, DOI 10.1021/jp1002148
   Banach K, 2005, NUCLEOS NUCLEOT NUCL, V24, P465, DOI 10.1081/NCN-200060006
   Barker HA, 1941, J BIOL CHEM, V141, P3
   Behrend R., 1889, LIEBIGS ANN CHEM, V251, P235, DOI [10.1002/jlac.18892510109, DOI 10.1002/JLAC.18892510109]
   BEUSCHER HU, 1984, ARCH MICROBIOL, V140, P2, DOI 10.1007/BF00409763
   Bloor S, 2023, FEBS J, V290, P2232, DOI 10.1111/febs.16371
   Borghi C, 2020, EUR J INTERN MED, V80, P1, DOI 10.1016/j.ejim.2020.07.006
   Chu YL, 2021, NPJ BIOFILMS MICROBI, V7, DOI 10.1038/s41522-021-00235-2
   COX GB, 1969, J BACTERIOL, V99, P450, DOI 10.1128/JB.99.2.450-458.1969
   Dalbeth N, 2019, NAT REV DIS PRIMERS, V5, DOI [10.1038/s41572-019-0115-y, 10.1038/s41572-019-0124-x]
   DEMOLL E, 1993, J BACTERIOL, V175, P5754, DOI 10.1128/JB.175.18.5754-5761.1993
   Doniselli N, 2015, SCI REP-UK, V5, DOI 10.1038/srep13798
   Douglas AE, 2018, LAB ANIMAL, V47, P157, DOI 10.1038/s41684-018-0065-0
   DURRE P, 1983, J BACTERIOL, V154, P192
   DURRE P, 1981, INT J SYST BACTERIOL, V31, P184, DOI 10.1099/00207713-31-2-184
   Fischer E., 1902, Nobel Lecture, V12
   Galvao TLP, 2013, J PHYS CHEM A, V117, P5826, DOI 10.1021/jp404938u
   Harrison R, 2002, FREE RADICAL BIO MED, V33, P774, DOI 10.1016/S0891-5849(02)00956-5
   Hartwich K, 2012, PLOS ONE, V7, DOI 10.1371/journal.pone.0051662
   Hicks KA, 2013, BIOCHEMISTRY-US, V52, P477, DOI 10.1021/bi301262p
   Hitchings G, 1978, Uric acid, P1
   Horbaczewski J, 1882, Ber. Dtsch. Chem. Ges., V15, P2678, DOI [10.1002/CBER.188201502236, DOI 10.1002/CBER.188201502236]
   Isabella VM, 2018, NAT BIOTECHNOL, V36, P857, DOI 10.1038/nbt.4222
   Kamat SS, 2011, PROTEIN SCI, V20, P2080, DOI 10.1002/pro.748
   Karatza P, 2005, MOL MEMBR BIOL, V22, P251, DOI 10.1080/09687860500092927
   Kerfeld CA, 2018, NAT REV MICROBIOL, V16, P277, DOI 10.1038/nrmicro.2018.10
   Kim KS, 2010, J BACTERIOL, V192, P4089, DOI 10.1128/JB.00201-10
   Kimble KW, 2006, ANAL BIOANAL CHEM, V385, P678, DOI 10.1007/s00216-006-0453-y
   Lang S, 2019, PLOS GENET, V15, DOI 10.1371/journal.pgen.1008318
   Lohkamp B, 2006, J BIOL CHEM, V281, P13762, DOI 10.1074/jbc.M513266200
   Marshall SA, 2017, J BIOL CHEM, V292, P4623, DOI 10.1074/jbc.M116.762732
   Michiel M, 2012, ENV MICROBIOL REP, V4, P642, DOI 10.1111/j.1758-2229.2012.00390.x
   Papakostas K, 2013, J BIOL CHEM, V288, P36827, DOI 10.1074/jbc.M113.523340
   Payne KAP, 2021, ACS CATAL, V11, P2865, DOI 10.1021/acscatal.0c05042
   Payne KAP, 2019, ACS CATAL, V9, P2854, DOI 10.1021/acscatal.8b04862
   Payne KAP, 2015, NATURE, V522, P497, DOI 10.1038/nature14560
   Pedley AM, 2022, ANNU REV BIOCHEM, V91, P89, DOI 10.1146/annurev-biochem-032620-105728
   Pfützner A, 2022, NUTR METAB INSIGHTS, V15, DOI 10.1177/11786388221108919
   Poehlein A, 2015, GENOME ANNOUNCEMENTS, V3, DOI 10.1128/genomeA.00917-15
   Rabinowitz J.C, 1963, Intermedites in purine breakdown, DOI [10.1016/0076-6879(63)06237-6, DOI 10.1016/0076-6879(63)06237-6]
   RABINOWITZ JC, 1956, J BIOL CHEM, V222, P537
   RABINOWITZ JC, 1956, J BIOL CHEM, V218, P161
   RABINOWITZ JC, 1956, J BIOL CHEM, V218, P175
   RABINOWITZ JC, 1956, J AM CHEM SOC, V78, P1513, DOI 10.1021/ja01588a069
   RABINOWITZ JC, 1956, J AM CHEM SOC, V78, P5702, DOI 10.1021/ja01602a073
   RABINOWITZ JC, 1956, J BIOL CHEM, V218, P147
   RABINOWITZ JC, 1956, J BIOL CHEM, V218, P189
   RADIN NS, 1953, P NATL ACAD SCI USA, V39, P1196, DOI 10.1073/pnas.39.12.1196
   Saaret Annica, 2020, Enzymes, V47, P517, DOI 10.1016/bs.enz.2020.05.013
   Salway JG, 2018, TRENDS BIOCHEM SCI, V43, P847, DOI 10.1016/j.tibs.2018.04.012
   Scheele K.W, 1776, Opuscula, V2
   Shek R, 2019, BIOCHEMISTRY-US, V58, P3280, DOI 10.1021/acs.biochem.9b00341
   Sommer T, 2018, SCI REP-UK, V8, DOI 10.1038/s41598-018-31259-y
   Tan PK, 2016, MOL BIOL EVOL, V33, P2193, DOI 10.1093/molbev/msw116
   UYEDA K, 1967, J BIOL CHEM, V242, P24
   UYEDA K, 1965, J BIOL CHEM, V240, P1701
   van den Bergh B, 2022, MICROORGANISMS, V10, DOI 10.3390/microorganisms10010119
   Vedder D, 2019, NUTRIENTS, V11, DOI 10.3390/nu11122955
   VOGELS GD, 1976, BACTERIOL REV, V40, P403, DOI 10.1128/MMBR.40.2.403-468.1976
   White MD, 2015, NATURE, V522, P502, DOI 10.1038/nature14559
   White WB, 2018, NEW ENGL J MED, V378, P1200, DOI 10.1056/NEJMoa1710895
   Wohler F., 1838, Annalen der Pharmacie, V26, P241, DOI [DOI 10.1002/JLAC.18380260302, 10.1002/JLAC.18380260302, 10.1002/jlac.18380260302]
   Zarlenga DS, 2019, PARASITOLOGY, V146, P445, DOI 10.1017/S0031182018001701
   Zhao DD, 2016, MICROB CELL FACT, V15, DOI 10.1186/s12934-016-0605-5
   Zhao R, 2022, GUT MICROBES, V14, DOI 10.1080/19490976.2022.2070391
NR 66
TC 6
Z9 7
U1 12
U2 80
PU CELL PRESS
PI CAMBRIDGE
PA 50 HAMPSHIRE ST, FLOOR 5, CAMBRIDGE, MA 02139 USA
SN 2451-9456
EI 2451-9448
J9 CELL CHEM BIOL
JI Cell Chem. Biol.
PD SEP 21
PY 2023
VL 30
IS 9
BP 1104
EP +
DI 10.1016/j.chembiol.2023.04.008
EA SEP 2023
PG 19
WC Biochemistry & Molecular Biology
WE Science Citation Index Expanded (SCI-EXPANDED)
SC Biochemistry & Molecular Biology
GA U0VE9
UT WOS:001082063000001
PM 37164019
OA Bronze
DA 2025-02-18
ER

PT J
AU Wong, ACN
   Luo, Y
   Jing, XF
   Franzenburg, S
   Bost, A
   Douglas, AE
AF Wong, Adam C. -N.
   Luo, Yuan
   Jing, Xiangfeng
   Franzenburg, Soeren
   Bost, Alyssa
   Douglas, Angela E.
TI The Host as the Driver of the Microbiota in the Gut and External
   Environment of i
SO APPLIED AND ENVIRONMENTAL MICROBIOLOGY
LA English
DT Article
ID DROSOPHILA; EVOLUTION; IMPACT; YEAST
AB Most associations between animals and their gut microbiota are dynamic, involving sustained transfer of food-associated microbial cells into the gut and shedding of microorganisms into the external environment with feces, but the interacting effects of host and microbial factors on the composition of the internal and external microbial communities are poorly understood. This study on laboratory cultures of the fruit fly Drosophila melanogaster reared in continuous contact with their food revealed time-dependent changes of the microbial communities in the food that were strongly influenced by the presence and abundance of Drosophila. When germfree Drosophila eggs were aseptically added to nonsterile food, the microbiota in the food and flies converged to a composition dramatically different from that in fly-free food, showing that Drosophila has microbiota-independent effects on the food microbiota. The microbiota in both the flies that developed from unmanipulated eggs (bearing microorganisms) and the associated food was dominated by the bacteria most abundant on the eggs, demonstrating effective vertical transmission via surface contamination of eggs. Food coinoculated with a four-species defined bacterial community of Acetobacter and Lactobacillus species revealed the progressive elimination of Lactobacillus from the food bearing few or no Drosophila, indicating the presence of antagonistic interactions between Acetobacter and Lactobacillus. Drosophila at high densities ameliorated the Acetobacter/Lactobacillus antagonism, enabling Lactobacillus to persist. This study with Drosophila demonstrates how animals can have major, coordinated effects on the composition of microbial communities in the gut and immediate environment.
C1 [Wong, Adam C. -N.; Luo, Yuan; Jing, Xiangfeng; Franzenburg, Soeren; Bost, Alyssa; Douglas, Angela E.] Cornell Univ, Dept Entomol, Ithaca, NY 14853 USA.
   [Douglas, Angela E.] Cornell Univ, Dept Mol Biol & Genet, Ithaca, NY USA.
C3 Cornell University; Cornell University
RP Douglas, AE (corresponding author), Cornell Univ, Dept Entomol, Ithaca, NY 14853 USA.
EM aes326@cornell.edu
FU NIH [1R01GM095372]; NSF [BIO 1241099]; Sarkaria Institute for Insect
   Physiology and Toxicology; Direct For Biological Sciences; Division Of
   Environmental Biology [1241099] Funding Source: National Science
   Foundation
FX This research was supported by grants from NIH (1R01GM095372) and NSF
   (BIO 1241099) to A.E.D. and from the Sarkaria Institute for Insect
   Physiology and Toxicology.
CR [Anonymous], MARINE ECOLOGY
   Barata A, 2012, MICROB ECOL, V64, P416, DOI 10.1007/s00248-012-0041-y
   Becher PG, 2012, FUNCT ECOL, V26, P822, DOI 10.1111/j.1365-2435.2012.02006.x
   Blatch SA, 2010, FLY, V4, P312, DOI 10.4161/fly.4.4.13258
   Blum JE, 2013, MBIO, V4, DOI 10.1128/mBio.00860-13
   BOS M, 1976, GENET RES, V28, P163, DOI 10.1017/S0016672300016840
   Brennan CA, 2014, ELIFE, V3, DOI 10.7554/eLife.01579
   Buser CC, 2014, ECOL LETT, V17, P1257, DOI 10.1111/ele.12331
   Cameron EA, 2014, MBIO, V5, DOI 10.1128/mBio.01441-14
   Cangelosi GA, 2014, APPL ENVIRON MICROB, V80, P5884, DOI 10.1128/AEM.01763-14
   Caporaso JG, 2010, NAT METHODS, V7, P335, DOI 10.1038/nmeth.f.303
   Carrigg C, 2007, APPL MICROBIOL BIOT, V77, P955, DOI 10.1007/s00253-007-1219-y
   Castro-Sanguino C, 2012, BIOL LETTERS, V8, P282, DOI 10.1098/rsbl.2011.0836
   CENIS JL, 1993, ANN ENTOMOL SOC AM, V86, P545, DOI 10.1093/aesa/86.5.545
   Chandler JA, 2011, PLOS GENET, V7, DOI 10.1371/journal.pgen.1002272
   Chaston JM, 2014, MBIO, V5, DOI 10.1128/mBio.01631-14
   Cole JR, 2014, NUCLEIC ACIDS RES, V42, pD633, DOI 10.1093/nar/gkt1244
   Costello EK, 2012, SCIENCE, V336, P1255, DOI 10.1126/science.1224203
   David LA, 2014, NATURE, V505, P559, DOI 10.1038/nature12820
   Denison RF, 2011, CURR BIOL, V21, pR775, DOI 10.1016/j.cub.2011.06.018
   Douglas AE, 2015, ANNU REV ENTOMOL, V60, P17, DOI 10.1146/annurev-ento-010814-020822
   Faith JJ, 2015, P NATL ACAD SCI USA, V112, P633, DOI 10.1073/pnas.1418781112
   Fink C, 2013, APPL ENVIRON MICROB, V79, P6984, DOI 10.1128/AEM.01903-13
   Funkhouser LJ, 2013, PLOS BIOL, V11, DOI 10.1371/journal.pbio.1001631
   Jing XF, 2014, MOL ECOL, V23, P1433, DOI 10.1111/mec.12637
   Kaltenpoth M, 2014, P NATL ACAD SCI USA, V111, P6359, DOI 10.1073/pnas.1400457111
   LEE KH, 1994, APPL ENVIRON MICROB, V60, P1565, DOI 10.1128/AEM.60.5.1565-1571.1994
   Lee KA, 2013, CELL, V153, P797, DOI 10.1016/j.cell.2013.04.009
   Marcobal A, 2011, CELL HOST MICROBE, V10, P507, DOI 10.1016/j.chom.2011.10.007
   McFall-Ngai M, 2013, P NATL ACAD SCI USA, V110, P3229, DOI 10.1073/pnas.1218525110
   Mueller UG, 1998, SCIENCE, V281, P2034, DOI 10.1146/annurev.ecolsys.36.102003.152626
   Newell PD, 2014, FRONT MICROBIOL, V5, DOI 10.3389/fmicb.2014.00576
   Newell PD, 2014, APPL ENVIRON MICROB, V80, P788, DOI 10.1128/AEM.02742-13
   Piper MDW, 2014, NAT METHODS, V11, P100, DOI [10.1038/NMETH.2731, 10.1038/nmeth.2731]
   Ridaura VK, 2013, SCIENCE, V341, P1079, DOI 10.1126/science.1241214
   Round JL, 2011, SCIENCE, V332, P974, DOI 10.1126/science.1206095
   Rowan R, 2004, NATURE, V430, P742, DOI 10.1038/430742a
   Saerens SMG, 2010, MICROB BIOTECHNOL, V3, P165, DOI 10.1111/j.1751-7915.2009.00106.x
   Salter SJ, 2014, BMC BIOL, V12, DOI 10.1186/s12915-014-0087-z
   Staubach F, 2013, PLOS ONE, V8, DOI 10.1371/journal.pone.0070749
   Storelli G, 2011, CELL METAB, V14, P403, DOI 10.1016/j.cmet.2011.07.012
   Waite DW, 2014, FRONT MICROBIOL, V5, DOI 10.3389/fmicb.2014.00223
   Wong ACN, 2014, J EXP BIOL, V217, P1894, DOI 10.1242/jeb.101725
   Wong ACN, 2013, ISME J, V7, P1922, DOI 10.1038/ismej.2013.86
   Wong CNA, 2011, ENVIRON MICROBIOL, V13, P1889, DOI 10.1111/j.1462-2920.2011.02511.x
NR 45
TC 90
Z9 100
U1 3
U2 66
PU AMER SOC MICROBIOLOGY
PI WASHINGTON
PA 1752 N ST NW, WASHINGTON, DC 20036-2904 USA
SN 0099-2240
EI 1098-5336
J9 APPL ENVIRON MICROB
JI Appl. Environ. Microbiol.
PD SEP
PY 2015
VL 81
IS 18
BP 6232
EP 6240
DI 10.1128/AEM.01442-15
PG 9
WC Biotechnology & Applied Microbiology; Microbiology
WE Science Citation Index Expanded (SCI-EXPANDED)
SC Biotechnology & Applied Microbiology; Microbiology
GA CT2ZU
UT WOS:000362676400014
PM 26150460
OA Bronze, Green Published
DA 2025-02-18
ER

PT J
AU Wallis, KF
   Melnyk, SB
   Miousse, IR
AF Wallis, Katherine F.
   Melnyk, Stepan B.
   Miousse, Isabelle R.
TI Sex-Specific Effects of Dietary Methionine Restriction on the Intestinal
   Microbiome
SO NUTRIENTS
LA English
DT Article
DE methionine; microbiome; methylation; diet
ID GUT MICROBIOTA; LIFE-SPAN; HEALTH; ASSOCIATION; EXTENSION; MELANOMA
AB Dietary methionine restriction is associated with improved health outcomes and an increase in lifespan in animal models. We have previously shown that an increase in dietary methionine induces alteration in the intestinal microbiome. The composition of the intestinal microbiota is a determinant of health and we, therefore, hypothesized that dietary methionine restriction would also induce changes in the murine microbiome. After one month on a methionine-restricted diet, five-month-old male and female C57BL/6 mice had decreased levels of serum methionine, without changes in body weight. We identified a decrease in the hepatic methylation status of animals fed a methionine-restricted diet compared to controls. This decrease was not associated with changes in DNA or protein methylation in the liver. In males, we saw an increase in families Bacteroidaceae and Verrucoccaceae (mostly A. mucinophila) and a decrease in Rumminococcaceae in animals fed a methionine-restricted diet compared to controls. In females, Bacteroidales family S24-7 was increased two-fold, while families Bacteroidaceae, Verrucoccaceae, Rumminococcaceae, and Rikenellaceae were decreased compared to controls. In summary, feeding a methionine-restricted diet for one month was associated with significant and sex-specific changes in the intestinal microbiome.
C1 [Wallis, Katherine F.; Miousse, Isabelle R.] Univ Arkansas Med Sci, Dept Biochem & Mol Biol, Little Rock, AR 72205 USA.
   [Melnyk, Stepan B.] Arkansas Childrens Res Inst, Little Rock, AR 72202 USA.
C3 University of Arkansas System; University of Arkansas Medical Sciences
RP Miousse, IR (corresponding author), Univ Arkansas Med Sci, Dept Biochem & Mol Biol, Little Rock, AR 72205 USA.
EM KFWallis@uams.edu; MelnykSB@archildrens.org; iracinemiousse@uams.edu
RI Miousse, Isabelle/K-3512-2013
OI Miousse, Isabelle R./0000-0001-6543-3219; Wallis,
   Katherine/0000-0002-0424-1165
FU Winthrop P. Rockefeller Cancer Institute; Arkansas Tobacco Settlement
   Commission; National Center for Advancing Translational Sciences
   [1KL2TR003108-01]
FX This work was supported by the Winthrop P. Rockefeller Cancer Institute,
   the Arkansas Tobacco Settlement Commission, and by the National Center
   for Advancing Translational Sciences grant number 1KL2TR003108-01.
CR Ables GP, 2015, SCI REP-UK, V5, DOI 10.1038/srep08886
   Choo JM, 2017, FRONT MICROBIOL, V8, DOI 10.3389/fmicb.2017.00608
   Dai ZW, 2018, NAT COMMUN, V9, DOI 10.1038/s41467-018-04426-y
   de Vos WM, 2017, MICROBIOL-SGM, V163, P646, DOI 10.1099/mic.0.000444
   Deutz NEP, 2014, CLIN NUTR, V33, P929, DOI 10.1016/j.clnu.2014.04.007
   Dinu M, 2017, CRIT REV FOOD SCI, V57, P3640, DOI 10.1080/10408398.2016.1138447
   Dominianni C, 2015, PLOS ONE, V10, DOI 10.1371/journal.pone.0124599
   Drummen M, 2018, FRONT ENDOCRINOL, V9, DOI 10.3389/fendo.2018.00443
   Gao X, 2019, NATURE, V572, P397, DOI 10.1038/s41586-019-1437-3
   Gopalakrishnan V, 2018, SCIENCE, V359, P97, DOI 10.1126/science.aan4236
   Koliada A, 2017, BMC MICROBIOL, V17, DOI 10.1186/s12866-017-1027-1
   Lee BC, 2014, NAT COMMUN, V5, DOI 10.1038/ncomms4592
   Makki K, 2018, CELL HOST MICROBE, V23, P705, DOI 10.1016/j.chom.2018.05.012
   Matson V, 2018, SCIENCE, V359, P104, DOI 10.1126/science.aao3290
   Mattocks DAL, 2017, EXP GERONTOL, V88, P1, DOI 10.1016/j.exger.2016.12.003
   McCarty MF, 2009, MED HYPOTHESES, V72, P125, DOI 10.1016/j.mehy.2008.07.044
   McMacken M, 2017, J GERIATR CARDIOL, V14, P342, DOI 10.11909/j.issn.1671-5411.2017.05.009
   Miller RA, 2005, AGING CELL, V4, P119, DOI 10.1111/j.1474-9726.2005.00152.x
   Miousse IR, 2018, CARCINOGENESIS, V39, P1117, DOI 10.1093/carcin/bgy085
   Miousse IR, 2017, GENES NUTR, V12, DOI 10.1186/s12263-017-0576-0
   Miousse IR, 2015, TOXICOL SCI, V148, P473, DOI 10.1093/toxsci/kfv200
   Mittendorfer B, 2020, NAT REV ENDOCRINOL, V16, P59, DOI 10.1038/s41574-019-0274-7
   Mullin JM, 2016, ANN NY ACAD SCI, V1363, P59, DOI 10.1111/nyas.12955
   ORENTREICH N, 1993, J NUTR, V123, P269
   Org E, 2016, GUT MICROBES, V7, P313, DOI 10.1080/19490976.2016.1203502
   Ormerod KL, 2016, MICROBIOME, V4, DOI 10.1186/s40168-016-0181-2
   Plummer JD, 2019, FRONT CELL DEV BIOL, V7, DOI 10.3389/fcell.2019.00301
   Ramos-Molinau B, 2019, FRONT GENET, V10, DOI 10.3389/fgene.2019.00613
   Rausch P, 2016, INT J MED MICROBIOL, V306, P343, DOI 10.1016/j.ijmm.2016.03.004
   Rodriguez-Martin B, 2020, NAT GENET, V52, P306, DOI 10.1038/s41588-019-0562-0
   Rosenfeld DL, 2017, APPETITE, V116, P456, DOI 10.1016/j.appet.2017.05.039
   Routy B, 2018, SCIENCE, V359, P91, DOI 10.1126/science.aan3706
   Roy DG, 2020, CELL METAB, V31, P250, DOI 10.1016/j.cmet.2020.01.006
   Sinha T, 2019, GUT MICROBES, V10, P358, DOI 10.1080/19490976.2018.1528822
   Springmann M, 2018, LANCET PLANET HEALTH, V2, pE451, DOI 10.1016/s2542-5196(18)30206-7
   Sun L, 2009, J GERONTOL A-BIOL, V64, P711, DOI 10.1093/gerona/glp051
   Thivat E, 2009, ANTICANCER RES, V29, P5235
   Turnbaugh PJ, 2008, CELL HOST MICROBE, V3, P213, DOI 10.1016/j.chom.2008.02.015
   Verdam FJ, 2013, OBESITY, V21, pE607, DOI 10.1002/oby.20466
   Volpi E, 2003, AM J CLIN NUTR, V78, P250, DOI 10.1093/ajcn/78.2.250
   Westerterp-Plantenga MS, 2012, BRIT J NUTR, V108, pS105, DOI 10.1017/S0007114512002589
   Young VB, 2017, BMJ-BRIT MED J, V356, DOI 10.1136/bmj.j831
   Zhang HP, 2016, MOL MED REP, V14, P289, DOI 10.3892/mmr.2016.5230
NR 43
TC 36
Z9 37
U1 1
U2 12
PU MDPI
PI BASEL
PA ST ALBAN-ANLAGE 66, CH-4052 BASEL, SWITZERLAND
EI 2072-6643
J9 NUTRIENTS
JI Nutrients
PD MAR
PY 2020
VL 12
IS 3
AR 781
DI 10.3390/nu12030781
PG 11
WC Nutrition & Dietetics
WE Science Citation Index Expanded (SCI-EXPANDED)
SC Nutrition & Dietetics
GA LL8VB
UT WOS:000531831000190
PM 32187981
OA Green Published, gold
DA 2025-02-18
ER

PT J
AU Catterson, JH
   Khericha, M
   Dyson, MC
   Vincent, AJ
   Callard, R
   Haveron, SM
   Rajasingam, A
   Ahmad, M
   Partridge, L
AF Catterson, James H.
   Khericha, Mobina
   Dyson, Miranda C.
   Vincent, Alec J.
   Callard, Rebecca
   Haveron, Steven M.
   Rajasingam, Arjunan
   Ahmad, Mumtaz
   Partridge, Linda
TI Short-Term, Intermittent Fasting Induces Long-Lasting Gut Health and
   TOR-Independent Lifespan Extension
SO CURRENT BIOLOGY
LA English
DT Article
ID DIETARY RESTRICTION; CALORIC RESTRICTION; DROSOPHILA-MELANOGASTER;
   ENERGY RESTRICTION; MOUSE MODEL; WEIGHT-LOSS; HOMEOSTASIS; LONGEVITY;
   REGENERATION; MECHANISMS
AB Intermittent fasting (IF) can improve function and health during aging in laboratory model organisms, but the mechanisms at work await elucidation. We subjected fruit flies (Drosophila melanogaster) to varying degrees of IF and found that just one month of a 2-day fed: 5-day fasted IF regime at the beginning of adulthood was sufficient to extend lifespan. This long-lasting, beneficial effect of early IF was not due to reduced fecundity. Starvation resistance and resistance to oxidative and xenobiotic stress were increased after IF. Early-life IF also led to higher lipid content in 60-day-old flies, a potential explanation for increased longevity. Guts of flies 40 days post-IF showed a significant reduction in age-related pathologies and improved gut barrier function. Improved gut health was also associated with reduced relative bacterial abundance. Early IF thus induced profound long-term changes. Pharmacological and genetic epistasis analysis showed that IF acted independently of the TOR pathway because rapamycin and IF acted additively to extend lifespan, and global expression of a constitutively active S6K did not attenuate the IF-induced lifespan extension. We conclude that short-term IF during early life can induce long-lasting beneficial effects, with robust increase in lifespan in a TOR-independent manner, probably at least in part by preserving gut health.
C1 [Catterson, James H.; Khericha, Mobina; Dyson, Miranda C.; Vincent, Alec J.; Callard, Rebecca; Haveron, Steven M.; Rajasingam, Arjunan; Ahmad, Mumtaz; Partridge, Linda] UCL, Inst Halth Ageing Genet Evolut & Environm, Darwin Bldg,Gower St, London WC1E 6BT, England.
   [Partridge, Linda] Max Planck Inst Biol Ageing, Joseph Stelzmann Str 9b, D-50931 Cologne, Germany.
C3 University of London; University College London; Max Planck Society
RP Partridge, L (corresponding author), UCL, Inst Halth Ageing Genet Evolut & Environm, Darwin Bldg,Gower St, London WC1E 6BT, England.; Partridge, L (corresponding author), Max Planck Inst Biol Ageing, Joseph Stelzmann Str 9b, D-50931 Cologne, Germany.
EM l.partridge@ucl.ac.uk
RI Partridge, Linda/A-5501-2010
OI Vincent, Alec Jacques/0000-0002-9201-2900; Partridge,
   Linda/0000-0001-9615-0094; Catterson, James/0000-0003-4231-0114; Dyson,
   Miranda/0000-0003-0845-662X
FU Wellcome Trust [098565]
FX We thank Dr. Elizabeth Skinner for helpful comments and Dr. Nathan
   Woodling for help with statistics. We are grateful to members of the
   Partridge and Gems laboratories for helpful discussions. This work was
   funded by a Wellcome Trust Strategic Award (098565).
CR [Anonymous], 2015, GUARDIAN
   Arking R, 2015, HEALTHY AGEING LONG, V3, P321, DOI 10.1007/978-3-319-18326-8_15
   Barcelo H, 2002, GENESIS, V34, P83, DOI 10.1002/gene.10132
   Barnosky AR, 2014, TRANSL RES, V164, P302, DOI 10.1016/j.trsl.2014.05.013
   Bass TM, 2007, J GERONTOL A-BIOL, V62, P1071, DOI 10.1093/gerona/62.10.1071
   Biteau B, 2008, CELL STEM CELL, V3, P442, DOI 10.1016/j.stem.2008.07.024
   Biteau B, 2010, PLOS GENET, V6, DOI 10.1371/journal.pgen.1001159
   Bjedov I, 2010, CELL METAB, V11, P35, DOI 10.1016/j.cmet.2009.11.010
   Brandhorst S, 2015, CELL METAB, V22, P86, DOI 10.1016/j.cmet.2015.05.012
   BROWER DL, 1984, P NATL ACAD SCI-BIOL, V81, P7485, DOI 10.1073/pnas.81.23.7485
   Brummel T, 2004, P NATL ACAD SCI USA, V101, P12974, DOI 10.1073/pnas.0405207101
   Burger JMS, 2007, AGING CELL, V6, P63, DOI 10.1111/j.1474-9726.2006.00261.x
   Cheng CW, 2017, CELL, V168, P775, DOI 10.1016/j.cell.2017.01.040
   Choi NH, 2008, AGING CELL, V7, P318, DOI 10.1111/j.1474-9726.2008.00380.x
   Clancy David J., 2001, Drosophila Information Service, V84, P168
   Davis CS, 2016, EUR J CLIN NUTR, V70, P292, DOI 10.1038/ejcn.2015.195
   Early AM, 2017, PLOS ONE, V12, DOI 10.1371/journal.pone.0170332
   Fan XL, 2015, ONCOTARGET, V6, P35274, DOI 10.18632/oncotarget.5895
   Fast D, 2018, BIORXIV, DOI [10.1101/049981, DOI 10.1101/049981]
   Flatt T, 2011, EXP GERONTOL, V46, P369, DOI 10.1016/j.exger.2010.10.008
   Fontana L, 2015, CELL, V161, P106, DOI 10.1016/j.cell.2015.02.020
   Gems D, 2008, CELL METAB, V7, P200, DOI 10.1016/j.cmet.2008.01.001
   Gill S, 2015, SCIENCE, V347, P1265, DOI 10.1126/science.1256682
   Grandison RC, 2009, PLOS ONE, V4, DOI 10.1371/journal.pone.0004067
   Grönke S, 2003, CURR BIOL, V13, P603, DOI 10.1016/S0960-9822(03)00175-1
   Halagappa VKM, 2007, NEUROBIOL DIS, V26, P212, DOI 10.1016/j.nbd.2006.12.019
   Harvie MN, 2011, INT J OBESITY, V35, P714, DOI 10.1038/ijo.2010.171
   Hirano Y, 2013, SCIENCE, V339, P443, DOI 10.1126/science.1227170
   Honjoh S, 2009, NATURE, V457, P726, DOI 10.1038/nature07583
   Horne BD, 2015, AM J CLIN NUTR, V102, P464, DOI 10.3945/ajcn.115.109553
   Ja WW, 2007, P NATL ACAD SCI USA, V104, P8253, DOI 10.1073/pnas.0702726104
   Klempel MC, 2012, NUTR J, V11, DOI 10.1186/1475-2891-11-98
   Kopec S, 1928, BR J EXP BIOL, V5, P204
   Le Bourg E., 1991, Age Nutr, V2, P90
   Le Bourg É, 2013, BIOGERONTOLOGY, V14, P513, DOI 10.1007/s10522-013-9458-z
   Lee KP, 2014, FUNCT ECOL, V28, P1144, DOI 10.1111/1365-2435.12247
   Longo VD, 2016, CELL METAB, V23, P1048, DOI 10.1016/j.cmet.2016.06.001
   Longo VD, 2014, CELL METAB, V19, P181, DOI 10.1016/j.cmet.2013.12.008
   Lv MM, 2014, PLOS ONE, V9, DOI 10.1371/journal.pone.0115147
   Madorsky I, 2009, NEUROBIOL DIS, V34, P146, DOI 10.1016/j.nbd.2009.01.002
   Mair W, 2004, EXP GERONTOL, V39, P1011, DOI 10.1016/j.exger.2004.03.018
   Martin B, 2006, AGEING RES REV, V5, P332, DOI 10.1016/j.arr.2006.04.002
   Mattson MP, 2014, P NATL ACAD SCI USA, V111, P16647, DOI 10.1073/pnas.1413965111
   Mattson MP, 2005, J NUTR BIOCHEM, V16, P129, DOI 10.1016/j.jnutbio.2004.12.007
   Menon A, 2014, CHRONOBIOL INT, V31, P433, DOI 10.3109/07420528.2013.866131
   Mosley M, 2012, TELEGRAPH
   Obata F, 2018, NAT COMMUN, V9, DOI 10.1038/s41467-018-03070-w
   OLIVER B, 1987, GENE DEV, V1, P913, DOI 10.1101/gad.1.9.913
   Pinotti Matheus Fecchio, 2010, Cardiovasc Pathol, V19, pe175, DOI 10.1016/j.carpath.2009.08.001
   Pugh TD, 1999, NEUROBIOL AGING, V20, P157, DOI 10.1016/S0197-4580(99)00043-3
   Regan JC, 2016, ELIFE, V5, DOI 10.7554/eLife.10956
   Rera M, 2012, P NATL ACAD SCI USA, V109, P21528, DOI 10.1073/pnas.1215849110
   Saxton RA, 2017, CELL, V168, P960, DOI [10.1016/j.cell.2017.03.035, 10.1016/j.cell.2017.02.004]
   Schwasinger-Schmidt TE, 2012, J EVOLUTION BIOL, V25, P378, DOI 10.1111/j.1420-9101.2011.02428.x
   Shin SC, 2011, SCIENCE, V334, P670, DOI 10.1126/science.1212782
   Singh R, 2012, AGE, V34, P917, DOI 10.1007/s11357-011-9289-2
   Slack C, 2011, AGING CELL, V10, P735, DOI 10.1111/j.1474-9726.2011.00707.x
   Solon-Biet SM, 2014, CELL METAB, V19, P418, DOI 10.1016/j.cmet.2014.02.009
   Tajes M, 2010, EXP GERONTOL, V45, P702, DOI 10.1016/j.exger.2010.04.010
   Wan RQ, 2010, J NUTR BIOCHEM, V21, P413, DOI 10.1016/j.jnutbio.2009.01.020
   Wei M, 2008, PLOS GENET, V4, DOI 10.1371/journal.pgen.0040013
   Wei M, 2017, SCI TRANSL MED, V9, DOI 10.1126/scitranslmed.aai8700
   Wong ACN, 2014, J EXP BIOL, V217, P1894, DOI 10.1242/jeb.101725
   Wong R, 2009, PLOS ONE, V4, DOI 10.1371/journal.pone.0006063
NR 64
TC 101
Z9 116
U1 1
U2 47
PU CELL PRESS
PI CAMBRIDGE
PA 50 HAMPSHIRE ST, FLOOR 5, CAMBRIDGE, MA 02139 USA
SN 0960-9822
EI 1879-0445
J9 CURR BIOL
JI Curr. Biol.
PD JUN 4
PY 2018
VL 28
IS 11
BP 1714
EP +
DI 10.1016/j.cub.2018.04.015
PG 15
WC Biochemistry & Molecular Biology; Biology; Cell Biology
WE Science Citation Index Expanded (SCI-EXPANDED)
SC Biochemistry & Molecular Biology; Life Sciences & Biomedicine - Other
   Topics; Cell Biology
GA GI5CE
UT WOS:000434387800021
PM 29779873
OA Green Published
DA 2025-02-18
ER

PT J
AU Schretter, CE
AF Schretter, Catherine E.
TI Links between the gut microbiota, metabolism, and host behavior
SO GUT MICROBES
LA English
DT Article
DE Behavior; locomotion; microbiota; metabolism; Drosophila melanogaster
ID DROSOPHILA; OCTOPAMINE; PHYSIOLOGY; RECEPTOR; SIGNALS; GROWTH; BRAIN
AB The gut microbiota is known to regulate multiple aspects of host physiology, including metabolism and behavior. Locomotion, which is closely intertwined with metabolism, is an important component of complex behaviors, such as foraging, mating, and evading predators. Our recent work revealed that certain bacterial species and their products modulate motor behavior in the fruit fly Drosophila melanogaster via metabolic and neuronal pathways. In the context of our previously published findings and recent work by others, I will discuss potential avenues for future research at the intersection of the microbiota, metabolism, and host behavior.
C1 [Schretter, Catherine E.] CALTECH, Div Biol & Biol Engn, Pasadena, CA 91125 USA.
C3 California Institute of Technology
RP Schretter, CE (corresponding author), CALTECH, Div Biol & Biol Engn, Pasadena, CA 91125 USA.
EM schretterc@janelia.hhmi.org
OI Schretter, Catherine/0000-0002-3957-6838
CR Abdel-Haq R, 2019, J EXP MED, V216, P41, DOI 10.1084/jem.20180794
   Ayres JS, 2009, PLOS BIOL, V7, DOI 10.1371/journal.pbio.1000150
   Belgacem YH, 2006, J NEUROBIOL, V66, P19, DOI 10.1002/neu.20193
   Blanton LV, 2016, SCIENCE, V351, DOI 10.1126/science.aad3311
   Bravo JA, 2011, P NATL ACAD SCI USA, V108, P16050, DOI 10.1073/pnas.1102999108
   Cryan JF, 2012, NAT REV NEUROSCI, V13, P701, DOI 10.1038/nrn3346
   Dinan TG, 2017, NEUROPSYCHOPHARMACOL, V42, P178, DOI 10.1038/npp.2016.103
   Erny D, 2015, NAT NEUROSCI, V18, P965, DOI 10.1038/nn.4030
   Fischer C, 2017, ELIFE, V6, DOI 10.7554/eLife.18855
   Gacias M, 2016, ELIFE, V5, DOI 10.7554/eLife.13442
   Gareau MG, 2011, GUT, V60, P307, DOI 10.1136/gut.2009.202515
   Heijtza RD, 2011, P NATL ACAD SCI USA, V108, P3047, DOI 10.1073/pnas.1010529108
   Koh A, 2016, CELL, V165, P1332, DOI 10.1016/j.cell.2016.05.041
   Leitao- Goncalves R., 2016, PLoS Biol, V15, P1
   Luczynski P, 2017, ELIFE, V6, DOI 10.7554/eLife.25887
   Meisel JD, 2014, CELL, V159, P267, DOI 10.1016/j.cell.2014.09.011
   Nishino R, 2013, NEUROGASTROENT MOTIL, V25, DOI 10.1111/nmo.12110
   Ribeiro C, 2010, CURR BIOL, V20, P1000, DOI 10.1016/j.cub.2010.03.061
   Ridley EV, 2012, PLOS ONE, V7, DOI 10.1371/journal.pone.0036765
   Roeder T, 2005, ANNU REV ENTOMOL, V50, P447, DOI 10.1146/annurev.ento.50.071803.130404
   Schretter CE, 2018, NATURE, V563, P402, DOI 10.1038/s41586-018-0634-9
   Schroeder B, 2016, NAT MED, V22, P1079, DOI 10.1038/nm.4185
   Schwarzer M, 2016, SCIENCE, V351, P854, DOI 10.1126/science.aad8588
   Sharon G, 2016, CELL, V167, P915, DOI 10.1016/j.cell.2016.10.027
   Shin SC, 2011, SCIENCE, V334, P670, DOI 10.1126/science.1212782
   Storelli G, 2011, CELL METAB, V14, P403, DOI 10.1016/j.cmet.2011.07.012
   Tremaroli V, 2012, NATURE, V489, P242, DOI 10.1038/nature11552
   van de Wouw M, 2018, J PHYSIOL-LONDON, V596, P4923, DOI 10.1113/JP276431
   Wong ACN, 2014, J EXP BIOL, V217, P1894, DOI 10.1242/jeb.101725
   Wong ACN, 2013, ISME J, V7, P1922, DOI 10.1038/ismej.2013.86
   Wong ACN, 2017, CURR BIOL, V27, P2397, DOI 10.1016/j.cub.2017.07.022
   Woznica A, 2017, CELL, V170, P1175, DOI 10.1016/j.cell.2017.08.005
   Yang Z, 2015, P NATL ACAD SCI USA, V112, P5219, DOI 10.1073/pnas.1417838112
NR 33
TC 24
Z9 27
U1 5
U2 45
PU TAYLOR & FRANCIS INC
PI PHILADELPHIA
PA 530 WALNUT STREET, STE 850, PHILADELPHIA, PA 19106 USA
SN 1949-0976
EI 1949-0984
J9 GUT MICROBES
JI Gut Microbes
PD MAR 3
PY 2020
VL 11
IS 2
BP 245
EP 248
DI 10.1080/19490976.2019.1643674
PG 4
WC Gastroenterology & Hepatology; Microbiology
WE Science Citation Index Expanded (SCI-EXPANDED)
SC Gastroenterology & Hepatology; Microbiology
GA KU2PV
UT WOS:000519551300009
PM 31345081
OA Green Published, gold
DA 2025-02-18
ER

PT J
AU Wong, ACN
   Wang, QP
   Morimoto, J
   Senior, AM
   Lihoreau, M
   Neely, GG
   Simpson, SJ
   Ponton, F
AF Wong, Adam Chun-Nin
   Wang, Qiao-Ping
   Morimoto, Juliano
   Senior, Alistair M.
   Lihoreau, Mathieu
   Neely, G. Gregory
   Simpson, Stephen J.
   Ponton, Fleur
TI Gut Microbiota Modifies Olfactory-Guided Microbial Preferences and
   Foraging Decisions in <i>Drosophila</i>
SO CURRENT BIOLOGY
LA English
DT Article
ID LIFE-SPAN; HOMEOSTASIS; HOST; REPRODUCTION; MELANOGASTER; MODULATOR;
   IMMUNITY; GROWTH
AB The gut microbiota affects a wide spectrum of host physiological traits, including development [1-5], germline [6], immunity [7-9], nutrition [4, 10, 11], and longevity [12, 13]. Association with microbes also influences fitness-related behaviors such as mating [14] and social interactions [15, 16]. Although the gut microbiota is evidently important for host wellbeing, how hosts become associated with particular assemblages of microbes from the environment remains unclear. Here, we present evidence that the gut microbiota can modify microbial and nutritional preferences of Drosophila melanogaster. By experimentally manipulating the gut microbiota of flies subjected to behavioral and chemosensory assays, we found that fly-microbe attractions are shaped by the identity of the host microbiota. Conventional flies exhibit preference for their associated Lactobacillus, a behavior also present in axenic flies as adults and marginally as larvae. By contrast, fly preference for Acetobacter is primed by early-life exposure and can override the innate preference. These microbial preferences are largely olfactory guided and have profound impact on host foraging, as flies continuously trade off between acquiring beneficial microbes and balancing nutrients from food. Our study shows a role of animal microbiota in shaping host fitness-related behavior through their chemosensory responses, opening a research theme on the interrelationships between the microbiota, host sensory perception, and behavior.
C1 [Wong, Adam Chun-Nin; Wang, Qiao-Ping; Morimoto, Juliano; Senior, Alistair M.; Lihoreau, Mathieu; Neely, G. Gregory; Simpson, Stephen J.; Ponton, Fleur] Charles Perkins Ctr, Johns Hopkins Dr, Camperdown, NSW 2006, Australia.
   [Wong, Adam Chun-Nin; Wang, Qiao-Ping; Morimoto, Juliano; Senior, Alistair M.; Lihoreau, Mathieu; Neely, G. Gregory; Simpson, Stephen J.; Ponton, Fleur] Sch Life & Environm Sci, Johns Hopkins Dr, Camperdown, NSW 2006, Australia.
   [Morimoto, Juliano] Univ Fed Parana, Programa Posgrad Ecol & Conservacao, Caixa Postal 19031, BR-81531990 Curitiba, Parana, Brazil.
   [Senior, Alistair M.] Univ Sydney, Sch Math & Stat, Eastern Ave, Camperdown, NSW 2006, Australia.
   [Lihoreau, Mathieu] Univ Paul Sabatier, CNRS, Res Ctr Anim Cognit CRCA, Ctr Integrat Biol CBI, 118 Route Narbonne, F-31062 Toulouse, France.
   [Ponton, Fleur] Macquarie Univ, Dept Biol Sci, 205A Culloden Rd, Sydney, NSW 2109, Australia.
   [Wong, Adam Chun-Nin] Univ Florida, Dept Entomol & Nematol, 1881 Nat Area Dr, Gainesville, FL 32608 USA.
C3 University of Sydney; Universidade Federal do Parana; University of
   Sydney; Universite de Toulouse; Universite Toulouse III - Paul Sabatier;
   Centre National de la Recherche Scientifique (CNRS); Macquarie
   University; State University System of Florida; University of Florida
RP Wong, ACN (corresponding author), Charles Perkins Ctr, Johns Hopkins Dr, Camperdown, NSW 2006, Australia.; Wong, ACN (corresponding author), Sch Life & Environm Sci, Johns Hopkins Dr, Camperdown, NSW 2006, Australia.; Wong, ACN (corresponding author), Univ Florida, Dept Entomol & Nematol, 1881 Nat Area Dr, Gainesville, FL 32608 USA.
EM cw442@cornell.edu
RI Lihoreau, Mathieu/H-7623-2013; Morimoto, Juliano/IVV-7603-2023; PONTON,
   FLEUR/A-5516-2011; Simpson, Stephen/C-8392-2009; Senior,
   Alistair/AAH-8409-2021; Neely, G. Gregory/AAB-4642-2020; Wang,
   Qiao-Ping/HPC-0287-2023
OI Lihoreau, Mathieu/0000-0002-2463-2040; Senior,
   Alistair/0000-0001-9805-7280; Ponton, Fleur/0000-0001-7156-3896; Neely,
   G. Gregory/0000-0002-1957-9732; Simpson, Stephen J./0000-0003-0256-7687;
   Wang, Qiao-Ping/0000-0003-2809-6457; Morimoto,
   Juliano/0000-0003-3561-1920
FU Allen Foundation for nutrition research [2014.483]; University of Sydney
   J&D Coffey Fellowship; French National Agency for Research [ANR
   16CE0200201]; Australian Research Council [DP130103222]; CNPq
   [211668/2013-3]
FX We thank Tamara Pulpitel, David Eno Corleto, Ama Sharada Ranasinghe,
   Ying Shen, Eva Shteinman, Mervyn Wang, and Doris Yau for technical
   support. The study was funded by the Allen Foundation for nutrition
   research (2014.483 to A.C.-N.W. and S.J.S.), the University of Sydney
   J&D Coffey Fellowship (to A.M.S.), the French National Agency for
   Research (ANR 16CE0200201 to M.L.), the Australian Research Council
   (DP130103222 to S.J.S. and F.P.), and a CNPq scholarship to J.M.
   (211668/2013-3).
CR Alcock J, 2014, BIOESSAYS, V36, P940, DOI 10.1002/bies.201400071
   Bates D, 2015, J STAT SOFTW, V67, P1, DOI 10.18637/jss.v067.i01
   Blum JE, 2013, MBIO, V4, DOI 10.1128/mBio.00860-13
   Bright M, 2010, NAT REV MICROBIOL, V8, P218, DOI 10.1038/nrmicro2262
   Broderick NA, 2012, GUT MICROBES, V3, P307, DOI 10.4161/gmic.19896
   Buchon N, 2009, CELL HOST MICROBE, V5, P200, DOI 10.1016/j.chom.2009.01.003
   Caporaso JG, 2010, NAT METHODS, V7, P335, DOI 10.1038/nmeth.f.303
   Chandler JA, 2011, PLOS GENET, V7, DOI 10.1371/journal.pgen.1002272
   Christiaens JF, 2014, CELL REP, V9, P425, DOI 10.1016/j.celrep.2014.09.009
   Clark RI, 2015, CELL REP, V12, P1656, DOI 10.1016/j.celrep.2015.08.004
   Elgart M, 2016, NAT COMMUN, V7, DOI 10.1038/ncomms11280
   Fetissov SO, 2017, NAT REV ENDOCRINOL, V13, P11, DOI 10.1038/nrendo.2016.150
   Fischer Caleb N, 2017, Elife, V6, DOI 10.7554/eLife.18855
   Funkhouser LJ, 2013, PLOS BIOL, V11, DOI 10.1371/journal.pbio.1001631
   Graham RI, 2014, J INSECT PHYSIOL, V69, P27, DOI 10.1016/j.jinsphys.2014.05.015
   Guo LL, 2014, CELL, V156, P109, DOI 10.1016/j.cell.2013.12.018
   Hadfield JD, 2010, J STAT SOFTW, V33, P1, DOI 10.18637/jss.v033.i02
   Langsrud Y, 2003, STAT COMPUT, V13, P163, DOI 10.1023/A:1023260610025
   Lee KP, 2008, P NATL ACAD SCI USA, V105, P2498, DOI 10.1073/pnas.0710787105
   Lee KP, 2015, J INSECT PHYSIOL, V75, P12, DOI 10.1016/j.jinsphys.2015.02.007
   Lee KA, 2013, CELL, V153, P797, DOI 10.1016/j.cell.2013.04.009
   Leitao-Gonçalves R, 2017, PLOS BIOL, V15, DOI 10.1371/journal.pbio.2000862
   Lihoreau M, 2016, J EXP BIOL, V219, P2514, DOI 10.1242/jeb.142257
   Lihoreau M, 2016, J EXP BIOL, V219, P668, DOI 10.1242/jeb.127431
   Lizé A, 2014, ISME J, V8, P469, DOI 10.1038/ismej.2013.157
   Mayer EA, 2015, J CLIN INVEST, V125, P926, DOI 10.1172/JCI76304
   Newell PD, 2014, APPL ENVIRON MICROB, V80, P788, DOI 10.1128/AEM.02742-13
   Ponton F, 2011, INT J PARASITOL, V41, P43, DOI 10.1016/j.ijpara.2010.06.007
   Povey S, 2014, J ANIM ECOL, V83, P245, DOI 10.1111/1365-2656.12127
   Raubenheimer D., 2012, NATURE NUTR UNIFYING, DOI DOI 10.23943/PRINCETON/9780691145655.001.0001
   Ridley EV, 2013, APPL ENVIRON MICROB, V79, P3209, DOI 10.1128/AEM.00206-13
   Ridley EV, 2012, PLOS ONE, V7, DOI 10.1371/journal.pone.0036765
   Sansone CL, 2015, CELL HOST MICROBE, V18, P571, DOI 10.1016/j.chom.2015.10.010
   Schwarzer M, 2016, SCIENCE, V351, P854, DOI 10.1126/science.aad8588
   Sharon G, 2011, GUT MICROBES, V2, P190, DOI 10.4161/gmic.2.3.16103
   Shin SC, 2011, SCIENCE, V334, P670, DOI 10.1126/science.1212782
   Stensmyr MC, 2012, CELL, V151, P1345, DOI 10.1016/j.cell.2012.09.046
   Storelli G, 2011, CELL METAB, V14, P403, DOI 10.1016/j.cmet.2011.07.012
   Team RC., 2013, R LANG ENV STAT COMP
   Téfit MA, 2017, J EXP BIOL, V220, P900, DOI 10.1242/jeb.151522
   Venables WN., 2002, MODERN APPL STAT S
   Venu I, 2014, J EXP BIOL, V217, P1346, DOI 10.1242/jeb.099648
   Wong ACN, 2015, FRONT MICROBIOL, V6, DOI 10.3389/fmicb.2015.01359
   Wong ACN, 2015, APPL ENVIRON MICROB, V81, P6232, DOI 10.1128/AEM.01442-15
   Wong ACN, 2014, J EXP BIOL, V217, P1894, DOI 10.1242/jeb.101725
   Wong ACN, 2013, ISME J, V7, P1922, DOI 10.1038/ismej.2013.86
   Wong CNA, 2011, ENVIRON MICROBIOL, V13, P1889, DOI 10.1111/j.1462-2920.2011.02511.x
NR 47
TC 137
Z9 161
U1 9
U2 189
PU CELL PRESS
PI CAMBRIDGE
PA 50 HAMPSHIRE ST, FLOOR 5, CAMBRIDGE, MA 02139 USA
SN 0960-9822
EI 1879-0445
J9 CURR BIOL
JI Curr. Biol.
PD AUG 7
PY 2017
VL 27
IS 15
BP 2397
EP +
DI 10.1016/j.cub.2017.07.022
PG 12
WC Biochemistry & Molecular Biology; Biology; Cell Biology
WE Science Citation Index Expanded (SCI-EXPANDED)
SC Biochemistry & Molecular Biology; Life Sciences & Biomedicine - Other
   Topics; Cell Biology
GA FC7PQ
UT WOS:000407034300037
PM 28756953
OA Green Submitted
DA 2025-02-18
ER

PT J
AU MacDuff, DA
   Baldridge, MT
   Qaqish, AM
   Nice, TJ
   Darbandi, AD
   Hartley, VL
   Peterson, ST
   Miner, JJ
   Iwai, K
   Virgin, HW
AF MacDuff, Donna A.
   Baldridge, Megan T.
   Qaqish, Arwa M.
   Nice, Timothy J.
   Darbandi, Azad D.
   Hartley, Victoria L.
   Peterson, Stefan T.
   Miner, Jonathan J.
   Iwai, Kazuhiro
   Virgin, Herbert W.
TI HOIL1 Is Essential for the Induction of Type I and III Interferons by
   MDA5 and Regulates Persistent Murine Norovirus Infection
SO JOURNAL OF VIROLOGY
LA English
DT Article
DE HOIL1; LUBAC; MDA5; interferons; norovirus; ubiquitination
ID NF-KAPPA-B; INNATE IMMUNE RECOGNITION; E3 UBIQUITIN LIGASE; RIG-I;
   LINEAR UBIQUITINATION; RNA VIRUSES; ADAPTIVE IMMUNITY; STRANDED-RNA;
   SHARPIN; DOMAIN
AB The linear ubiquitin chain assembly complex (LUBAC), composed of heme-oxidized IRP2 ubiquitin ligase 1 (HOIL1), HOIL1-interacting protein (HOIP), and SHANK-associated RH domain-interacting protein (SHARPIN), is a crucial regulator of multiple immune signaling pathways. In humans, HOIL1 or HOIP deficiency is associated with an immune disorder involving autoinflammation, immunodeficiency, and inflammatory bowel disease (IBD)-like symptoms. During viral infection, LUBAC is reported to inhibit the induction of interferon (IFN) by the cytosolic RNA sensor retinoic acid-inducible gene I (RIG-I). Surprisingly, we found that HOIL1 is essential for the induction of both type I and type III IFNs, as well as the phosphorylation of IFN regulatory factor 3 (IRF3), during murine norovirus (MNoV) infection in cultured dendritic cells. The RIG-I-like receptor, melanoma differentiation-associated protein 5 (MDA5), is also required for IFN induction and IRF3 phosphorylation during MNoV infection. Furthermore, HOIL1 and MDA5 were required for IFN induction after Theiler's murine encephalomyelitis virus infection and poly(I.C) transfection, but not Sendai virus or vesicular stomatitis virus infection, indicating that HOIL1 and LUBAC are required selectively for MDA5 signaling. Moreover, Hoil1(-/-) mice exhibited defective control of acute and persistent murine norovirus infection and defective regulation of MNoV persistence by the microbiome as also observed previously for mice deficient in interferon lambda (IFN-lambda) receptor, signal transducer and activator of transcription factor 1 (STAT1), and IRF3. These data indicate that LUBAC plays a critical role in IFN induction to control RNA viruses sensed by MDA5.
   IMPORTANCE Human noroviruses are a leading cause of gastroenteritis throughout the world but are challenging to study in vivo and in vitro. Murine norovirus (MNoV) provides a tractable genetic and small-animal model to study norovirus biology and immune responses. Interferons are critical mediators of antiviral immunity, but excessive expression can dysregulate the immune system. IFN-lambda plays an important role at mucosal surfaces, including the gastrointestinal tract, and both IFN-lambda and commensal enteric bacteria are important modulators of persistent MNoV infection. LUBAC, of which HOIL1 is a component, is reported to inhibit type I IFN induction after RIG-I stimulation. We show, in contrast, that HOIL1 is critical for type I and III IFN induction during infection with MNoV, a virus that preferentially activates MDA5. Moreover, HOIL1 regulates MNoV infection in vivo. These data reveal distinct functions for LUBAC in these closely related signaling pathways and in modulation of IFN expression.
C1 [MacDuff, Donna A.; Baldridge, Megan T.; Nice, Timothy J.; Virgin, Herbert W.] Washington Univ, Sch Med, Dept Pathol & Immunol, St Louis, MO 63130 USA.
   [MacDuff, Donna A.; Qaqish, Arwa M.; Darbandi, Azad D.; Hartley, Victoria L.] Univ Illinois, Dept Microbiol & Immunol, Chicago, IL 60680 USA.
   [Baldridge, Megan T.; Peterson, Stefan T.; Miner, Jonathan J.] Washington Univ, Sch Med, Dept Med, St Louis, MO 63110 USA.
   [Iwai, Kazuhiro] Kyoto Univ, Grad Sch Med, Dept Mol & Cellular Physiol, Kyoto, Japan.
   [Nice, Timothy J.] Oregon Hlth & Sci Univ, Dept Mol Microbiol & Immunol, Portland, OR 97201 USA.
C3 Washington University (WUSTL); University of Illinois System; University
   of Illinois Chicago; University of Illinois Chicago Hospital; Washington
   University (WUSTL); Kyoto University; Oregon Health & Science University
RP MacDuff, DA; Virgin, HW (corresponding author), Washington Univ, Sch Med, Dept Pathol & Immunol, St Louis, MO 63130 USA.; MacDuff, DA (corresponding author), Univ Illinois, Dept Microbiol & Immunol, Chicago, IL 60680 USA.
EM dmacduff@uic.edu; virgin@wustl.edu
RI Miner, Jonathan/AFV-8455-2022; Nice, Timothy/X-9114-2019; Baldridge,
   Megan/T-7274-2019; IWAI, KAZUHIRO/GSN-7385-2022; MacDuff,
   Donna/AAD-2786-2019
OI Baldridge, Megan/0000-0002-7030-6131; Peterson,
   Stefan/0000-0002-2984-6400; Iwai, Kazuhiro/0000-0001-5620-5951; MacDuff,
   Donna/0000-0002-6183-6827; Qaqish, Arwa/0000-0002-1228-961X; Virgin,
   Herbert/0000-0001-8580-7628
FU National Institutes of Health (NIH) [R01 U19AI109725]; Crohn's and
   Colitis Foundation Genetics Initiative [326556]; NIH training grant
   [5T32A100716334, 5T32CA009547]; NIH [K22AI127846]; American Cancer
   Society
FX H.W.V. was supported by National Institutes of Health (NIH) grant R01
   U19AI109725, Crohn's and Colitis Foundation Genetics Initiative grant
   326556. M.T.B. was supported by NIH training grant 5T32CA009547 and NIH
   K22AI127846. T.J.N. was supported by NIH training grant 5T32A100716334
   and postdoctoral fellowships from the American Cancer Society.
CR Alexopoulou L, 2001, NATURE, V413, P732, DOI 10.1038/35099560
   Andreakos E, 2017, FRONT IMMUNOL, V8, DOI 10.3389/fimmu.2017.01232
   Baert L, 2008, APPL ENVIRON MICROB, V74, P543, DOI 10.1128/AEM.01039-07
   Baldridge MT, 2017, J VIROL, V91, DOI 10.1128/JVI.02079-16
   Baldridge MT, 2016, TRENDS MOL MED, V22, P1047, DOI 10.1016/j.molmed.2016.10.003
   Baldridge MT, 2015, SCIENCE, V347, P266, DOI 10.1126/science.1258025
   Belgnaoui SM, 2012, CELL HOST MICROBE, V12, P211, DOI 10.1016/j.chom.2012.06.009
   Berke IC, 2013, CELL MICROBIOL, V15, P386, DOI 10.1111/cmi.12061
   Boisson B, 2015, J EXP MED, V212, P939, DOI 10.1084/jem.20141130
   Boisson B, 2012, NAT IMMUNOL, V13, P1178, DOI 10.1038/ni.2457
   Bruns AM, 2014, CYTOKINE GROWTH F R, V25, P507, DOI 10.1016/j.cytogfr.2014.07.006
   Cardemil CV, 2017, INFECT DIS CLIN N AM, V31, P839, DOI 10.1016/j.idc.2017.07.012
   Chattopadhyay S, 2016, IMMUNITY, V44, P1151, DOI 10.1016/j.immuni.2016.04.009
   Durbin JE, 1996, CELL, V84, P443, DOI 10.1016/S0092-8674(00)81289-1
   Durbin RK, 2013, IMMUNOL REV, V255, P25, DOI 10.1111/imr.12101
   Edelmann KH, 2004, VIROLOGY, V322, P231, DOI 10.1016/j.virol.2004.01.033
   Elftman MD, 2013, J GEN VIROL, V94, P1761, DOI 10.1099/vir.0.052134-0
   Elton L, 2015, IMMUNOL REV, V266, P208, DOI 10.1111/imr.12307
   Fiil BK, 2014, FEBS J, V281, P4337, DOI 10.1111/febs.12944
   Fujita H, 2018, CELL REP, V23, P1192, DOI 10.1016/j.celrep.2018.03.112
   Gack MU, 2007, NATURE, V446, P916, DOI 10.1038/nature05732
   Gerlach B, 2011, NATURE, V471, P591, DOI 10.1038/nature09816
   Gitlin L, 2006, P NATL ACAD SCI USA, V103, P8459, DOI 10.1073/pnas.0603082103
   Grau KR, 2017, NAT MICROBIOL, V2, P1586, DOI 10.1038/s41564-017-0057-7
   Heaton SM, 2016, J EXP MED, V213, P1, DOI 10.1084/jem.20151531
   Honda K, 2005, NATURE, V434, P772, DOI 10.1038/nature03464
   Hou B, 2008, IMMUNITY, V29, P272, DOI 10.1016/j.immuni.2008.05.016
   Ikeda F, 2011, NATURE, V471, P637, DOI 10.1038/nature09814
   Inn KS, 2011, MOL CELL, V41, P354, DOI 10.1016/j.molcel.2010.12.029
   Jensen S, 2012, J VIROL, V86, P2900, DOI 10.1128/JVI.05738-11
   Jin YH, 2012, J VIROL, V86, P1531, DOI 10.1128/JVI.06457-11
   Jones MK, 2014, SCIENCE, V346, P755, DOI 10.1126/science.1257147
   Karst SM, 2003, SCIENCE, V299, P1575, DOI 10.1126/science.1077905
   Karst SM, 2014, CELL HOST MICROBE, V15, P668, DOI 10.1016/j.chom.2014.05.015
   Kawai T, 2006, NAT IMMUNOL, V7, P131, DOI 10.1038/ni1303
   Khan M, 2016, PLOS PATHOG, V12, DOI 10.1371/journal.ppat.1005693
   Kirisako T, 2006, EMBO J, V25, P4877, DOI 10.1038/sj.emboj.7601360
   Lazear HM, 2015, IMMUNITY, V43, P15, DOI 10.1016/j.immuni.2015.07.001
   Lee S, 2017, FRONT IMMUNOL, V8, DOI 10.3389/fimmu.2017.00749
   Liu SQ, 2013, ELIFE, V2, DOI 10.7554/eLife.00785
   Loo YM, 2008, J VIROL, V82, P335, DOI 10.1128/JVI.01080-07
   Loo YM, 2011, IMMUNITY, V34, P680, DOI 10.1016/j.immuni.2011.05.003
   López CB, 2004, J IMMUNOL, V173, P6882, DOI 10.4049/jimmunol.173.11.6882
   Lund JM, 2004, P NATL ACAD SCI USA, V101, P5598, DOI 10.1073/pnas.0400937101
   MacDuff DA, 2015, ELIFE, V4, DOI 10.7554/eLife.04494
   McCartney SA, 2008, PLOS PATHOG, V4, DOI 10.1371/journal.ppat.1000108
   Nice TJ, 2016, PLOS PATHOG, V12, DOI 10.1371/journal.ppat.1005684
   Nice TJ, 2015, SCIENCE, V347, P269, DOI 10.1126/science.1258100
   Nilsson J, 2013, ANN NEUROL, V74, P914, DOI 10.1002/ana.23963
   Orchard RC, 2016, SCIENCE, V353, P933, DOI 10.1126/science.aaf1220
   Oshiumi H, 2016, FRONT IMMUNOL, V7, DOI 10.3389/fimmu.2016.00200
   Patel MM, 2008, EMERG INFECT DIS, V14, P1224, DOI 10.3201/eid1408.071114
   Peltzer N, 2018, NATURE, V557, P112, DOI 10.1038/s41586-018-0064-8
   Peltzer N, 2014, CELL REP, V9, P153, DOI 10.1016/j.celrep.2014.08.066
   Platt RJ, 2014, CELL, V159, P440, DOI 10.1016/j.cell.2014.09.014
   Popovic D, 2014, NAT MED, V20, P1242, DOI 10.1038/nm.3739
   Pott J, 2017, FRONT IMMUNOL, V8, DOI 10.3389/fimmu.2017.00258
   Rathinam VAK, 2011, CURR OPIN VIROL, V1, P455, DOI 10.1016/j.coviro.2011.11.004
   Rickard JA, 2014, ELIFE, V3, DOI 10.7554/eLife.03464
   Rodgers MA, 2014, J EXP MED, V211, P1331, DOI 10.1084/jem.20132486
   Roth AN, 2016, CURR OPIN VIROL, V16, P24, DOI 10.1016/j.coviro.2015.11.005
   Sanjana NE, 2014, NAT METHODS, V11, P783, DOI 10.1038/nmeth.3047
   Sasaki K, 2015, IMMUNOL REV, V266, P175, DOI 10.1111/imr.12308
   Sato M, 2000, IMMUNITY, V13, P539, DOI 10.1016/S1074-7613(00)00053-4
   Schindler C, 2008, SEMIN CELL DEV BIOL, V19, P311, DOI 10.1016/j.semcdb.2008.08.010
   Seymour RE, 2007, GENES IMMUN, V8, P416, DOI 10.1038/sj.gene.6364403
   Shalem O, 2014, SCIENCE, V343, P84, DOI 10.1126/science.1247005
   Shimizu Y, 2015, IMMUNOL REV, V266, P190, DOI 10.1111/imr.12309
   Smit JJ, 2012, EMBO J, V31, P3833, DOI 10.1038/emboj.2012.217
   Sohn J, 2016, CURR OPIN STRUC BIOL, V37, P134, DOI 10.1016/j.sbi.2016.01.011
   Stieglitz B, 2012, EMBO REP, V13, P840, DOI 10.1038/embor.2012.105
   Strong DW, 2012, J VIROL, V86, P2950, DOI 10.1128/JVI.07038-11
   Sun QM, 2006, IMMUNITY, V24, P633, DOI 10.1016/j.immuni.2006.04.004
   Thackray LB, 2007, J VIROL, V81, P10460, DOI 10.1128/JVI.00783-07
   Thackray LB, 2012, J VIROL, V86, P13515, DOI 10.1128/JVI.01824-12
   Tokunaga F, 2011, NATURE, V471, P633, DOI 10.1038/nature09815
   Tokunaga F, 2009, NAT CELL BIOL, V11, P123, DOI 10.1038/ncb1821
   Walczak H, 2012, BMC BIOL, V10, DOI 10.1186/1741-7007-10-23
   Wang GG, 2006, NAT METHODS, V3, P287, DOI 10.1038/NMETH865
   Wang K, 2013, GENOME MED, V5, DOI 10.1186/gm471
   Wang Z, 2012, J CELL MOL MED, V16, P2271, DOI 10.1111/j.1582-4934.2012.01574.x
   Ward VK, 2007, P NATL ACAD SCI USA, V104, P11050, DOI 10.1073/pnas.0700336104
   Whelan SPJ, 2000, J VIROL, V74, P8268, DOI 10.1128/JVI.74.18.8268-8276.2000
   Wilen CB, 2018, SCIENCE, V360, P204, DOI 10.1126/science.aar3799
   Wobus CE, 2004, PLOS BIOL, V2, P2076, DOI 10.1371/journal.pbio.0020432
   Wooten RM, 2002, J IMMUNOL, V168, P348, DOI 10.4049/jimmunol.168.1.348
   Zak DE, 2011, P NATL ACAD SCI USA, V108, P11536, DOI 10.1073/pnas.1107577108
   Zhang M, 2008, CELL RES, V18, P1096, DOI 10.1038/cr.2008.277
   Zinngrebe J, 2016, J EXP MED, V213, P2671, DOI 10.1084/jem.20160041
   Zinngrebe J, 2014, EMBO REP, V15, P28, DOI 10.1002/embr.201338025
NR 90
TC 36
Z9 50
U1 0
U2 12
PU AMER SOC MICROBIOLOGY
PI WASHINGTON
PA 1752 N ST NW, WASHINGTON, DC 20036-2904 USA
SN 0022-538X
EI 1098-5514
J9 J VIROL
JI J. Virol.
PD DEC
PY 2018
VL 92
IS 23
AR e01368-18
DI 10.1128/JVI.01368-18
PG 17
WC Virology
WE Science Citation Index Expanded (SCI-EXPANDED)
SC Virology
GA HA1SI
UT WOS:000450002000027
PM 30209176
OA Bronze, Green Published
DA 2025-02-18
ER

PT J
AU Whitten, MMA
   Coates, CJ
AF Whitten, Miranda M. A.
   Coates, Christopher J.
TI Re-evaluation of insect melanogenesis research: Views from the dark side
SO PIGMENT CELL & MELANOMA RESEARCH
LA English
DT Review
DE gut melanization; hemocytes; innate immunity; molecular scaffolds;
   phenoloxidase
ID GALLERIA-MELLONELLA LARVAE; SERINE PROTEINASE HOMOLOGS; MANDUCA-SEXTA;
   MOLECULAR-CLONING; TOBACCO HORNWORM; GENE-EXPRESSION; INNATE IMMUNITY;
   ENZYME-ACTIVITY; GUT MICROBIOTA; PHENOLOXIDASE
AB Melanins (eumelanin and pheomelanin) are synthesized in insects for several purposes including cuticle sclerotization and color patterning, clot formation, organogenesis, and innate immunity. Traditional views of insect immunity detail the storage of pro-phenoloxidases inside specialized blood cells (hemocytes) and their release upon recognition of foreign bodies. Activated phenoloxidases convert monophenols into reactive quinones in a two-step enzymatic reaction, and until recently, the mechanism of tyrosine hydroxylation remained a mystery. Herein, we present our interpretations of these enzyme-substrate complexes. The resultant melanins are deposited onto the surface of microbes to immobilize, agglutinate, and suffocate them. Phenoloxidase activity and melanin production are not limited to the blood (hemolymph) or cuticle, as recent evidence points to more diverse, sophisticated interactions in the gut and with the resident symbionts. This review offers insight into the somewhat neglected areas of insect melanogenesis research, particularly in innate immunity, its role in beneficial insects such as pollinators, the functional versatility of phenoloxidases, and the limitations of common experimental approaches that may impede progress inadvertently.
C1 [Whitten, Miranda M. A.] Swansea Univ, Sch Med, Inst Life Sci, Swansea, W Glam, Wales.
   [Coates, Christopher J.] Swansea Univ, Coll Sci, Dept Biosci, Swansea, W Glam, Wales.
C3 Swansea University; Swansea University
RP Whitten, MMA (corresponding author), Swansea Univ, Sch Med, Inst Life Sci, Swansea, W Glam, Wales.
EM m.m.a.whitten@swansea.ac.uk
RI Coates, Christopher/M-8310-2015; Whitten, Miranda/P-8259-2015
OI Coates, Christopher/0000-0002-4471-4369; Whitten,
   Miranda/0000-0003-1930-5042
CR Abrudan J, 2013, INSECT MOL BIOL, V22, P211, DOI 10.1111/imb.12015
   Akhouayri IG, 2013, PLOS ONE, V8, DOI 10.1371/journal.pone.0077619
   Akhter N, 2015, FISH SHELLFISH IMMUN, V45, P733, DOI 10.1016/j.fsi.2015.05.038
   Arakane Y, 2005, P NATL ACAD SCI USA, V102, P11337, DOI 10.1073/pnas.0504982102
   Arensburger P, 2010, SCIENCE, V330, P86, DOI 10.1126/science.1191864
   Arp AP, 2016, FRONT PHYSIOL, V7, DOI 10.3389/fphys.2016.00570
   Bel Y, 2013, PLOS ONE, V8, DOI 10.1371/journal.pone.0081927
   Benoit JB, 2017, ELIFE, V6, DOI [10.7554/eLife.19535, 10.7554/elife.19535]
   Bidla G, 2007, J CELL SCI, V120, P1209, DOI 10.1242/jcs.03420
   Bidla G, 2009, J INNATE IMMUN, V1, P301, DOI 10.1159/000168009
   Binggeli O, 2014, PLOS PATHOG, V10, DOI 10.1371/journal.ppat.1004067
   Brandt A, 2016, J INSECT PHYSIOL, V86, P40, DOI 10.1016/j.jinsphys.2016.01.001
   Browne N, 2013, VIRULENCE, V4, P597, DOI 10.4161/viru.25906
   Bryant WB, 2016, DEV COMP IMMUNOL, V55, P119, DOI 10.1016/j.dci.2015.10.020
   Butt TM, 2016, ADV GENET, V94, P307, DOI 10.1016/bs.adgen.2016.01.006
   Ceja-Navarro JA, 2015, NAT COMMUN, V6, DOI 10.1038/ncomms8618
   Cerenius L, 2008, TRENDS IMMUNOL, V29, P263, DOI 10.1016/j.it.2008.02.009
   Cerenius L, 2010, TRENDS BIOCHEM SCI, V35, P575, DOI 10.1016/j.tibs.2010.04.006
   Chang TS, 2009, INT J MOL SCI, V10, P2440, DOI 10.3390/ijms10062440
   Chase MR, 2000, INSECT BIOCHEM MOLEC, V30, P953, DOI 10.1016/S0965-1748(00)00068-0
   Chen L, 2016, ZOOL RES, V37, P220, DOI 10.13918/j.issn.2095-8137.2016.4.220
   Chen Y, 2012, DEV COMP IMMUNOL, V38, P88, DOI 10.1016/j.dci.2012.04.007
   Clark KD, 2013, J BIOL CHEM, V288, P14476, DOI 10.1074/jbc.M113.459222
   Coates CJ, 2017, CELL MOL LIFE SCI, V74, P293, DOI 10.1007/s00018-016-2326-7
   Coates CJ, 2013, APOPTOSIS, V18, P1319, DOI 10.1007/s10495-013-0891-x
   Coates CJ, 2011, DEV COMP IMMUNOL, V35, P155, DOI 10.1016/j.dci.2010.08.015
   Cong Y, 2009, STRUCTURE, V17, P749, DOI 10.1016/j.str.2009.03.005
   Crava CM, 2015, PLOS ONE, V10, DOI 10.1371/journal.pone.0125991
   Cristino AS, 2010, INSECT MOL BIOL, V19, P137, DOI 10.1111/j.1365-2583.2009.00970.x
   Decker H, 2007, GENE, V398, P183, DOI 10.1016/j.gene.2007.02.051
   Di Lelio I, 2014, J INSECT PHYSIOL, V64, P90, DOI 10.1016/j.jinsphys.2014.03.008
   Di Prisco G, 2016, P NATL ACAD SCI USA, V113, P3203, DOI 10.1073/pnas.1523515113
   Di Prisco G, 2013, P NATL ACAD SCI USA, V110, P18466, DOI 10.1073/pnas.1314923110
   Dittmer NT, 2010, INSECT BIOCHEM MOLEC, V40, P179, DOI 10.1016/j.ibmb.2010.02.006
   Dubovskiy IM, 2016, ISJ-INVERT SURVIV J, V13, P229
   Dudzic JP, 2015, BMC BIOL, V13, DOI 10.1186/s12915-015-0193-6
   Emery O, 2017, MOL ECOL, V26, P2576, DOI 10.1111/mec.14058
   Engel P, 2015, MBIO, V6, DOI 10.1128/mBio.00193-15
   Engel P, 2013, FEMS MICROBIOL REV, V37, P699, DOI 10.1111/1574-6976.12025
   Evans JD, 2003, GENOME BIOL, V4, DOI 10.1186/gb-2003-4-3-107
   Falabella P, 2012, INSECT BIOCHEM MOLEC, V42, P203, DOI 10.1016/j.ibmb.2011.11.011
   Fallon JP, 2011, VIRULENCE, V2, P413, DOI 10.4161/viru.2.5.17811
   Fowler DM, 2007, TRENDS BIOCHEM SCI, V32, P217, DOI 10.1016/j.tibs.2007.03.003
   Galván I, 2015, PIGM CELL MELANOMA R, V28, P599, DOI 10.1111/pcmr.12397
   Gerardo NM, 2010, GENOME BIOL, V11, DOI 10.1186/gb-2010-11-2-r21
   Ghosh S, 2015, DEV CELL, V33, P478, DOI 10.1016/j.devcel.2015.03.014
   Goldfeder M, 2014, NAT COMMUN, V5, DOI 10.1038/ncomms5505
   Grimaldi A, 2012, CELL TISSUE RES, V350, P491, DOI 10.1007/s00441-012-1503-8
   Gupta S, 2005, INSECT BIOCHEM MOLEC, V35, P241, DOI 10.1016/j.ibmb.2004.12.003
   Hillyer JF, 2007, INT J PARASITOL, V37, P673, DOI 10.1016/j.ijpara.2006.12.007
   Hillyer JF, 2016, DEV COMP IMMUNOL, V58, P102, DOI 10.1016/j.dci.2015.12.006
   Honti V, 2014, DEV COMP IMMUNOL, V42, P47, DOI 10.1016/j.dci.2013.06.005
   Hopkins TL, 1998, ARCH INSECT BIOCHEM, V38, P193, DOI 10.1002/(SICI)1520-6327(1998)38:4<193::AID-ARCH5>3.0.CO;2-S
   Hu K, 2000, FEMS MICROBIOL LETT, V189, P219, DOI 10.1111/j.1574-6968.2000.tb09234.x
   Hu YX, 2016, BMC BIOL, V14, DOI 10.1186/s12915-015-0225-2
   Hyuk T, 1997, MOL CELLS, V7, P90
   Ishiwata K, 2011, MOL PHYLOGENET EVOL, V58, P169, DOI 10.1016/j.ympev.2010.11.001
   Ito S, 2003, PIGM CELL RES, V16, P523, DOI 10.1034/j.1600-0749.2003.00072.x
   García AJ, 2016, ARTHROPOD STRUCT DEV, V45, P311, DOI 10.1016/j.asd.2016.05.001
   Joseph W, 2014, ARCH INSECT BIOCHEM, V87, P95, DOI 10.1002/arch.21183
   Kan H, 2008, J BIOL CHEM, V283, P25316, DOI 10.1074/jbc.M804364200
   Kanteev M, 2015, PROTEIN SCI, V24, P1360, DOI 10.1002/pro.2734
   Kato Y, 2014, ARCH INSECT BIOCHEM, V86, P220, DOI 10.1002/arch.21173
   KAWABATA T, 1995, P NATL ACAD SCI USA, V92, P7774, DOI 10.1073/pnas.92.17.7774
   Khurana R, 2005, J STRUCT BIOL, V151, P229, DOI 10.1016/j.jsb.2005.06.006
   King JG, 2012, PLOS PATHOG, V8, DOI 10.1371/journal.ppat.1003058
   Kronforst MR, 2012, PIGM CELL MELANOMA R, V25, P411, DOI 10.1111/j.1755-148X.2012.01014.x
   Kwon TH, 2000, EUR J BIOCHEM, V267, P6188, DOI 10.1046/j.1432-1327.2000.01695.x
   Latocha M, 2000, J ANAL APPL PYROL, V56, P89, DOI 10.1016/S0165-2370(00)00082-6
   League GP, 2016, BMC BIOL, V14, DOI 10.1186/s12915-016-0305-y
   Leitao AB, 2015, ELIFE, V4, DOI 10.7554/eLife.06166
   Li DX, 2015, G3-GENES GENOM GENET, V5, P1827, DOI 10.1534/g3.115.016899
   Li YC, 2009, P NATL ACAD SCI USA, V106, P17002, DOI 10.1073/pnas.0906095106
   Licht HHDF, 2013, P NATL ACAD SCI USA, V110, P583, DOI 10.1073/pnas.1212709110
   Liu F., 2015, J ENV ANAL CHEM, V2, P144
   Lourenço AP, 2005, INSECT BIOCHEM MOLEC, V35, P541, DOI 10.1016/j.ibmb.2005.01.013
   Lu AR, 2014, DEV COMP IMMUNOL, V44, P351, DOI 10.1016/j.dci.2014.01.011
   Ma G, 2005, INSECT BIOCHEM MOLEC, V35, P729, DOI 10.1016/j.ibmb.2005.02.011
   Matetovici I, 2016, BMC GENOMICS, V17, DOI 10.1186/s12864-016-3283-0
   Mazzei M, 2016, PLOS ONE, V11, DOI 10.1371/journal.pone.0166297
   Moreau SJM, 2015, TOXINS, V7, P2385, DOI 10.3390/toxins7072385
   Mowlds P, 2010, MICROBES INFECT, V12, P146, DOI 10.1016/j.micinf.2009.11.004
   Nam HJ, 2008, MOL CELLS, V26, P606
   NAPPI AJ, 1993, PIGM CELL RES, V6, P117, DOI 10.1111/j.1600-0749.1993.tb00590.x
   Nappi AJ, 2005, INSECT BIOCHEM MOLEC, V35, P443, DOI 10.1016/j.ibmb.2005.01.014
   Oldroyd Benjamin P., 2007, PLoS Biology, V5, pUnpaginated, DOI 10.1371/journal.pbio.0050168
   Olivares C, 2009, PIGM CELL MELANOMA R, V22, P750, DOI 10.1111/j.1755-148X.2009.00636.x
   Pascale M, 2014, DEV COMP IMMUNOL, V47, P129, DOI 10.1016/j.dci.2014.07.009
   Pettersen EF, 2004, J COMPUT CHEM, V25, P1605, DOI 10.1002/jcc.20084
   Ptaszynska AA, 2016, PARASITOL RES, V115, P397, DOI 10.1007/s00436-015-4761-z
   Pulpitel T, 2015, INSECTS, V6, P368, DOI 10.3390/insects6020368
   Rahman MM, 2004, P NATL ACAD SCI USA, V101, P2696, DOI 10.1073/pnas.0306669101
   RICKETTS D, 1994, J BIOL CHEM, V269, P22217
   Seisenbacher G., 2011, PLOS GENET, V7, P1
   Shao QM, 2012, J BIOL CHEM, V287, P14270, DOI 10.1074/jbc.M112.354548
   Shiao SH, 2006, PLOS PATHOG, V2, P1152, DOI 10.1371/journal.ppat.0020133
   Sigle LT, 2016, DEV COMP IMMUNOL, V55, P90, DOI 10.1016/j.dci.2015.10.018
   Smith CD, 2011, P NATL ACAD SCI USA, V108, P5673, DOI 10.1073/pnas.1008617108
   Smith RC, 2016, MOL CELL PROTEOMICS, V15, P3373, DOI 10.1074/mcp.M116.060723
   Solem E, 2016, ANGEW CHEM INT EDIT, V55, P2884, DOI 10.1002/anie.201508534
   Solomon EI, 2014, CHEM REV, V114, P3659, DOI 10.1021/cr400327t
   Steinmann N, 2015, PLOS ONE, V10, DOI 10.1371/journal.pone.0129956
   Sugumaran M, 1999, PIGM CELL RES, V12, P118, DOI 10.1111/j.1600-0749.1999.tb00751.x
   SUGUMARAN M, 1991, J BIOL CHEM, V266, P6073
   Sugumaran M, 2016, INT J MOL SCI, V17, DOI 10.3390/ijms17101753
   Tanaka H, 2008, INSECT BIOCHEM MOLEC, V38, P1087, DOI 10.1016/j.ibmb.2008.09.001
   Tang HP, 2009, FLY, V3, P105, DOI 10.4161/fly.3.1.7747
   Tokura A, 2014, J INSECT PHYSIOL, V60, P40, DOI 10.1016/j.jinsphys.2013.11.003
   Ullah I, 2014, MOLECULES, V19, P20913, DOI 10.3390/molecules191220913
   VALEMBOIS P, 1992, DEV COMP IMMUNOL, V16, P95, DOI 10.1016/0145-305X(92)90010-A
   Vlisidou I, 2015, FEBS J, V282, P1368, DOI 10.1111/febs.13235
   Vodovar N, 2005, P NATL ACAD SCI USA, V102, P11414, DOI 10.1073/pnas.0502240102
   Waltzer L, 2003, EMBO J, V22, P6516, DOI 10.1093/emboj/cdg622
   Wang LH, 2014, FRONT CELL INFECT MI, V3, DOI 10.3389/fcimb.2013.00113
   Weiss BL, 2011, PLOS BIOL, V9, DOI 10.1371/journal.pbio.1000619
   Whitten M, 2017, BIOESSAYS, V39, DOI 10.1002/bies.201600247
   Whitten MMA, 2006, PARASITE IMMUNOL, V28, P121, DOI 10.1111/j.1365-3024.2006.00804.x
   Wu K, 2015, SCI REP-UK, V5, DOI 10.1038/srep16823
   Xia XF, 2015, SCI REP-UK, V5, DOI 10.1038/srep09877
   Xue CB, 2007, BIOORGAN MED CHEM, V15, P2006, DOI 10.1016/j.bmc.2006.12.038
   Yu XQ, 2003, INSECT BIOCHEM MOLEC, V33, P197, DOI 10.1016/S0965-1748(02)00191-1
   Zhang SS, 2016, J IMMUNOL RES, V2016, DOI 10.1155/2016/1781803
   Zhao PC, 2007, INSECT BIOCHEM MOLEC, V37, P952, DOI 10.1016/j.ibmb.2007.05.001
   Zhu JY, 2013, PLOS ONE, V8, DOI 10.1371/journal.pone.0054411
   Zou Z, 2008, P NATL ACAD SCI USA, V105, P18454, DOI 10.1073/pnas.0804658105
NR 125
TC 86
Z9 92
U1 1
U2 64
PU WILEY
PI HOBOKEN
PA 111 RIVER ST, HOBOKEN 07030-5774, NJ USA
SN 1755-1471
EI 1755-148X
J9 PIGM CELL MELANOMA R
JI Pigment Cell Melanoma Res.
PD JUL
PY 2017
VL 30
IS 4
BP 386
EP 401
DI 10.1111/pcmr.12590
PG 16
WC Oncology; Cell Biology; Dermatology
WE Science Citation Index Expanded (SCI-EXPANDED)
SC Oncology; Cell Biology; Dermatology
GA EY4EO
UT WOS:000403930300003
PM 28378380
OA Bronze, Green Published
DA 2025-02-18
ER

PT J
AU Liberti, A
   Natarajan, O
   Atkinson, CGF
   Dishaw, LJ
AF Liberti, Assunta
   Natarajan, Ojas
   Atkinson, Celine Grace F.
   Dishaw, Larry J.
TI Secreted immunoglobulin domain effector molecules of invertebrates and
   management of gut microbial ecology
SO IMMUNOGENETICS
LA English
DT Review
DE Immunoglobulin domain; Innate immunity; Host-microorganism interaction;
   Secreted immune molecules; Invertebrate immunity; Microbiota
ID IMMUNE-TYPE RECEPTOR; FIBRINOGEN-RELATED PROTEINS; VARIABLE REGIONS;
   BINDING PROTEINS; SUPERFAMILY; EVOLUTION; SYSTEM; MEMORY; MECHANISMS;
   COMPLEXITY
AB The origins of a "pass-through" gut in early bilaterians facilitated the exploration of new habitats, motivated the innovation of feeding styles and behaviors, and helped drive the evolution of more complex organisms. The gastrointestinal tract has evolved to consist of a series of interwoven exchanges between nutrients, host immunity, and an often microbe-rich environmental interface. Not surprisingly, animals have expanded their immune repertoires to include soluble effectors that can be secreted into luminal spaces, e.g., in the gut, facilitating interactions with microbes in ways that influence their settlement dynamics, virulence, and their interaction with other microbes. The immunoglobulin (Ig) domain, which is also found in some non-immune molecules, is recognized as one of the most versatile recognition domains lying at the interface of innate and adaptive immunity; among vertebrates, secreted Igs are known to play crucial roles in the management of gut microbial communities. In this mini-review, we will focus on secreted immune effectors possessing Ig-like domains in invertebrates, such as the fibrinogen-related effector proteins first described in the gastropod Biomphalaria glabrata, the Down syndrome cellular adhesion molecule first described in the arthropod, Drosophila melanogaster, and the variable region-containing chitin-binding proteins of the protochordates. We will highlight our current understanding of their function and their potential role, if not yet recognized, in the establishment and maintenance of host-microbial interfaces and argue that these Igs are likely also essential to microbiome management.
C1 [Liberti, Assunta] Stn Zool Anton Dohrn, Biol & Evolut Marine Organisms BEOM, Naples, Italy.
   [Natarajan, Ojas; Dishaw, Larry J.] Univ S Florida, Morsani Coll Med, Dept Pediat, Tampa, FL 33620 USA.
   [Atkinson, Celine Grace F.] Univ S Florida, Dept Cell Biol Microbiol & Mol Biol, Tampa, FL 33620 USA.
   [Natarajan, Ojas; Atkinson, Celine Grace F.; Dishaw, Larry J.] Childrens Res Inst, Div Mol Genet, St Petersburg, FL 33701 USA.
C3 Stazione Zoologica Anton Dohrn; State University System of Florida;
   University of South Florida; State University System of Florida;
   University of South Florida
RP Liberti, A (corresponding author), Stn Zool Anton Dohrn, Biol & Evolut Marine Organisms BEOM, Naples, Italy.; Dishaw, LJ (corresponding author), Univ S Florida, Morsani Coll Med, Dept Pediat, Tampa, FL 33620 USA.; Dishaw, LJ (corresponding author), Childrens Res Inst, Div Mol Genet, St Petersburg, FL 33701 USA.
EM ldishaw@usf.edu
RI Liberti, Assunta/AAX-1026-2020; Natarajan, Ojas/L-7457-2017; Dishaw,
   Larry/A-9930-2010
OI Natarajan, Ojas/0000-0001-7887-2640; Liberti,
   Assunta/0000-0001-9097-2871; Dishaw, Larry/0000-0002-2705-4573
FU National Science Foundation [IOS1456301, MCB1817308]
FX This work was supported in part by grants from the National Science
   Foundation (IOS1456301 and MCB1817308) to LJD.
CR Adema CM, 2015, RESULTS PROBL CELL D, V57, P111, DOI 10.1007/978-3-319-20819-0_5
   Armitage SAO, 2012, BMC EVOL BIOL, V12, DOI 10.1186/1471-2148-12-53
   Azumi K, 2003, IMMUNOGENETICS, V55, P570, DOI 10.1007/s00251-003-0606-5
   Barclay AN, 2003, SEMIN IMMUNOL, V15, P215, DOI 10.1016/S1044-5323(03)00047-2
   Bernardes EV, 2020, NAT COMMUN, V11, DOI 10.1038/s41467-020-16431-1
   Bodelón G, 2013, FEMS MICROBIOL REV, V37, P204, DOI 10.1111/j.1574-6976.2012.00347.x
   Boutin RCT, 2021, ELIFE, V10, DOI 10.7554/eLife.67740
   Cannon JP, 2010, SEMIN IMMUNOL, V22, P17, DOI 10.1016/j.smim.2009.11.006
   Cannon JP, 2009, INTEGR COMP BIOL, V49, P187, DOI 10.1093/icb/icp018
   Cannon JP, 2004, CURR BIOL, V14, pR465, DOI 10.1016/j.cub.2004.06.009
   Cannon JP, 2002, NAT IMMUNOL, V3, P1200, DOI 10.1038/ni849
   Chang YH, 2018, DEV COMP IMMUNOL, V80, P53, DOI 10.1016/j.dci.2017.03.003
   Chauhan C, 2020, IMMUNOL CELL BIOL, V98, P757, DOI 10.1111/imcb.12374
   Chou PH, 2009, DEV COMP IMMUNOL, V33, P1258, DOI 10.1016/j.dci.2009.07.006
   Clemente JC, 2012, CELL, V148, P1258, DOI 10.1016/j.cell.2012.01.035
   Deveau A, 2018, FEMS MICROBIOL REV, V42, P335, DOI 10.1093/femsre/fuy008
   Dheilly NM, 2015, DEV COMP IMMUNOL, V48, P234, DOI 10.1016/j.dci.2014.10.009
   Dishaw LJ, 2016, NAT COMMUN, V7, DOI 10.1038/ncomms10617
   Dishaw LJ, 2014, DEV COMP IMMUNOL, V47, P36, DOI 10.1016/j.dci.2014.06.011
   Dishaw LJ, 2012, FRONT IMMUNOL, V3, DOI 10.3389/fimmu.2012.00096
   Dishaw LJ, 2011, P NATL ACAD SCI USA, V108, P16747, DOI 10.1073/pnas.1109687108
   Dishaw LJ, 2010, IMMUNOGENETICS, V62, P623, DOI 10.1007/s00251-010-0464-x
   Dishaw LJ, 2008, BMC GENET, V9, DOI 10.1186/1471-2156-9-78
   Dong YM, 2006, PLOS BIOL, V4, P1137, DOI 10.1371/journal.pbio.0040229
   Dong YM, 2009, PLOS PATHOG, V5, DOI 10.1371/journal.ppat.1000423
   Farré D, 2017, EUR J IMMUNOL, V47, P780, DOI 10.1002/eji.201746984
   Flajnik MF, 2018, NAT REV IMMUNOL, V18, P438, DOI 10.1038/s41577-018-0003-9
   Fredensborg BL, 2020, PLOS ONE, V15, DOI 10.1371/journal.pone.0227561
   Gilbert SF, 2012, Q REV BIOL, V87, P325, DOI 10.1086/668166
   Gorbushin AM, 2019, DEV COMP IMMUNOL, V94, P35, DOI 10.1016/j.dci.2019.01.010
   Gordy MA, 2015, FISH SHELLFISH IMMUN, V46, P39, DOI 10.1016/j.fsi.2015.03.005
   HARPAZ Y, 1994, J MOL BIOL, V238, P528, DOI 10.1006/jmbi.1994.1312
   Hartenstein V, 2019, CELL TISSUE RES, V377, P289, DOI 10.1007/s00441-019-03102-x
   Holland PWH, 1998, AM ZOOL, V38, P829
   Hung HY, 2013, FISH SHELLFISH IMMUN, V35, P1272, DOI 10.1016/j.fsi.2013.07.045
   KULKARNI A, 2021, FRONT MICROBIOL, V12
   Kurtz J, 2005, TRENDS IMMUNOL, V26, P186, DOI 10.1016/j.it.2005.02.001
   Leung JM, 2018, FRONT MICROBIOL, V9, DOI 10.3389/fmicb.2018.00843
   Li TH, 2019, GASTROENTEROL REP, V7, P312, DOI 10.1093/gastro/goz028
   Liberti A, 2021, FRONT IMMUNOL, V12, DOI 10.3389/fimmu.2021.642687
   Liberti A, 2019, FRONT IMMUNOL, V10, DOI 10.3389/fimmu.2019.00369
   Liberti A, 2018, BIOL OPEN, V7, DOI 10.1242/bio.029355
   Liberti A, 2015, RESULTS PROBL CELL D, V57, P159, DOI 10.1007/978-3-319-20819-0_7
   Liberti A, 2014, PLOS ONE, V9, DOI 10.1371/journal.pone.0094984
   Litman GW, 2007, CURR OPIN IMMUNOL, V19, P526, DOI 10.1016/j.coi.2007.07.001
   Litman GW, 2005, NAT REV IMMUNOL, V5, P866, DOI 10.1038/nri1712
   LU L, 2020, PLOS NEGL TROP DIS, V14
   Mashoof S, 2013, MUCOSAL IMMUNOL, V6, P358, DOI 10.1038/mi.2012.78
   McFall-Ngai M, 2007, NATURE, V445, P153, DOI 10.1038/445153a
   MONROY FP, 1993, J PARASITOL, V79, P416, DOI 10.2307/3283579
   Mussmann R, 1996, EUR J IMMUNOL, V26, P2823, DOI 10.1002/eji.1830261205
   Netea MG, 2011, CELL HOST MICROBE, V9, P355, DOI 10.1016/j.chom.2011.04.006
   Ng TH, 2020, DEV COMP IMMUNOL, V105, DOI 10.1016/j.dci.2019.103539
   Okai S, 2017, GUT MICROBES, V8, P486, DOI 10.1080/19490976.2017.1310357
   Pabst O, 2020, MUCOSAL IMMUNOL, V13, P12, DOI 10.1038/s41385-019-0227-4
   Peleg AY, 2010, NAT REV MICROBIOL, V8, P340, DOI 10.1038/nrmicro2313
   Piazzon MC, 2016, FRONT IMMUNOL, V7, DOI 10.3389/fimmu.2016.00637
   Prada JAH, 2006, NAT IMMUNOL, V7, P875, DOI 10.1038/ni1359
   Round JL, 2009, NAT REV IMMUNOL, V9, P313, DOI 10.1038/nri2515
   Sadd BM, 2006, CURR BIOL, V16, P1206, DOI 10.1016/j.cub.2006.04.047
   Schmucker D, 2000, CELL, V101, P671, DOI 10.1016/S0092-8674(00)80878-8
   Schwarz RS, 2013, DEV COMP IMMUNOL, V40, P300, DOI 10.1016/j.dci.2013.03.010
   Su XD, 1998, SCIENCE, V281, P991, DOI 10.1126/science.281.5379.991
   SUN SC, 1990, SCIENCE, V250, P1729, DOI 10.1126/science.2270488
   Vogel C, 2003, DEVELOPMENT, V130, P6317, DOI 10.1242/dev.00848
   Watson FL, 2005, SCIENCE, V309, P1874, DOI 10.1126/science.1116887
   Wcisel DJ, 2017, J EXP ZOOL PART B, V328, P666, DOI 10.1002/jez.b.22738
   Wcisel DJ, 2016, FISH SHELLFISH IMMUN, V53, P24, DOI 10.1016/j.fsi.2016.03.034
   WILLIAMS AF, 1988, ANNU REV IMMUNOL, V6, P381, DOI 10.1146/annurev.iy.06.040188.002121
   Wu XJ, 2017, PLOS PATHOG, V13, DOI 10.1371/journal.ppat.1006081
   Xu BB, 2019, BBA-GENE REGUL MECH, V1862, DOI 10.1016/j.bbagrm.2019.04.008
   Xu Z, 2020, SCI IMMUNOL, V5, DOI 10.1126/sciimmunol.aay3254
   Yuan SC, 2015, DEV COMP IMMUNOL, V48, P297, DOI 10.1016/j.dci.2014.05.004
   Zhang SM, 2004, SCIENCE, V305, P251, DOI 10.1126/science.1088069
   Zhang YX, 2021, J IMMUNOL, V206, P1140, DOI 10.4049/jimmunol.2000116
NR 75
TC 6
Z9 7
U1 0
U2 12
PU SPRINGER
PI NEW YORK
PA ONE NEW YORK PLAZA, SUITE 4600, NEW YORK, NY, UNITED STATES
SN 0093-7711
EI 1432-1211
J9 IMMUNOGENETICS
JI Immunogenetics
PD FEB
PY 2022
VL 74
IS 1
SI SI
BP 99
EP 109
DI 10.1007/s00251-021-01237-2
EA JAN 2022
PG 11
WC Genetics & Heredity; Immunology
WE Science Citation Index Expanded (SCI-EXPANDED)
SC Genetics & Heredity; Immunology
GA YS7IU
UT WOS:000739235500001
PM 34988622
DA 2025-02-18
ER

PT J
AU Vijendravarma, RK
   Narasimha, S
   Chakrabarti, S
   Babin, A
   Kolly, S
   Lemaitre, B
   Kawecki, TJ
AF Vijendravarma, Roshan K.
   Narasimha, Sunitha
   Chakrabarti, Sveta
   Babin, Aurelie
   Kolly, Sylvain
   Lemaitre, Bruno
   Kawecki, Tadeusz J.
TI Gut physiology mediates a trade-off between adaptation to malnutrition
   and susceptibility to food-borne pathogens
SO ECOLOGY LETTERS
LA English
DT Article
DE Adaptation; Drosophila; enteric infections; experimental evolution;
   host-parasite interactions; innate immunity; nutritional stress;
   Pseudomonas entomophila; stress tolerance; trade-offs
ID DROSOPHILA-MELANOGASTER; ECOLOGICAL IMMUNOLOGY; HOST-DEFENSE;
   BACTERIAL-INFECTION; NUTRITIONAL STRESS; ORAL INFECTION; DUAL OXIDASE;
   RESISTANCE; TOLERANCE; EVOLUTION
AB The animal gut plays a central role in tackling two common ecological challenges, nutrient shortage and food-borne parasites, the former by efficient digestion and nutrient absorption, the latter by acting as an immune organ and a barrier. It remains unknown whether these functions can be independently optimised by evolution, or whether they interfere with each other. We report that Drosophila melanogaster populations adapted during 160 generations of experimental evolution to chronic larval malnutrition became more susceptible to intestinal infection with the opportunistic bacterial pathogen Pseudomonas entomophila. However, they do not show suppressed immune response or higher bacterial loads. Rather, their increased susceptibility to P.entomophila is largely mediated by an elevated predisposition to loss of intestinal barrier integrity upon infection. These results may reflect a trade-off between the efficiency of nutrient extraction from poor food and the protective function of the gut, in particular its tolerance to pathogen-induced damage.
C1 [Vijendravarma, Roshan K.; Narasimha, Sunitha; Babin, Aurelie; Kolly, Sylvain; Kawecki, Tadeusz J.] Univ Lausanne, Dept Ecol & Evolut, CH-1015 Lausanne, Switzerland.
   [Chakrabarti, Sveta; Lemaitre, Bruno] Ecole Polytech Fed Lausanne, Global Hlth Inst, CH-1015 Lausanne, Switzerland.
C3 University of Lausanne; Swiss Federal Institutes of Technology Domain;
   Ecole Polytechnique Federale de Lausanne
RP Vijendravarma, RK (corresponding author), Univ Lausanne, Dept Ecol & Evolut, CH-1015 Lausanne, Switzerland.
EM roshan.vijendravarma@gmail.com; tadeusz.kawecki@unil.ch
RI Kawecki, Tadeusz J./K-5466-2015; Lemaitre, Bruno/T-8146-2019;
   Vijendravarma, Roshan Kumar/E-7746-2018
OI Kawecki, Tadeusz J./0000-0002-9244-1991; Babin,
   Aurelie/0000-0001-8195-1155; Chakrabarti, Sveta/0000-0002-5591-3718;
   Lemaitre, Bruno/0000-0001-7970-1667; Vijendravarma, Roshan
   Kumar/0000-0002-4930-3040; Vijendravarma, Roshan
   Kumar/0000-0002-3274-0682
FU Swiss National Science Foundation
FX We thank J. Pannell and two anonymous referees for comments on the
   manuscript, N. Buchon and D. Welchman for advice on immunological
   assays, H. Richter and Lausanne Genomic Technologies Facility for
   technical support, and U. Friedrich and M. Zini for maintaining the fly
   cultures. The work was funded by a grant from the Swiss National Science
   Foundation to TJK.
CR [Anonymous], 2010, EVOLUTION DARWIN 1
   Antonovics J, 2013, EVOLUTION, V67, P1, DOI 10.1111/j.1558-5646.2012.01793.x
   Apidianakis Y, 2011, DIS MODEL MECH, V4, P21, DOI 10.1242/dmm.003970
   Bae YS, 2010, TRENDS IMMUNOL, V31, P278, DOI 10.1016/j.it.2010.05.003
   Brown SP, 2012, TRENDS MICROBIOL, V20, P336, DOI 10.1016/j.tim.2012.04.005
   Buchon N, 2009, GENE DEV, V23, P2333, DOI 10.1101/gad.1827009
   Buchon N, 2009, CELL HOST MICROBE, V5, P200, DOI 10.1016/j.chom.2009.01.003
   Chakrabarti S, 2014, PLOS GENET, V10, DOI 10.1371/journal.pgen.1004659
   Chakrabarti S, 2012, CELL HOST MICROBE, V12, P60, DOI 10.1016/j.chom.2012.06.001
   Edward DA, 2011, MECHANISMS OF LIFE HISTORY EVOLUTION: THE GENETICS AND PHYSIOLOGY OF LIFE HISTORY TRAITS AND TRADE-OFFS, P137
   Fellowes MDE, 1998, P ROY SOC B-BIOL SCI, V265, P1553, DOI 10.1098/rspb.1998.0471
   Ferrandon D, 2013, CURR OPIN IMMUNOL, V25, P59, DOI 10.1016/j.coi.2012.11.008
   Gassmann AJ, 2009, ANNU REV ENTOMOL, V54, P147, DOI 10.1146/annurev.ento.54.110807.090518
   Gill N, 2011, CELL MICROBIOL, V13, P660, DOI 10.1111/j.1462-5822.2011.01578.x
   Ha EM, 2005, SCIENCE, V310, P847, DOI 10.1126/science.1117311
   Ha EM, 2009, NAT IMMUNOL, V10, P949, DOI 10.1038/ni.1765
   Hawley DM, 2011, FUNCT ECOL, V25, P48, DOI 10.1111/j.1365-2435.2010.01753.x
   Howick VM, 2014, BMC EVOL BIOL, V14, DOI 10.1186/1471-2148-14-56
   Kamath PL, 2014, P ROY SOC B-BIOL SCI, V281, DOI 10.1098/rspb.2014.0077
   Kaun KR, 2007, J EXP BIOL, V210, P3547, DOI 10.1242/jeb.006924
   Kolss M, 2009, EVOLUTION, V63, P2389, DOI 10.1111/j.1558-5646.2009.00718.x
   Lalubin F, 2014, J ANIM ECOL, V83, P850, DOI 10.1111/1365-2656.12190
   Lazzaro BP, 2009, PHILOS T R SOC B, V364, P15, DOI 10.1098/rstb.2008.0141
   Lemaitre B, 2007, ANNU REV IMMUNOL, V25, P697, DOI 10.1146/annurev.immunol.25.022106.141615
   Lemaitre B, 2013, ANNU REV GENET, V47, P377, DOI 10.1146/annurev-genet-111212-133343
   Lemaitre B, 2013, NAT REV MICROBIOL, V11, P365, DOI 10.1038/nrmicro3029
   Liehl P, 2006, PLOS PATHOG, V2, P551, DOI 10.1371/journal.ppat.0020056
   Little TJ, 2010, PLOS PATHOG, V6, DOI 10.1371/journal.ppat.1001006
   Martins NE, 2013, PLOS PATHOG, V9, DOI 10.1371/journal.ppat.1003601
   McKean KA, 2008, BMC EVOL BIOL, V8, DOI 10.1186/1471-2148-8-76
   Phan K, 2013, ISME J, V7, P2034, DOI 10.1038/ismej.2013.82
   Ponton F, 2011, PLOS PATHOG, V7, DOI 10.1371/journal.ppat.1002223
   Råberg L, 2009, PHILOS T R SOC B, V364, P37, DOI 10.1098/rstb.2008.0184
   Rera M, 2012, P NATL ACAD SCI USA, V109, P21528, DOI 10.1073/pnas.1215849110
   Roff DA, 2007, J EVOLUTION BIOL, V20, P433, DOI 10.1111/j.1420-9101.2006.01255.x
   Rolff J, 2003, SCIENCE, V301, P472, DOI 10.1126/science.1080623
   Roy BA, 2000, EVOLUTION, V54, P51, DOI 10.1111/j.0014-3820.2000.tb00007.x
   Schaible UE, 2007, PLOS MED, V4, P806, DOI 10.1371/journal.pmed.0040115
   Schulenburg H, 2009, PHILOS T R SOC B, V364, P3, DOI 10.1098/rstb.2008.0249
   Sheldon BC, 1996, TRENDS ECOL EVOL, V11, P317, DOI 10.1016/0169-5347(96)10039-2
   Shikano I, 2014, PLOS ONE, V9, DOI 10.1371/journal.pone.0105864
   STEARNS SC, 1989, FUNCT ECOL, V3, P259, DOI 10.2307/2389364
   Vale PF, 2014, PLOS BIOL, V12, DOI 10.1371/journal.pbio.1001769
   VAN NOORDWIJK AJ, 1986, AM NAT, V128, P137, DOI 10.1086/284547
   Vijendravarma RK, 2013, J EVOLUTION BIOL, V26, P2566, DOI 10.1111/jeb.12248
   Vijendravarma RK, 2012, PLOS ONE, V7, DOI 10.1371/journal.pone.0030650
   Vijendravarma RK, 2010, BIOL LETTERS, V6, P238, DOI 10.1098/rsbl.2009.0754
   Vijendravarma RK, 2009, EVOLUTION, V63, P104, DOI 10.1111/j.1558-5646.2008.00516.x
   Vodovar N, 2005, P NATL ACAD SCI USA, V102, P11414, DOI 10.1073/pnas.0502240102
   Zhong DB, 2005, GENETICS, V169, P2127, DOI 10.1534/genetics.104.038794
NR 50
TC 25
Z9 29
U1 0
U2 42
PU WILEY
PI HOBOKEN
PA 111 RIVER ST, HOBOKEN 07030-5774, NJ USA
SN 1461-023X
EI 1461-0248
J9 ECOL LETT
JI Ecol. Lett.
PD OCT
PY 2015
VL 18
IS 10
BP 1078
EP 1086
DI 10.1111/ele.12490
PG 9
WC Ecology
WE Science Citation Index Expanded (SCI-EXPANDED)
SC Environmental Sciences & Ecology
GA CR0LB
UT WOS:000361009000011
PM 26249109
OA Green Published, hybrid
DA 2025-02-18
ER

PT J
AU Wang, GH
   Chen, CY
   Tsai, TH
   Chen, CK
   Cheng, CY
   Huang, YH
   Hsieh, MC
   Chung, YC
AF Wang, Guey-Horng
   Chen, Chih-Yu
   Tsai, Teh-Hua
   Chen, Ching-Kuo
   Cheng, Chiu-Yu
   Huang, Yi-Hsin
   Hsieh, Min-Chi
   Chung, Ying-Chien
TI Evaluation of tyrosinase inhibitory and antioxidant activities of
   <i>Angelica dahurica</i> root extracts for four different probiotic
   bacteria fermentations
SO JOURNAL OF BIOSCIENCE AND BIOENGINEERING
LA English
DT Article
DE Bl6F10 cell; Fermentation; Melanin; Antioxidant activity; Tyrosinase
   inhibition
ID MELANIN SYNTHESIS; MELANOGENESIS; CONSTITUENTS; AGENTS; CELLS; L.
AB Angelica dahurica root (ADR), which shows strong antioxidant activity, is used in Chinese medicine. This study evaluated the tyrosinase inhibitory and antioxidant activities of ADR extracts fermented by four different probiotic bacteria: Bifidobacterium bifidum, Bifidobacterium lactic, Lactobacillus acidophilus, and Lactobacillus brevis. The ADR was first extracted using distilled water, 70% ethanol, and ethyl acetate, and then fermented by probiotic bacteria. The physiological characteristics of these fermented extracts, namely the antityrosinase activity, antioxidant activity, phenolic composition, and phenolic content, were evaluated and compared with those of unfermented extracts. Results showed that the water extracts after fermentation by probiotic bacteria exhibited the most favorable physiological characteristics. Among the extracts fermented by these probiotic bacteria, L. acidophilus-fermented ADR extract showed the most favorable physiological characteristics. The optimal IC50 values for antityrosinase activity, DPPH radical scavenging activity, and reducing power for L acidophilus-fermented ADR extract were 0.07 +/- 0.03, 0.12 +/- 0.01, and 0.68 +/- 0.06 mg/mL, respectively. Furthermore, the physiological activities of fermented extracts were considerably higher than those of unfermented extracts. The tyrosinase inhibition and melanin content of B16F10 melanoma cells, and cytotoxicity effects of the fermented ADR extracts on B16F10 cells were also evaluated. We found that the L. acidophilus-fermented ADR extract at 1.5 mg/mL showed significant cellular antityrosinase activity with low melanin production in B16F10 cells and was noncytotoxic to B16F10 cells. Among all probiotic bacteria, water-extracted ADR fermented by L acidophilus for 48 h was found to be the best skincare agent or antioxidant agent. (C) 2017, The Society for Biotechnology, Japan. All rights reserved.
C1 [Wang, Guey-Horng] Xiamen Med Coll, Fujian Prov Key Lab Biol Engn Tradit Herbs, 1999 Guankou Rd, Xiamen 361023, Fujian, Peoples R China.
   [Wang, Guey-Horng] Xiamen Med Coll, Res Ctr Nat Cosmeceut Engn, 1999 Guankou Rd, Xiamen 361023, Fujian, Peoples R China.
   [Chen, Chih-Yu] Hsing Wu Univ, Dept Tourism & Leisure, 101,Sec 1,Fenliao Rd, New Taipei 24452, Taiwan.
   [Tsai, Teh-Hua; Chen, Ching-Kuo] Natl Taipei Univ Technol, Dept Chem Engn & Biotechnol, 1,Sec 3,Zhongxiao E Rd, Taipei 10608, Taiwan.
   [Cheng, Chiu-Yu; Huang, Yi-Hsin; Hsieh, Min-Chi; Chung, Ying-Chien] China Univ Sci & Technol, Dept Biol Sci & Technol, 245,Sec 3,Acad Rd, Taipei 11581, Taiwan.
C3 Xiamen Medical College; Xiamen Medical College; National Taipei
   University of Technology
RP Chung, YC (corresponding author), China Univ Sci & Technol, Dept Biol Sci & Technol, 245,Sec 3,Acad Rd, Taipei 11581, Taiwan.
EM ycchung@cc.cust.edu.tw
RI Chen, Chih-Yu/Z-6008-2019
FU Ministry of Science and Technology [NSC 100-2632-B-157-001-MY3]
FX The work was partially supported by Grant NSC 100-2632-B-157-001-MY3
   from the Ministry of Science and Technology.
CR Cha JY, 2012, FOOD RES INT, V45, P225, DOI 10.1016/j.foodres.2011.11.002
   Chen DJ, 2012, FOOD CHEM, V134, P2126, DOI 10.1016/j.foodchem.2012.04.011
   Chen YS, 2013, J BIOSCI BIOENG, V115, P242, DOI 10.1016/j.jbiosc.2012.09.013
   Cho YH, 2006, J COSMET SCI, V57, P11
   Fejes S, 2000, J ETHNOPHARMACOL, V69, P259, DOI 10.1016/S0378-8741(99)00171-3
   Gillbro JM, 2011, INT J COSMETIC SCI, V33, P210, DOI 10.1111/j.1468-2494.2010.00616.x
   He X, 2011, J BIOSCI BIOENG, V112, P188, DOI 10.1016/j.jbiosc.2011.04.003
   HOSOI J, 1985, CANCER RES, V45, P1474
   Hsieh TingFang Hsieh TingFang, 2015, Journal of Medicinal Plants Research, V9, P1131, DOI 10.5897/JMPR2015.5953
   Hsu MF, 2009, J ETHNOPHARMACOL, V125, P474, DOI 10.1016/j.jep.2009.07.011
   Hussain A, 2016, FOOD RES INT, V81, P1, DOI 10.1016/j.foodres.2015.12.026
   Jin Y, 2016, J ETHNOPHARMACOL, V181, P158, DOI 10.1016/j.jep.2016.01.033
   Lee CC, 2015, J BIOSCI BIOENG, V119, P464, DOI 10.1016/j.jbiosc.2014.09.008
   Li XC, 2009, MOLECULES, V14, P5349, DOI 10.3390/molecules14125349
   Lu M, 2011, FOOD RES INT, V44, P530, DOI 10.1016/j.foodres.2010.10.055
   Ng CC, 2011, J BIOSCI BIOENG, V111, P289, DOI 10.1016/j.jbiosc.2010.11.011
   Ochiai A, 2016, J BIOSCI BIOENG, V121, P607, DOI 10.1016/j.jbiosc.2015.10.010
   Peng LH, 2013, PHYTOMEDICINE, V20, P1082, DOI 10.1016/j.phymed.2013.04.015
   Piao XL, 2004, J ETHNOPHARMACOL, V93, P243, DOI 10.1016/j.jep.2004.03.054
   Ryu JS, 2013, J GINSENG RES, V37, P108, DOI 10.5142/jgr.2013.37.108
   Wang CY, 2011, J BIOSCI BIOENG, V111, P554, DOI 10.1016/j.jbiosc.2011.01.005
   Wang GH, 2016, IND CROP PROD, V89, P376, DOI 10.1016/j.indcrop.2016.05.037
   Wodnicka M, 2000, J BIOMOL SCREEN, V5, P141, DOI 10.1177/108705710000500306
   Yang CH, 2015, INT J COSMETIC SCI, V37, P550, DOI 10.1111/ics.12224
   Zengin G, 2015, IND CROP PROD, V70, P1, DOI 10.1016/j.indcrop.2015.03.012
   Zengin G, 2014, PLOS ONE, V9, DOI 10.1371/journal.pone.0113527
   Zheng W, 2001, J AGR FOOD CHEM, V49, P5165, DOI 10.1021/jf010697n
   Zheng YM, 2016, PHYTOMEDICINE, V23, P1267, DOI 10.1016/j.phymed.2015.11.008
   Zheng ZP, 2012, FITOTERAPIA, V83, P1008, DOI 10.1016/j.fitote.2012.06.001
NR 29
TC 46
Z9 52
U1 8
U2 80
PU SOC BIOSCIENCE BIOENGINEERING JAPAN
PI OSAKA
PA OSAKA UNIV, FACULTY ENGINEERING, 2-1 YAMADAOKA, SUITA, OSAKA, 565-0871,
   JAPAN
SN 1389-1723
EI 1347-4421
J9 J BIOSCI BIOENG
JI J. Biosci. Bioeng.
PD JUN
PY 2017
VL 123
IS 6
BP 679
EP 684
DI 10.1016/j.jbiosc.2017.01.003
PG 6
WC Biotechnology & Applied Microbiology; Food Science & Technology
WE Science Citation Index Expanded (SCI-EXPANDED)
SC Biotechnology & Applied Microbiology; Food Science & Technology
GA EY1RM
UT WOS:000403743000004
PM 28254340
DA 2025-02-18
ER

PT J
AU Siva-Jothy, JA
   Prakash, A
   Vasanthakrishnan, RB
   Monteith, KM
   Vale, PF
AF Siva-Jothy, Jonathon A.
   Prakash, Arun
   Vasanthakrishnan, Radhakrishnan B.
   Monteith, Katy M.
   Vale, Pedro F.
TI Oral Bacterial Infection and Shedding in <i>Drosophila</i>
   <i>melanogaster</i>
SO JOVE-JOURNAL OF VISUALIZED EXPERIMENTS
LA English
DT Article
DE Biology; Issue 135; Infection; immunity; Drosophila; oral infection;
   bacterial shedding; Relish; Dcy
ID IMMUNE-RESPONSE; HOST-DEFENSE; MODEL
AB The fruit fly Drosophila melanogaster is one of the best developed model systems of infection and innate immunity. While most work has focused on systemic infections, there has been a recent increase of interest in the mechanisms of gut immunocompetence to pathogens, which require methods to orally infect flies. Here we present a protocol to orally expose individual flies to an opportunistic bacterial pathogen (Pseudomonas aeruginosa) and a natural bacterial pathogen of D. melanogaster (Pseudomonas entomophila). The goal of this protocol is to provide a robust method to expose male and female flies to these pathogens. We provide representative results showing survival phenotypes, microbe loads, and bacterial shedding, which is relevant for the study of heterogeneity in pathogen transmission. Finally, we confirm that Dcy mutants (lacking the protective peritrophic matrix in the gut epithelium) and Relish mutants (lacking a functional immune deficiency (IMD) pathway), show increased susceptibility to bacterial oral infection. This protocol, therefore, describes a robust method to infect flies using the oral route of infection, which can be extended to the study of a variety genetic and environmental sources of variation in gut infection outcomes and bacterial transmission.
C1 [Siva-Jothy, Jonathon A.; Prakash, Arun; Monteith, Katy M.; Vale, Pedro F.] Univ Edinburgh, Inst Evolutionary Biol, Sch Biol Sci, Edinburgh, Midlothian, Scotland.
   [Vasanthakrishnan, Radhakrishnan B.] CNRS, UMR 6290, IGDR, Paris, France.
   [Vale, Pedro F.] Univ Edinburgh, Ctr Immun Infect & Evolut, Edinburgh, Midlothian, Scotland.
C3 University of Edinburgh; Centre National de la Recherche Scientifique
   (CNRS); CNRS - National Institute for Biology (INSB); University of
   Edinburgh
RP Vale, PF (corresponding author), Univ Edinburgh, Inst Evolutionary Biol, Sch Biol Sci, Edinburgh, Midlothian, Scotland.; Vale, PF (corresponding author), Univ Edinburgh, Ctr Immun Infect & Evolut, Edinburgh, Midlothian, Scotland.
EM pedro.vale@ed.ac.uk
RI Prakash, Arun/G-5327-2012; Vale, Pedro/C-5518-2009
OI Vale, Pedro/0000-0003-4558-9202
FU Wellcome Trust for the Centre for Immunity, Infection and Evolution
   [095831]; Branco Weiss fellowship; NERC E3 DTP PhD studentship; School
   of Biological Sciences, University of Edinburgh
FX This work was supported by a strategic award from the Wellcome Trust for
   the Centre for Immunity, Infection and Evolution
   (http://ciie.bio.ed.ac.uk; grant reference no. 095831). PFV was
   supported by a Branco Weiss fellowship
   (https://brancoweissfellowship.org/) and a Chancellor's Fellowship
   (School of Biological Sciences, University of Edinburgh); JASJ was
   supported by a NERC E3 DTP PhD studentship.
CR [Anonymous], J EVOL BIOL
   [Anonymous], J VIS EXP
   [Anonymous], EX SURV CURV EST KAP
   [Anonymous], COLD SPRING HARB PRO
   [Anonymous], DROSOPHILA MELANOGAS
   Apidianakis Y, 2009, P NATL ACAD SCI USA, V106, P20883, DOI 10.1073/pnas.0911797106
   Apidianakis Y, 2009, NAT PROTOC, V4, P1285, DOI 10.1038/nprot.2009.124
   Bergman P, 2017, CURR TOP DEV BIOL, V121, P29, DOI 10.1016/bs.ctdb.2016.07.002
   Bolker BM, 2009, TRENDS ECOL EVOL, V24, P127, DOI 10.1016/j.tree.2008.10.008
   Buchon N, 2014, NAT REV IMMUNOL, V14, P796, DOI 10.1038/nri3763
   Buchon N, 2013, NAT REV MICROBIOL, V11, P615, DOI 10.1038/nrmicro3074
   Buchon N, 2009, CELL HOST MICROBE, V5, P200, DOI 10.1016/j.chom.2009.01.003
   Chambers MC, 2014, INFECT IMMUN, V82, P4380, DOI 10.1128/IAI.02415-14
   Chugani SA, 2001, P NATL ACAD SCI USA, V98, P2752, DOI 10.1073/pnas.051624298
   Ezenwa VO, 2016, P ROY SOC B-BIOL SCI, V283, DOI 10.1098/rspb.2015.3078
   Fellous S, 2012, ECOL LETT, V15, P186, DOI 10.1111/j.1461-0248.2011.01723.x
   Ferreira AG, 2014, PLOS PATHOG, V10, DOI 10.1371/journal.ppat.1004507
   Gupta V, 2017, P ROY SOC B-BIOL SCI, V284, DOI 10.1098/rspb.2017.0809
   Ha EM, 2005, SCIENCE, V310, P847, DOI 10.1126/science.1117311
   Hoffmann JA, 2003, NATURE, V426, P33, DOI 10.1038/nature02021
   Hori A, 2018, BIOCHEM BIOPH RES CO, V495, P395, DOI 10.1016/j.bbrc.2017.11.004
   Kalbfleisch J., 2002, STAT ANAL FAILURE TI
   Kuraishi T, 2013, FRONT PHYSIOL, V4, DOI 10.3389/fphys.2013.00375
   Kuraishi T, 2011, P NATL ACAD SCI USA, V108, P15966, DOI 10.1073/pnas.1105994108
   Limmer S, 2011, P NATL ACAD SCI USA, V108, P17378, DOI 10.1073/pnas.1114907108
   Martins NE, 2013, PLOS PATHOG, V9, DOI 10.1371/journal.ppat.1003601
   McCallum H, 2017, PHILOS T R SOC B, V372, DOI 10.1098/rstb.2016.0084
   Mulcahy H, 2011, PLOS PATHOG, V7, DOI 10.1371/journal.ppat.1002299
   Myllymaki H, 2014, J IMMUNOL, V192, P3455, DOI 10.4049/jimmunol.1303309
   Nehme NT, 2007, PLOS PATHOG, V3, P1694, DOI 10.1371/journal.ppat.0030173
   Neyen C, 2014, METHODS, V68, P116, DOI 10.1016/j.ymeth.2014.02.023
   R Core Team. R, 2015, A language and environment for statistical computing
   Ren C, 2007, CELL METAB, V6, P144, DOI 10.1016/j.cmet.2007.06.006
   Schmittgen TD, 2008, NAT PROTOC, V3, P1101, DOI 10.1038/nprot.2008.73
   Sleiman MSB, 2015, NAT COMMUN, V6, DOI 10.1038/ncomms8829
   Susi H, 2015, AM NAT, V186, P252, DOI 10.1086/682069
   Vale PF, 2013, BIOL LETTERS, V9, DOI 10.1098/rsbl.2012.1145
   Vodovar N, 2005, P NATL ACAD SCI USA, V102, P11414, DOI 10.1073/pnas.0502240102
   Wayland MT, 2014, J INSECT PHYSIOL, V69, P126, DOI 10.1016/j.jinsphys.2014.05.023
NR 39
TC 22
Z9 22
U1 0
U2 13
PU JOURNAL OF VISUALIZED EXPERIMENTS
PI CAMBRIDGE
PA 1 ALEWIFE CENTER, STE 200, CAMBRIDGE, MA 02140 USA
SN 1940-087X
J9 JOVE-J VIS EXP
JI J. Vis. Exp.
PD MAY
PY 2018
IS 135
AR e57676
DI 10.3791/57676
PG 8
WC Multidisciplinary Sciences
WE Science Citation Index Expanded (SCI-EXPANDED)
SC Science & Technology - Other Topics
GA GT3AN
UT WOS:000444372200124
PM 29912178
OA Green Published, Bronze, Green Submitted
DA 2025-02-18
ER

PT J
AU Beck, EA
   Healey, HM
   Small, CM
   Currey, MC
   Desvignes, T
   Cresko, WA
   Postlethwait, JH
AF Beck, Emily A.
   Healey, Hope M.
   Small, Clayton M.
   Currey, Mark C.
   Desvignes, Thomas
   Cresko, William A.
   Postlethwait, John H.
TI Advancing human disease research with fish evolutionary mutant models
SO TRENDS IN GENETICS
LA English
DT Review
ID CHAENOCEPHALUS-ACERATUS LONNBERG; AFRICAN TURQUOISE KILLIFISH; GLYCATION
   END-PRODUCTS; GENOME DUPLICATION; COMMUNICATION-SYSTEM; PROVIDES
   INSIGHTS; GUT MICROBIOTA; GLOBAL BURDEN; GENETIC-BASIS; MELANOMA
AB Model organism research is essential to understand disease mechanisms. However, laboratory-induced genetic models can lack genetic variation and often fail to mimic the spectrum of disease severity. Evolutionary mutant models (EMMs) are species with evolved phenotypes that mimic human disease. EMMs complement traditional laboratory models by providing unique avenues to study gene-by-environment interactions, modular mutations in noncoding regions, and their evolved compensations. EMMs have improved our understanding of complex diseases, including cancer, diabetes, and aging, and illuminated mechanisms in many organs. Rapid advancements of sequencing and genome-editing technologies have catapulted the utility of EMMs, particularly in fish. Fish are the most diverse group of vertebrates, exhibiting a kaleidoscope of specialized phenotypes, many that would be pathogenic in humans but are adaptive in the species' specialized habitat. Importantly, evolved compensations can suggest avenues for novel disease therapies. This review summarizes current research using fish EMMs to advance our understanding of human disease.
C1 [Beck, Emily A.; Small, Clayton M.; Cresko, William A.] Univ Oregon, Data Sci, Eugene, OR 97403 USA.
   [Beck, Emily A.; Healey, Hope M.; Small, Clayton M.; Currey, Mark C.; Cresko, William A.] Univ Oregon, Inst Ecol & Evolut, Eugene, OR 97403 USA.
   [Desvignes, Thomas; Postlethwait, John H.] Univ Oregon, Inst Neurosci, Eugene, OR 97403 USA.
C3 University of Oregon; University of Oregon; University of Oregon
RP Beck, EA (corresponding author), Univ Oregon, Data Sci, Eugene, OR 97403 USA.; Beck, EA (corresponding author), Univ Oregon, Inst Ecol & Evolut, Eugene, OR 97403 USA.
EM ebeck8@uoregon.edu
RI Thomas, Desvignes/AAX-3526-2020; Cresko, William/H-4010-2014
OI Cresko, William/0000-0002-3496-8074; Beck, Emily/0000-0001-9810-5094;
   Healey, Hope/0000-0001-9978-1553; Currey, Mark/0000-0003-3688-7208;
   Small, Clayton/0000-0003-1615-7590; Postlethwait,
   John/0000-0002-5476-2137
FU National Institutes of Health from the National Institute on Aging
   [R01AG031922]; National Institutes of Health Office of the Director
   [5R01OD011116, R24RR032670]; National Institutes of Health from the
   National Institute on Drug Abuse [P50-DA04875602S2]; National Institutes
   of Health from the National Institute of General Medical Sciences
   [R24RR032670]; National Science Foundation [OPP-1947040, OPP-1543383,
   OPP-2015301]; National Institute of Health NRSA fellowship from the
   National Institute of General Medical Sciences [F32GM122419]; National
   Institute of General Medical Sciences [T32GM007413] Funding Source: NIH
   RePORTER
FX We would like to thank the editorial staff of Trends in Genetics as well
   as three anonymous reviewers for helpful comments on this manuscript.
   This work was supported by the National Institutes of Health grant
   R01AG031922 from the National Institute on Aging (J.H.P.) , the National
   Institutes of Health Office of the Director grants 5R01OD011116 and
   R24RR032670 (J.H.P.) , the National Institutes of Health grant
   P50-DA04875602S2 from the National Institute on Drug Abuse (W.A.C) , the
   National Institutes of Health grant R24RR032670 from the National
   Institute of General Medical Sciences (W.A.C) , the National Science
   Foundation grants OPP-1947040 (J.H.P) , OPP-1543383 (J.H.P. and T.D.) ,
   and OPP-2015301 (W.A.C. and C.M.S) , and the National Institute of
   Health NRSA fellowship F32GM122419 from the National Institute of
   General Medical Sciences (E.A.B) .
CR Albertson RC, 2010, BMC EVOL BIOL, V10, DOI 10.1186/1471-2148-10-4
   Albertson RC, 2009, TRENDS GENET, V25, P74, DOI 10.1016/j.tig.2008.11.006
   Amores A, 1998, SCIENCE, V282, P1711, DOI 10.1126/science.282.5394.1711
   Arnegard ME, 2010, P NATL ACAD SCI USA, V107, P22172, DOI 10.1073/pnas.1011803107
   Aspiras AC, 2015, P NATL ACAD SCI USA, V112, P9668, DOI 10.1073/pnas.1510802112
   Baldridge D, 2021, ORPHANET J RARE DIS, V16, DOI 10.1186/s13023-021-01839-9
   Ballew BJ, 2013, HUM GENET, V132, P473, DOI 10.1007/s00439-013-1265-8
   BARBER DL, 1981, J FISH BIOL, V19, P11, DOI 10.1111/j.1095-8649.1981.tb05807.x
   Bardien-Kruger S, 2002, EUR J HUM GENET, V10, P36, DOI 10.1038/sj.ejhg.5200739
   Bargelloni L, 2019, COMMUN BIOL, V2, DOI 10.1038/s42003-019-0685-y
   Baris TZ, 2017, PLOS GENET, V13, DOI 10.1371/journal.pgen.1006517
   Barreto MA, 2018, EUPHYTICA, V214, DOI 10.1007/s10681-018-2273-5
   BASS AH, 1986, J NEUROBIOL, V17, P131, DOI 10.1002/neu.480170303
   Beck EA, 2020, G3-GENES GENOM GENET, V10, P613, DOI 10.1534/g3.119.400685
   Bell Michael A., 1994, P1
   Bellini M, 2006, WORLD J GASTROENTERO, V12, P1821, DOI 10.3748/wjg.v12.i12.1821
   Bhupathiraju SN, 2016, CIRC RES, V118, P1723, DOI 10.1161/CIRCRESAHA.115.306825
   Biederman AM, 2019, COMP BIOCHEM PHYS B, V235, P46, DOI 10.1016/j.cbpb.2019.05.011
   Bilyk KT, 2019, J EXP BIOL, V222, DOI 10.1242/jeb.188573
   Bradic M, 2012, BMC EVOL BIOL, V12, DOI 10.1186/1471-2148-12-9
   Brady CA, 2016, METHODS MOL BIOL, P3, DOI 10.1007/978-1-4939-3771-4_1
   Burton RS, 2012, MOL ECOL, V21, P4942, DOI 10.1111/mec.12006
   Canalis E, 2014, ORPHANET J RARE DIS, V9, DOI 10.1186/s13023-014-0200-y
   Ceccaldi R, 2016, NAT REV MOL CELL BIO, V17, P337, DOI 10.1038/nrm.2016.48
   Chen ZL, 2019, SCI ADV, V5, DOI 10.1126/sciadv.aav0547
   Cleves PA, 2014, P NATL ACAD SCI USA, V111, P13912, DOI 10.1073/pnas.1407567111
   Colosimo PF, 2005, SCIENCE, V307, P1928, DOI 10.1126/science.1107239
   Combarros O, 2009, NEUROBIOL AGING, V30, P1333, DOI 10.1016/j.neurobiolaging.2007.11.027
   Constantinou SJ, 2019, JOVE-J VIS EXP, DOI 10.3791/60253
   Cresko WA, 2004, P NATL ACAD SCI USA, V101, P6050, DOI 10.1073/pnas.0308479101
   Cui RF, 2020, TRENDS GENET, V36, P540, DOI 10.1016/j.tig.2020.01.012
   Daane JM, 2020, PLOS GENET, V16, DOI 10.1371/journal.pgen.1009173
   Daane JM, 2019, NAT ECOL EVOL, V3, P1102, DOI 10.1038/s41559-019-0914-2
   Daane JM, 2016, MOL BIOL EVOL, V33, P162, DOI 10.1093/molbev/msv208
   Damsgaard C, 2019, ELIFE, V8, DOI 10.7554/eLife.52153
   Desvignes T, 2016, MAR GENOM, V30, P27, DOI 10.1016/j.margen.2016.04.013
   Eastman JT, 2014, J MORPHOL, V275, P841, DOI 10.1002/jmor.20258
   Egginton S, 2019, CONSERV PHYSIOL, V7, DOI 10.1093/conphys/coz049
   Emison ES, 2005, NATURE, V434, P857, DOI 10.1038/nature03467
   Eriksson M, 2003, NATURE, V423, P293, DOI 10.1038/nature01629
   Fang X, 2016, INT J NEUROSCI, V126, P771, DOI 10.3109/00207454.2015.1096271
   Farnsworth DR, 2021, EXP EYE RES, V206, DOI 10.1016/j.exer.2021.108535
   Fernandez AA, 2008, P NATL ACAD SCI USA, V105, P13503, DOI 10.1073/pnas.0803851105
   Fernandez AA, 2010, MOL ECOL, V19, P3114, DOI 10.1111/j.1365-294X.2010.04738.x
   Flight PA, 2011, MOL ECOL, V20, P4503, DOI 10.1111/j.1365-294X.2011.05290.x
   Force A, 1999, GENETICS, V151, P1531
   Gallant JR, 2014, SCIENCE, V344, P1522, DOI 10.1126/science.1254432
   Gehrig J, 2018, FRONT PEDIATR, V6, DOI 10.3389/fped.2018.00183
   Geissinger E, 2002, CANCER RES, V62, P4820
   Geister KA, 2015, ANNU REV GENOM HUM G, V16, P199, DOI 10.1146/annurev-genom-090314-045904
   Genade T, 2005, AGING CELL, V4, P223, DOI 10.1111/j.1474-9726.2005.00165.x
   Gistelinck C, 2018, P NATL ACAD SCI USA, V115, pE8037, DOI 10.1073/pnas.1722200115
   Glasauer SMK, 2014, MOL GENET GENOMICS, V289, P1045, DOI 10.1007/s00438-014-0889-2
   Goodrich JK, 2016, SCIENCE, V352, P532, DOI 10.1126/science.aad9379
   Gordon M, 1927, GENETICS, V12, P253
   Gray-Schopfer V, 2007, NATURE, V445, P851, DOI 10.1038/nature05661
   Grove TJ, 2004, POLAR BIOL, V27, P579, DOI 10.1007/s00300-004-0634-0
   Harel I, 2015, CELL, V160, P1013, DOI 10.1016/j.cell.2015.01.038
   Harter TS, 2018, J EXP BIOL, V221, DOI 10.1242/jeb.190918
   Hegab Z, 2012, WORLD J CARDIOL, V4, P90, DOI 10.4330/wjc.v4.i4.90
   Hindorff LA, 2009, P NATL ACAD SCI USA, V106, P9362, DOI 10.1073/pnas.0903103106
   Hohenlohe PA, 2010, PLOS GENET, V6, DOI 10.1371/journal.pgen.1000862
   HOLETON GF, 1970, COMP BIOCHEM PHYSIOL, V34, P457, DOI 10.1016/0010-406X(70)90185-4
   Howe K, 2013, NATURE, V496, P498, DOI 10.1038/nature12111
   Huang HL, 2019, MEDICINE, V98, DOI 10.1097/MD.0000000000016163
   Hughes HK, 2018, CURR NEUROL NEUROSCI, V18, DOI 10.1007/s11910-018-0887-6
   Hunter M. V., 2020, SPATIAL TRANSCRIPTOM, DOI DOI 10.1101/2020.11.05.368753
   IWAMI T, 1985, Memoirs of National Institute of Polar Research Series E Biology and Medical Science, P1
   Jackson M, 2018, ESSAYS BIOCHEM, V62, P643, DOI 10.1042/EBC20170053
   Jaillon O, 2004, NATURE, V431, P946, DOI 10.1038/nature03025
   James SL, 2018, LANCET, V392, P1789, DOI [10.1016/S0140-6736(18)32335-3, 10.1016/s0140-6736(18)32335-3]
   Jansson-Knodell CL, 2020, MAYO CLIN PROC, V95, P1499, DOI 10.1016/j.mayocp.2020.04.036
   Jimenez V, 2018, EMBO MOL MED, V10, DOI 10.15252/emmm.201708791
   Jones FC, 2012, NATURE, V484, P55, DOI 10.1038/nature10944
   Joyce W, 2019, COMP BIOCHEM PHYS A, V230, P28, DOI 10.1016/j.cbpa.2018.12.012
   Joyce W, 2018, J EXP BIOL, V221, DOI 10.1242/jeb.183160
   Kanca O, 2019, ELIFE, V8, DOI [10.7554/eLife.51539.001, 10.7554/eLife.51539]
   Kang DW, 2017, MICROBIOME, V5, DOI 10.1186/s40168-016-0225-7
   Kassebaum NJ, 2016, HEMATOL ONCOL CLIN N, V30, P247, DOI 10.1016/j.hoc.2015.11.002
   Keane M, 2015, CELL REP, V10, P112, DOI 10.1016/j.celrep.2014.12.008
   Kere J, 1996, NAT GENET, V13, P409, DOI 10.1038/ng0895-409
   Kikuta H, 2007, GENOME RES, V17, P545, DOI 10.1101/gr.6086307
   Kim BM, 2019, NAT ECOL EVOL, V3, P469, DOI 10.1038/s41559-019-0812-7
   Kim EB, 2011, NATURE, V479, P223, DOI 10.1038/nature10533
   Kim June-Bum, 2014, Korean J Pediatr, V57, P1, DOI 10.3345/kjp.2014.57.1.1
   Kim Y, 2016, DIS MODEL MECH, V9, P115, DOI 10.1242/dmm.023226
   Klotz B, 2018, COMP BIOCHEM PHYS C, V208, P20, DOI 10.1016/j.cbpc.2017.11.005
   Ko DC, 2009, AM J HUM GENET, V85, P214, DOI 10.1016/j.ajhg.2009.07.012
   Ko JM, 2011, J PATHOL, V223, P241, DOI 10.1002/path.2804
   Köhling R, 2016, CSH PERSPECT MED, V6, DOI 10.1101/cshperspect.a022871
   Koshiba-Takeuchi K, 2009, NATURE, V461, P95, DOI 10.1038/nature08324
   Kumar M, 2019, J TRANSL MED, V17, DOI 10.1186/s12967-019-02174-1
   LANDEL CP, 1990, ANNU REV PHYSIOL, V52, P841, DOI 10.1146/annurev.ph.52.030190.004205
   Lauridsen H, 2019, FASEB J, V33
   Lawrence MJ, 2020, J FISH BIOL, V97, P4, DOI 10.1111/jfb.14339
   Lenky C, 2012, POLAR BIOL, V35, P717, DOI 10.1007/s00300-011-1116-9
   LERCHE H, 1993, J PHYSIOL-LONDON, V470, P13, DOI 10.1113/jphysiol.1993.sp019843
   Lescak EA, 2015, P NATL ACAD SCI USA, V112, pE7204, DOI 10.1073/pnas.1512020112
   Leysen H, 2011, J MORPHOL, V272, P1259, DOI 10.1002/jmor.10982
   Liu C, 2021, SCI ADV, V7, DOI 10.1126/sciadv.abe9459
   Lo Cascio CM, 2016, PLOS ONE, V11, DOI 10.1371/journal.pone.0163779
   Lu YF, 2014, CSH PERSPECT MED, V4, DOI 10.1101/cshperspect.a008581
   Lu Y, 2020, P NATL ACAD SCI USA, V117, P29786, DOI 10.1073/pnas.2010133117
   Lu Y, 2019, SCI REP-UK, V9, DOI 10.1038/s41598-018-36656-x
   Luikart G, 2003, NAT REV GENET, V4, P981, DOI 10.1038/nrg1226
   Marini JC, 2017, NAT REV DIS PRIMERS, V3, DOI 10.1038/nrdp.2017.52
   McGaugh SE, 2014, NAT COMMUN, V5, DOI 10.1038/ncomms6307
   Meierjohann S, 2006, TRENDS GENET, V22, P654, DOI 10.1016/j.tig.2006.09.013
   Miller JL, 2009, ENVIRON MONIT ASSESS, V150, P333, DOI 10.1007/s10661-008-0234-5
   Milligan-Myhre K, 2016, DIS MODEL MECH, V9, P187, DOI 10.1242/dmm.021881
   Milne R, 2013, AMINO ACIDS, V44, P1397, DOI 10.1007/s00726-011-1071-3
   Mishra P, 2014, NAT REV MOL CELL BIO, V15, P634, DOI 10.1038/nrm3877
   Nagel RL, 2005, CR BIOL, V328, P606, DOI 10.1016/j.crvi.2005.05.003
   Near TJ, 2006, MOL BIOL EVOL, V23, P2008, DOI 10.1093/molbev/msl071
   Near TJ, 2012, P NATL ACAD SCI USA, V109, P13698, DOI 10.1073/pnas.1206625109
   Near TJ, 2012, P NATL ACAD SCI USA, V109, P3434, DOI 10.1073/pnas.1115169109
   Niyazov DM, 2016, MOL SYNDROMOL, V7, P122, DOI 10.1159/000446586
   NUSSLEINVOLHARD C, 1980, NATURE, V287, P795, DOI 10.1038/287795a0
   Ohno S., 1970, P1
   Packer L, 2006, CARCINOGENESIS, V27, P1778, DOI 10.1093/carcin/bgl016
   Parveen N, 2013, BMC GENOMICS, V14, DOI 10.1186/1471-2164-14-122
   Patusco R, 2018, ADV NUTR, V9, P637, DOI 10.1093/advances/nmy031
   Peichel CL, 2017, PHILOS T R SOC B, V372, DOI 10.1098/rstb.2015.0486
   Peltonen L, 2006, HUM MOL GENET, V15, pR67, DOI 10.1093/hmg/ddl060
   Pereira MN, 2011, AM J ORTHOD DENTOFAC, V140, P580, DOI 10.1016/j.ajodo.2010.02.038
   Peuss R, 2020, NAT ECOL EVOL, V4, P1416, DOI 10.1038/s41559-020-1234-2
   Phillips JB, 2014, DIS MODEL MECH, V7, P739, DOI 10.1242/dmm.015545
   Pichon A, 2013, PHYSIOL REP, V1, DOI 10.1002/phy2.32
   Polychronopoulos D, 2017, NUCLEIC ACIDS RES, V45, DOI 10.1093/nar/gkx1074
   Postlethwait J, 2004, TRENDS GENET, V20, P481, DOI 10.1016/j.tig.2004.08.001
   Postlethwait J, 1999, METHOD CELL BIOL, V60, P149
   Postlethwait JH, 2007, J EXP ZOOL PART B, V308B, P563, DOI 10.1002/jez.b.21137
   Price EL, 2019, DIS MODEL MECH, V12, DOI 10.1242/dmm.040691
   Qiu MS, 1997, DEV BIOL, V185, P165, DOI 10.1006/dbio.1997.8556
   Rabosky DL, 2018, NATURE, V559, P392, DOI 10.1038/s41586-018-0273-1
   Rahimov F, 2008, NAT GENET, V40, P1341, DOI 10.1038/ng.242
   Rairat T, 2019, J FISH DIS, V42, P1181, DOI 10.1111/jfd.13040
   Rand DM, 2017, PLOS GENET, V13, DOI 10.1371/journal.pgen.1006662
   Ravi V, 2018, ANNU REV ANIM BIOSCI, V6, P47, DOI 10.1146/annurev-animal-030117-014821
   Reid NM, 2016, SCIENCE, V354, P1305, DOI 10.1126/science.aah4993
   Rennison DJ, 2019, P ROY SOC B-BIOL SCI, V286, DOI 10.1098/rspb.2019.1911
   Riddle MR, 2018, NATURE, V555, P647, DOI 10.1038/nature26136
   Rigos G, 2015, REV AQUACULT, V7, P77, DOI 10.1111/raq.12055
   Rohner N, 2018, DEV BIOL, V441, P355, DOI 10.1016/j.ydbio.2018.04.013
   Romano N, 2002, TISSUE CELL, V34, P63, DOI 10.1016/S0040-8166(02)00005-8
   ROMMENS JM, 1989, SCIENCE, V245, P1059, DOI 10.1126/science.2772657
   Rotllant J, 2008, MATRIX BIOL, V27, P561, DOI 10.1016/j.matbio.2008.03.001
   Rowin J, 2017, PHYSIOL REP, V5, DOI 10.14814/phy2.13443
   Ruzycki PA, 2015, GENOME BIOL, V16, DOI 10.1186/s13059-015-0732-z
   Santini F, 2009, BMC EVOL BIOL, V9, DOI 10.1186/1471-2148-9-194
   Sarasamma S, 2018, INT J MOL SCI, V19, DOI 10.3390/ijms19123929
   Savjani Ketan T, 2012, ISRN Pharm, V2012, P195727, DOI 10.5402/2012/195727
   SCHARTL A, 1994, PIGM CELL RES, V7, P428, DOI 10.1111/j.1600-0749.1994.tb00072.x
   Schartl M, 2014, DIS MODEL MECH, V7, P181, DOI 10.1242/dmm.012245
   Schartl M, 2013, NAT GENET, V45, P567, DOI 10.1038/ng.2604
   Schulz LO, 2006, DIABETES CARE, V29, P1866, DOI 10.2337/dc06-0138
   Scudiero R, 2007, GENE, V397, P1, DOI 10.1016/j.gene.2007.03.003
   Seemann F, 2017, COMP BIOCHEM PHYS C, V199, P81, DOI 10.1016/j.cbpc.2017.03.010
   Seim I, 2013, NAT COMMUN, V4, DOI 10.1038/ncomms3212
   Small CM, 2016, GENOME BIOL, V17, DOI 10.1186/s13059-016-1126-6
   Small CM, 2019, MSYSTEMS, V4, DOI 10.1128/mSystems.00331-19
   Small CM, 2017, GENOME BIOL EVOL, V9, P504, DOI 10.1093/gbe/evx014
   Smemo S, 2014, NATURE, V507, P371, DOI 10.1038/nature13138
   Smith M, 2018, FRONT MOL BIOSCI, V5, DOI 10.3389/fmolb.2018.00101
   Smith MW, 2005, NAT REV GENET, V6, P623, DOI 10.1038/nrg1657
   Smith P, 2017, ELIFE, V6, DOI 10.7554/eLife.27014
   Spielman LJ, 2018, NEUROCHEM INT, V120, P149, DOI 10.1016/j.neuint.2018.08.005
   Spillman J., 1966, B MUS NATL HIST NAT, V30, P779
   Steele FR, 2009, PERS MED, V6, P1, DOI 10.2217/17410541.6.1.1
   Stegmann UE, 2021, HIST PHIL LIFE SCI, V43, DOI 10.1007/s40656-021-00371-0
   Steinel NC, 2017, FRONT IMMUNOL, V8, DOI 10.3389/fimmu.2017.00827
   Stepaniak M.D., 2021, EVOLVED BMP6 ENHANCE, DOI [10.1101/2021.05.14.444181, DOI 10.1101/2021.05.14.444181]
   Stidham RW, 2018, CLIN COLON RECT SURG, V31, P168, DOI 10.1055/s-0037-1602237
   Stockdale WT, 2018, CELL REP, V25, P1997, DOI 10.1016/j.celrep.2018.10.072
   Swapna I, 2018, CURR BIOL, V28, P2094, DOI 10.1016/j.cub.2018.05.012
   Tang JLY, 2018, DEV BIOL, V441, P272, DOI 10.1016/j.ydbio.2018.06.009
   Tang L, 2020, NAT METHODS, V17, P655, DOI 10.1038/s41592-020-0897-6
   Taylor JS, 2003, GENOME RES, V13, P382, DOI 10.1101/gr.640303
   Thompson A, 2018, PLOS BIOL, V16, DOI 10.1371/journal.pbio.2004892
   TODARO GJ, 1972, P NATL ACAD SCI USA, V69, P1009, DOI 10.1073/pnas.69.4.1009
   Torkamani Ali, 2012, Frontiers in Genetics, V3, P211, DOI 10.3389/fgene.2012.00211
   Traeger LL, 2015, BMC GENOMICS, V16, DOI 10.1186/s12864-015-1288-8
   Valenzano DR, 2015, CELL, V163, P1539, DOI 10.1016/j.cell.2015.11.008
   Van de Peer Y, 2009, NAT REV GENET, V10, P725, DOI 10.1038/nrg2600
   Van Dijk FS, 2014, AM J MED GENET A, V164, P1470, DOI 10.1002/ajmg.a.36545
   Via MA, 2016, MED CLIN N AM, V100, P1285, DOI 10.1016/j.mcna.2016.06.009
   Voskoboinikova O.S., 2001, J Ichthyol, V41, P415
   Voskoboinikova O, 2017, ADV POL ECO, V3, P3, DOI 10.1007/978-3-319-55893-6_1
   Wallace DC, 2015, CELL, V163, P33, DOI 10.1016/j.cell.2015.08.067
   Wanders LK, 2014, CLIN GASTROENTEROL H, V12, P756, DOI 10.1016/j.cgh.2013.07.024
   Wangler MF, 2017, GENETICS, V207, P9, DOI 10.1534/genetics.117.203067
   Wellbrock C, 1999, EUR J BIOCHEM, V260, P275, DOI 10.1046/j.1432-1327.1999.00180.x
   Wellbrock C, 2005, CURR BIOL, V15, P1629, DOI 10.1016/j.cub.2005.08.036
   Williams JA, 2009, AM J PHYSIOL-ENDOC M, V296, pE405, DOI 10.1152/ajpendo.90874.2008
   Williams TN, 2005, NAT GENET, V37, P1253, DOI 10.1038/ng1660
   WITTBRODT J, 1989, NATURE, V341, P415, DOI 10.1038/341415a0
   Wolff JN, 2014, PHILOS T R SOC B, V369, DOI 10.1098/rstb.2013.0443
   Wright ML, 2018, BIOL RES NURS, V20, P513, DOI 10.1177/1099800418784202
   Xu QH, 2015, MOL ECOL, V24, P4664, DOI 10.1111/mec.13344
   Yang J, 2015, ONCOTARGET, V6, P11125, DOI 10.18632/oncotarget.3575
   Yergeau DA, 2005, DEV BIOL, V283, P97, DOI 10.1016/j.ydbio.2005.04.006
   Zakon HH, 2006, P NATL ACAD SCI USA, V103, P3675, DOI 10.1073/pnas.0600160103
   Zuniga E, 2010, DEVELOPMENT, V137, P1843, DOI 10.1242/dev.049056
NR 203
TC 18
Z9 19
U1 2
U2 18
PU CELL PRESS
PI CAMBRIDGE
PA 50 HAMPSHIRE ST, FLOOR 5, CAMBRIDGE, MA 02139 USA
SN 0168-9525
EI 1362-4555
J9 TRENDS GENET
JI Trends Genet.
PD JAN
PY 2022
VL 38
IS 1
BP 22
EP 44
DI 10.1016/j.tig.2021.07.002
EA DEC 2021
PG 23
WC Genetics & Heredity
WE Science Citation Index Expanded (SCI-EXPANDED)
SC Genetics & Heredity
GA XR8IU
UT WOS:000732466400005
PM 34334238
OA Bronze, Green Accepted
DA 2025-02-18
ER

PT J
AU Zhang, CY
   Zhang, CX
   Wang, HY
AF Zhang, Chenyue
   Zhang, Chenxing
   Wang, Haiyong
TI Immune-checkpoint inhibitor resistance in cancer treatment: Current
   progress and future directions
SO CANCER LETTERS
LA English
DT Article
DE Immune checkpoint inhibitor resistance; Tumor microenvironment; Host;
   Combination therapy
ID TERTIARY LYMPHOID STRUCTURES; CELL CO-STIMULATION; B-CELLS; TUMOR
   MICROENVIRONMENT; PD-1 BLOCKADE; GUT MICROBIOME; TURNING COLD; T-CELLS;
   ANTITUMOR; MELANOMA
AB Cancer treatment has been advanced with the advent of immune checkpoint inhibitors (ICIs) exemplified by anti-cytotoxic T-lymphocyte-associated protein 4 (CTLA-4), anti-programmed cell death protein 1 (PD-1) and pro-grammed cell death ligand 1 (PD-L1) drugs. Patients have reaped substantial benefit from ICIs in many cancer types. However, few patients benefit from ICIs whereas the vast majority undergoing these treatments do not obtain survival benefit. Even for patients with initial responses, they may encounter drug resistance in their subsequent treatments, which limits the efficacy of ICIs. Therefore, a deepening understanding of drug resistance is critically important for the explorations of approaches to reverse drug resistance and to boost ICI efficacy. In the present review, different mechanisms of ICI resistance have been summarized according to the tumor intrinsic, tumor microenvironment (TME) and host classifications. We further elaborated corresponding strate-gies to battle against such resistance accordingly, which include targeting defects in antigen presentation, dys-regulated interferon-gamma (IFN-gamma) signaling, neoantigen depletion, upregulation of other T cell checkpoints as well as immunosuppression and exclusion mediated by TME. Moreover, regarding the host, several additional ap-proaches that interfere with diet and gut microbiome have also been described in reversing ICI resistance. Additionally, we provide an overall glimpse into the ongoing clinical trials that utilize these mechanisms to overcome ICI resistance. Finally, we summarize the challenges and opportunities that needs to be addressed in the investigation of ICI resistance mechanisms, with the aim to benefit more patients with cancer.
C1 [Zhang, Chenyue] Fudan Univ, Shanghai Med Coll, Shanghai Canc Ctr, Dept Integrated Therapy, Shanghai, Peoples R China.
   [Zhang, Chenxing] Shanghai Jiao Tong Univ, Shanghai Childrens Med Ctr, Sch Med, Dept Nephrol, Shanghai, Peoples R China.
   [Wang, Haiyong] Shandong First Med Univ, Shandong Canc Hosp & Inst, Dept Internal Med Oncol, 440 Ji Yan Rd, Jinan 250117, Peoples R China.
   [Wang, Haiyong] Shandong Acad Med Sci, 440 Ji Yan Rd, Jinan 250117, Peoples R China.
C3 Fudan University; Shanghai Jiao Tong University; Shandong First Medical
   University & Shandong Academy of Medical Sciences; Shandong First
   Medical University & Shandong Academy of Medical Sciences; University of
   Jinan
RP Wang, HY (corresponding author), Shandong First Med Univ, Shandong Canc Hosp & Inst, Dept Internal Med Oncol, 440 Ji Yan Rd, Jinan 250117, Peoples R China.; Wang, HY (corresponding author), Shandong Acad Med Sci, 440 Ji Yan Rd, Jinan 250117, Peoples R China.
EM wanghaiyong6688@126.com
RI Zhang, Chenyue/AEH-5135-2022
FU Special Funds for Taishan Scholars Project [tsqn201812149]; Academic
   Promotion Program of Shandong First Medical University [2019RC004]
FX This study was supported jointly by the Special Funds for Taishan
   Scholars Project (Grant No. tsqn201812149) and Academic Promotion
   Program of Shandong First Medical University (2019RC004) .
CR Abdou Y, 2020, BRIT J CLIN PHARMACO, V86, P1690, DOI 10.1111/bcp.14316
   Ahn E, 2018, P NATL ACAD SCI USA, V115, P4749, DOI 10.1073/pnas.1718217115
   Alsaab HO, 2017, FRONT PHARMACOL, V8, DOI 10.3389/fphar.2017.00561
   Amemiya K, 2006, VACCINE, V24, P1413, DOI 10.1016/j.vaccine.2005.09.021
   Anderson T.S., 2022, SEMIN CANCER BIOL, P30
   Ansell SM, 2015, NEW ENGL J MED, V372, P311, DOI 10.1056/NEJMoa1411087
   Antonia SJ, 2018, NEW ENGL J MED, V379, P2342, DOI 10.1056/NEJMoa1809697
   Antonioli L, 2021, ADV EXP MED BIOL, V1270, P145, DOI 10.1007/978-3-030-47189-7_9
   Ardeniz Ö, 2015, J ALLERGY CLIN IMMUN, V136, P392, DOI 10.1016/j.jaci.2014.12.1937
   Attili I, 2022, ANN ONCOL, V33, P119, DOI 10.1016/j.annonc.2021.11.008
   Azuma M, 2019, ADV EXP MED BIOL, V1189, P3, DOI 10.1007/978-981-32-9717-3_1
   Bagchi S, 2021, ANNU REV PATHOL-MECH, V16, P223, DOI 10.1146/annurev-pathol-042020-042741
   Bai XW, 2022, J EXP CLIN CANC RES, V41, DOI 10.1186/s13046-022-02307-3
   Balatoni T, 2020, PATHOL ONCOL RES, V26, P317, DOI 10.1007/s12253-018-0466-9
   Banstola A, 2020, ACTA BIOMATER, V114, P16, DOI 10.1016/j.actbio.2020.07.063
   Bao RY, 2020, GENOME MED, V12, DOI 10.1186/s13073-020-00787-6
   Baruch EN, 2021, SCIENCE, V371, P602, DOI 10.1126/science.abb5920
   Bensch F, 2018, NAT MED, V24, P1852, DOI 10.1038/s41591-018-0255-8
   Beyersdorf N, 2015, IMMUNOTARGETS THER, V4, P111, DOI 10.2147/ITT.S61647
   Blake SJ, 2016, CLIN CANCER RES, V22, P5183, DOI 10.1158/1078-0432.CCR-16-0933
   Bohn T, 2018, NAT IMMUNOL, V19, P1319, DOI 10.1038/s41590-018-0226-8
   Boukouris AE, 2022, CRIT REV ONCOL HEMAT, V173, DOI 10.1016/j.critrevonc.2022.103663
   Brandau S, 2011, J LEUKOCYTE BIOL, V89, P311, DOI 10.1189/jlb.0310162
   Burugu S, 2018, SEMIN CANCER BIOL, V52, P39, DOI 10.1016/j.semcancer.2017.10.001
   Cabrita R, 2020, NATURE, V577, P561, DOI 10.1038/s41586-019-1914-8
   Cao X, 2021, FRONT ONCOL, V10, DOI 10.3389/fonc.2020.583966
   Carnero A, 2008, CURR CANCER DRUG TAR, V8, P187, DOI 10.2174/156800908784293659
   Castro F, 2018, FRONT IMMUNOL, V9, DOI 10.3389/fimmu.2018.00847
   Catalán E, 2015, ONCOIMMUNOLOGY, V4, DOI 10.4161/2162402X.2014.985924
   Cetintas VB, 2020, J TRANSL MED, V18, DOI 10.1186/s12967-020-02219-w
   Cha JH, 2019, MOL CELL, V76, P359, DOI 10.1016/j.molcel.2019.09.030
   Chandrasekaran S, 2021, FRONT IMMUNOL, V12, DOI 10.3389/fimmu.2021.718621
   Chen ALY, 2021, NAT REV RHEUMATOL, V17, P213, DOI 10.1038/s41584-021-00584-4
   Chen K, 2017, TRENDS PHARMACOL SCI, V38, P1041, DOI 10.1016/j.tips.2017.10.002
   Chen LP, 2013, NAT REV IMMUNOL, V13, P227, DOI 10.1038/nri3405
   Chen PL, 2016, CANCER DISCOV, V6, P827, DOI 10.1158/2159-8290.CD-15-1545
   Chen QJ, 2021, NANO-MICRO LETT, V13, DOI 10.1007/s40820-021-00622-6
   Cheng AL, 2020, J HEPATOL, V72, P307, DOI 10.1016/j.jhep.2019.09.025
   Chiou SJ, 2013, MED SCI MONIT BASIC, V19, P271, DOI 10.12659/MSMBR.889457
   Christodoulou MI, 2019, CRIT REV IMMUNOL, V39, P379, DOI 10.1615/CritRevImmunol.2020033340
   Cook KD, 2016, J IMMUNOL, V197, P119, DOI 10.4049/jimmunol.1401594
   Cousin N, 2021, CANCER RES, V81, P4133, DOI 10.1158/0008-5472.CAN-21-0633
   Creelan BC, 2021, NAT MED, V27, P1410, DOI 10.1038/s41591-021-01462-y
   Crispen PL, 2020, CANCER IMMUNOL IMMUN, V69, P3, DOI 10.1007/s00262-019-02443-4
   Cui N, 2017, PROG MOL BIOL TRANSL, V147, P1, DOI 10.1016/bs.pmbts.2017.02.005
   Curigliano G, 2021, CLIN CANCER RES, V27, P3620, DOI 10.1158/1078-0432.CCR-20-4746
   Davar D, 2021, SCIENCE, V371, P595, DOI 10.1126/science.abf3363
   De Cicco P, 2020, FRONT IMMUNOL, V11, DOI 10.3389/fimmu.2020.01680
   Desbois M, 2021, IMMUNOL REV, V302, P241, DOI 10.1111/imr.12982
   Desrichard A, 2016, CLIN CANCER RES, V22, P807, DOI 10.1158/1078-0432.CCR-14-3175
   Dillon MT, 2019, CLIN CANCER RES, V25, P3392, DOI 10.1158/1078-0432.CCR-18-1821
   Dimitrov S, 2018, P NATL ACAD SCI USA, V115, pE5536, DOI 10.1073/pnas.1720714115
   Dixon KO, 2021, NATURE, V595, P101, DOI 10.1038/s41586-021-03626-9
   Dougall WC, 2017, IMMUNOL REV, V276, P112, DOI 10.1111/imr.12518
   Duan QQ, 2020, TRENDS CANCER, V6, P605, DOI 10.1016/j.trecan.2020.02.022
   Dustin ML, 2008, IMMUNOL REV, V221, P77, DOI 10.1111/j.1600-065X.2008.00589.x
   Dyck L, 2017, EUR J IMMUNOL, V47, P765, DOI 10.1002/eji.201646875
   Eggermont AMM, 2016, NEW ENGL J MED, V375, P1845, DOI 10.1056/NEJMoa1611299
   ElTanbouly MA, 2021, FRONT IMMUNOL, V11, DOI 10.3389/fimmu.2020.595950
   Esensten JH, 2016, IMMUNITY, V44, P973, DOI 10.1016/j.immuni.2016.04.020
   Fane M, 2020, NAT REV CANCER, V20, P89, DOI 10.1038/s41568-019-0222-9
   Ferrere G, 2021, JCI INSIGHT, V6, DOI 10.1172/jci.insight.145207
   Formenti SC, 2018, NAT MED, V24, P1845, DOI 10.1038/s41591-018-0232-2
   Fridman WH, 2022, NAT REV CLIN ONCOL, V19, P441, DOI 10.1038/s41571-022-00619-z
   Fröhlich A, 2020, CANCER IMMUNOL IMMUN, V69, P759, DOI 10.1007/s00262-020-02487-x
   Fujiwara Y, 2022, CANCER TREAT REV, V110, DOI 10.1016/j.ctrv.2022.102461
   Galdiero M, 2005, INT J IMMUNOPATH PH, V18, P637, DOI 10.1177/039463200501800404
   Galluzzi L, 2020, NAT REV CLIN ONCOL, V17, P725, DOI 10.1038/s41571-020-0413-z
   Galon J, 2019, NAT REV DRUG DISCOV, V18, P197, DOI 10.1038/s41573-018-0007-y
   Gao JJ, 2016, CELL, V167, P397, DOI 10.1016/j.cell.2016.08.069
   Garcia KC, 1996, NATURE, V384, P577, DOI 10.1038/384577a0
   Garris CS, 2020, CLIN CANCER RES, V26, P3901, DOI 10.1158/1078-0432.CCR-19-1321
   Ge ZH, 2021, FRONT IMMUNOL, V12, DOI 10.3389/fimmu.2021.699895
   Germain C, 2014, AM J RESP CRIT CARE, V189, P832, DOI 10.1164/rccm.201309-1611OC
   Gieryng A, 2017, LAB INVEST, V97, P498, DOI 10.1038/labinvest.2017.19
   Gocher AM, 2022, NAT REV IMMUNOL, V22, P158, DOI 10.1038/s41577-021-00566-3
   Gopalakrishnan V, 2018, CANCER CELL, V33, P570, DOI 10.1016/j.ccell.2018.03.015
   Greenwald RJ, 2005, ANNU REV IMMUNOL, V23, P515, DOI 10.1146/annurev.immunol.23.021704.115611
   Griss J, 2019, NAT COMMUN, V10, DOI 10.1038/s41467-019-12160-2
   Guryanova SV, 2022, INT J MOL SCI, V23, DOI 10.3390/ijms23052499
   Hansen UK, 2020, FRONT IMMUNOL, V11, DOI 10.3389/fimmu.2020.00373
   Harding SM, 2017, NATURE, V548, P466, DOI 10.1038/nature23470
   Havel JJ, 2019, NAT REV CANCER, V19, P133, DOI 10.1038/s41568-019-0116-x
   He QH, 2019, J HEMATOL ONCOL, V12, DOI 10.1186/s13045-019-0812-8
   Helmink BA, 2020, NATURE, V577, P549, DOI 10.1038/s41586-019-1922-8
   Helms MW, 2019, MOL CANCER THER, V18, P2343, DOI 10.1158/1535-7163.MCT-18-1262
   Hemminki O, 2020, J HEMATOL ONCOL, V13, DOI 10.1186/s13045-020-00922-1
   Herbst RS, 2016, LANCET, V387, P1540, DOI 10.1016/S0140-6736(15)01281-7
   Hernando-Calvo A, 2021, CLIN TRANSL ONCOL, V23, P311, DOI 10.1007/s12094-020-02420-9
   Hicklin DJ, 1997, MELANOMA RES, V7, pS67
   House IG, 2020, CLIN CANCER RES, V26, P487, DOI 10.1158/1078-0432.CCR-19-1868
   Huang J, 2020, ADV EXP MED BIOL, V1263, P175, DOI 10.1007/978-3-030-44518-8_10
   Huard B, 1997, P NATL ACAD SCI USA, V94, P5744, DOI 10.1073/pnas.94.11.5744
   HUARD B, 1995, EUR J IMMUNOL, V25, P2718, DOI 10.1002/eji.1830250949
   Imanishi T, 2020, TRENDS IMMUNOL, V41, P200, DOI 10.1016/j.it.2020.01.003
   Iwahori K, 2020, ADV EXP MED BIOL, V1224, P53, DOI 10.1007/978-3-030-35723-8_4
   Jacquelot N, 2021, ONCOIMMUNOLOGY, V10, DOI 10.1080/2162402X.2021.1900508
   Janku F, 2018, NAT REV CLIN ONCOL, V15, P273, DOI 10.1038/nrclinonc.2018.28
   Jenkins RW, 2018, BRIT J CANCER, V118, P9, DOI 10.1038/bjc.2017.434
   Jhunjhunwala S, 2021, NAT REV CANCER, V21, P298, DOI 10.1038/s41568-021-00339-z
   Jiang YS, 2019, HUM VACC IMMUNOTHER, V15, P1111, DOI 10.1080/21645515.2019.1571892
   Jirillo Emilio, 2018, Curr Pharm Des, V24, P1041, DOI 10.2174/1381612824666180416113811
   Johannet Paul, 2021, Clin Cancer Res, V27, P131, DOI 10.1158/1078-0432.CCR-20-2415
   Johnston RJ, 2014, CANCER CELL, V26, P923, DOI 10.1016/j.ccell.2014.10.018
   Josefsson SE, 2018, CLIN CANCER RES, V24, P870, DOI 10.1158/1078-0432.CCR-17-2337
   Kalbasi A, 2020, SCI TRANSL MED, V12, DOI 10.1126/scitranslmed.abb0152
   Kazandjian D, 2016, ONCOLOGIST, V21, P634, DOI 10.1634/theoncologist.2015-0507
   Kidman J, 2020, FRONT IMMUNOL, V11, DOI 10.3389/fimmu.2020.587014
   Killock D, 2022, NAT REV CLIN ONCOL, V19, P219, DOI 10.1038/s41571-022-00608-2
   Kong J, 2022, NAT COMMUN, V13, DOI 10.1038/s41467-022-31535-6
   Kouo T, 2015, CANCER IMMUNOL RES, V3, P412, DOI 10.1158/2326-6066.CIR-14-0150
   Koyama S, 2016, NAT COMMUN, V7, DOI 10.1038/ncomms10501
   Le Mercier I, 2014, CANCER RES, V74, P1933, DOI 10.1158/0008-5472.CAN-13-1506
   Lecocq Q, 2021, INT J MOL SCI, V22, DOI 10.3390/ijms22010075
   Ledford H, 2018, NATURE, V562, P20, DOI 10.1038/d41586-018-06751-0
   Lee KA, 2022, NAT MED, V28, P535, DOI 10.1038/s41591-022-01695-5
   Leone RD, 2018, J IMMUNOTHER CANCER, V6, DOI 10.1186/s40425-018-0360-8
   Li Q, 2020, CLIN CANCER RES, V26, P1712, DOI 10.1158/1078-0432.CCR-19-2179
   Li SJ, 2021, CANCER COMMUN, V41, P830, DOI 10.1002/cac2.12183
   Lim DG, 2002, CELL IMMUNOL, V217, P36, DOI 10.1016/S0008-8749(02)00511-7
   Lim JU, 2021, CYTOKINE, V138, DOI 10.1016/j.cyto.2020.155363
   Limagne E, 2019, ONCOIMMUNOLOGY, V8, DOI 10.1080/2162402X.2018.1564505
   Lin YX, 2019, J HEMATOL ONCOL, V12, DOI 10.1186/s13045-019-0760-3
   Lin ZY, 2021, BMC CANCER, V21, DOI 10.1186/s12885-021-08114-x
   Liu YT, 2021, THERANOSTICS, V11, P5365, DOI 10.7150/thno.58390
   Llovet JM, 2022, NAT REV CLIN ONCOL, V19, P151, DOI 10.1038/s41571-021-00573-2
   Long Long, 2018, Genes Cancer, V9, P176, DOI 10.18632/genesandcancer.180
   Lozano AX, 2022, NAT MED, V28, P353, DOI 10.1038/s41591-021-01623-z
   Luke JJ, 2019, CLIN CANCER RES, V25, P3074, DOI 10.1158/1078-0432.CCR-18-1942
   Luo N, 2018, ONCOIMMUNOLOGY, V7, DOI 10.1080/2162402X.2018.1438106
   Lynch KT, 2021, J IMMUNOTHER CANCER, V9, DOI 10.1136/jitc-2020-002273
   Mao XQ, 2021, MOL CANCER, V20, DOI 10.1186/s12943-021-01428-1
   Maruhashi T, 2022, IMMUNITY, V55, P912, DOI 10.1016/j.immuni.2022.03.013
   Maruhashi T, 2018, NAT IMMUNOL, V19, P1415, DOI 10.1038/s41590-018-0217-9
   Miller PL, 2020, GUT PATHOG, V12, DOI 10.1186/s13099-020-00381-6
   Mohr R, 2021, FRONT IMMUNOL, V12, DOI 10.3389/fimmu.2021.652172
   Movahedi K, 2008, BLOOD, V111, P4233, DOI 10.1182/blood-2007-07-099226
   Munn DH, 2016, TRENDS IMMUNOL, V37, P193, DOI 10.1016/j.it.2016.01.002
   Musick M, 2022, IMMUNOL RES, V70, P432, DOI 10.1007/s12026-022-09277-w
   Nair VS, 2018, IMMUNOL CELL BIOL, V96, P21, DOI 10.1111/imcb.1003
   Najafi M, 2019, J CELL BIOCHEM, V120, P2782, DOI 10.1002/jcb.27681
   Nakae S, 2007, BLOOD, V110, P2565, DOI 10.1182/blood-2006-11-058800
   Nakajima A, 1997, Nihon Rinsho, V55, P1419
   Neto AG, 2016, SEMIN ONCOL, V43, P86, DOI 10.1053/j.seminoncol.2015.09.005
   Niogret C, 2019, FRONT IMMUNOL, V10, DOI 10.3389/fimmu.2019.02468
   Nishikawa H, 2021, J IMMUNOTHER CANCER, V9, DOI 10.1136/jitc-2021-002591
   Nishino M, 2017, NAT REV CLIN ONCOL, V14, P655, DOI 10.1038/nrclinonc.2017.88
   Niu J, 2022, ANN ONCOL, V33, P169, DOI 10.1016/j.annonc.2021.11.002
   O'Donnell JS, 2019, NAT REV CLIN ONCOL, V16, P151, DOI 10.1038/s41571-018-0142-8
   O'Shea JJ, 2004, ANN RHEUM DIS, V63, P67, DOI 10.1136/ard.2004.028290
   Obeid M, 2007, NAT MED, V13, P54, DOI 10.1038/nm1523
   Paijens ST, 2021, CELL MOL IMMUNOL, V18, P842, DOI 10.1038/s41423-020-00565-9
   Pan CX, 2020, J HEMATOL ONCOL, V13, DOI 10.1186/s13045-020-00862-w
   Pardoll DM, 2012, NAT REV CANCER, V12, P252, DOI 10.1038/nrc3239
   Patsoukis N, 2020, COMMUN BIOL, V3, DOI 10.1038/s42003-020-0845-0
   Paz-Ares L, 2018, NEW ENGL J MED, V379, P2040, DOI 10.1056/NEJMoa1810865
   Pender A, 2021, CLIN CANCER RES, V27, P202, DOI 10.1158/1078-0432.CCR-20-1163
   Peng M, 2019, MOL CANCER, V18, DOI 10.1186/s12943-019-1055-6
   Peng Z, 2020, CANCER IMMUNOL RES, V8, P1251, DOI 10.1158/2326-6066.CIR-19-1014
   Petitprez F, 2020, FRONT IMMUNOL, V11, DOI 10.3389/fimmu.2020.00784
   Petitprez F, 2020, NATURE, V577, P556, DOI 10.1038/s41586-019-1906-8
   Pinto BF, 2018, FRONT IMMUNOL, V9, DOI 10.3389/fimmu.2018.00454
   Pio R, 2019, FRONT IMMUNOL, V10, DOI 10.3389/fimmu.2019.00774
   Poeta VM, 2019, FRONT IMMUNOL, V10, DOI 10.3389/fimmu.2019.00379
   Prietl B, 2013, NUTRIENTS, V5, P2502, DOI 10.3390/nu5072502
   Qureshi OS, 2011, SCIENCE, V332, P600, DOI 10.1126/science.1202947
   Raghu D, 2019, TRENDS IMMUNOL, V40, P1149, DOI 10.1016/j.it.2019.10.006
   Rahma OE, 2019, CLIN CANCER RES, V25, P5449, DOI 10.1158/1078-0432.CCR-18-1543
   Regan MM, 2021, CLIN CANCER RES, V27, P6687, DOI 10.1158/1078-0432.CCR-21-2283
   Reiser J, 2016, J IMMUNOL RES, V2016, DOI 10.1155/2016/8941260
   Ribas A, 2018, SCIENCE, V359, P1350, DOI 10.1126/science.aar4060
   Ribas A, 2017, CELL, V170, P1109, DOI 10.1016/j.cell.2017.08.027
   Ribas A, 2014, J CLIN ONCOL, V32, DOI 10.1200/jco.2014.32.18_suppl.lba9000
   Rizvi NA, 2015, SCIENCE, V348, P124, DOI 10.1126/science.aaa1348
   Robert C, 2022, ANN ONCOL, V33, P544, DOI 10.1016/j.annonc.2022.01.076
   Rooks MG, 2016, NAT REV IMMUNOL, V16, P341, DOI 10.1038/nri.2016.42
   Rosenberg J.E., 2022, J CLIN ONCOL
   Rota G, 2018, CELL REP, V23, P39, DOI 10.1016/j.celrep.2018.03.026
   Ruffell B, 2015, CANCER CELL, V27, P462, DOI 10.1016/j.ccell.2015.02.015
   Saalfeld FC, 2021, J THORAC ONCOL, V16, P1952, DOI 10.1016/j.jtho.2021.06.025
   Sabaawy HE, 2021, CARCINOGENESIS, V42, P1411, DOI 10.1093/carcin/bgab075
   Sakuishi K, 2010, J EXP MED, V207, P2187, DOI 10.1084/jem.20100643
   Sauer N, 2022, INT J MOL SCI, V23, DOI 10.3390/ijms23179958
   Sautes-Fridman C, 2019, NAT REV CANCER, V19, P307, DOI 10.1038/s41568-019-0144-6
   Schneider E, 2021, NAT COMMUN, V12, DOI 10.1038/s41467-021-26134-w
   Schoenfeld AJ, 2020, CANCER CELL, V37, P443, DOI 10.1016/j.ccell.2020.03.017
   Schrörs B, 2017, ONCOTARGET, V8, P28312, DOI 10.18632/oncotarget.16048
   Sek K, 2018, INT J MOL SCI, V19, DOI 10.3390/ijms19123837
   Sevenich L, 2019, FRONT ONCOL, V9, DOI 10.3389/fonc.2019.00163
   Shi N, 2017, MILITARY MED RES, V4, DOI 10.1186/s40779-017-0122-9
   Shimasaki N, 2020, NAT REV DRUG DISCOV, V19, P200, DOI 10.1038/s41573-019-0052-1
   Solomon BL, 2018, CANCER IMMUNOL IMMUN, V67, P1659, DOI 10.1007/s00262-018-2246-5
   Song XT, 2021, FRONT IMMUNOL, V12, DOI 10.3389/fimmu.2021.800630
   Song YX, 2020, FRONT IMMUNOL, V11, DOI 10.3389/fimmu.2020.01956
   Spencer CN, 2021, SCIENCE, V374, P1632, DOI 10.1126/science.aaz7015
   Spranger S, 2015, NATURE, V523, P231, DOI 10.1038/nature14404
   St Paul M, 2020, TRENDS CELL BIOL, V30, P695, DOI 10.1016/j.tcb.2020.06.003
   Sun YZ, 2021, NAT COMMUN, V12, DOI 10.1038/s41467-021-25417-6
   Swann JB, 2007, J CLIN INVEST, V117, P1137, DOI 10.1172/JCI31405
   Théret N, 2021, CANCERS, V13, DOI 10.3390/cancers13071563
   Tian T, 2021, FRONT ONCOL, V11, DOI 10.3389/fonc.2021.731175
   Tokunaga R, 2018, CANCER TREAT REV, V63, P40, DOI 10.1016/j.ctrv.2017.11.007
   Triplett TA, 2018, NAT BIOTECHNOL, V36, P758, DOI 10.1038/nbt.4180
   Tumeh PC, 2014, NATURE, V515, P568, DOI 10.1038/nature13954
   van den Berg JH, 2020, J IMMUNOTHER CANCER, V8, DOI 10.1136/jitc-2020-000848
   van Vloten JP, 2018, J IMMUNOL, V200, P450, DOI 10.4049/jimmunol.1701021
   Vermaelen K, 2019, FRONT IMMUNOL, V10, DOI 10.3389/fimmu.2019.00008
   Vesely MD, 2022, ANNU REV IMMUNOL, V40, P45, DOI 10.1146/annurev-immunol-070621-030155
   Viallard C, 2017, ANGIOGENESIS, V20, P409, DOI 10.1007/s10456-017-9562-9
   Villemin C, 2023, TRENDS IMMUNOL, V44, P44, DOI 10.1016/j.it.2022.11.002
   Vinay DS, 2015, SEMIN CANCER BIOL, V35, pS185, DOI 10.1016/j.semcancer.2015.03.004
   Vinayak S, 2019, JAMA ONCOL, V5, P1132, DOI 10.1001/jamaoncol.2019.1029
   WALUNAS TL, 1994, IMMUNITY, V1, P405, DOI 10.1016/1074-7613(94)90071-X
   Wang D, 2019, CANCER LETT, V452, P244, DOI 10.1016/j.canlet.2019.03.040
   Wang HB, 2021, CANCER LETT, V517, P96, DOI 10.1016/j.canlet.2021.06.008
   Wculek SK, 2020, NAT REV IMMUNOL, V20, P7, DOI 10.1038/s41577-019-0210-z
   Weber DD, 2020, MOL METAB, V33, P102, DOI 10.1016/j.molmet.2019.06.026
   Wolf Y, 2020, NAT REV IMMUNOL, V20, P173, DOI 10.1038/s41577-019-0224-6
   Wolter M, 2021, NAT REV GASTRO HEPAT, V18, P885, DOI 10.1038/s41575-021-00512-7
   Workman CJ, 2002, EUR J IMMUNOL, V32, P2255, DOI 10.1002/1521-4141(200208)32:8<2255::AID-IMMU2255>3.0.CO;2-A
   Wu JM, 2021, FRONT IMMUNOL, V12, DOI 10.3389/fimmu.2021.669150
   Wu J, 2020, BIOMED PHARMACOTHER, V125, DOI 10.1016/j.biopha.2019.109746
   Wu L, 2019, CANCER IMMUNOL RES, V7, P1700, DOI 10.1158/2326-6066.CIR-18-0725
   Wu T, 2017, CANCER LETT, V387, P61, DOI 10.1016/j.canlet.2016.01.043
   Xiao Y, 2021, PHARMACOL THERAPEUT, V221, DOI 10.1016/j.pharmthera.2020.107753
   Xu PJ, 2020, BIOMED PHARMACOTHER, V131, DOI 10.1016/j.biopha.2020.110640
   Xu WW, 2019, CANCER IMMUNOL RES, V7, P1497, DOI 10.1158/2326-6066.CIR-18-0489
   Yi M, 2021, J HEMATOL ONCOL, V14, DOI 10.1186/s13045-021-01155-6
   Yi M, 2019, MOL CANCER, V18, DOI 10.1186/s12943-019-0974-6
   Yu JX, 2019, NAT REV DRUG DISCOV, V18, P899, DOI 10.1038/d41573-019-00167-9
   Zhai LJ, 2020, FRONT IMMUNOL, V11, DOI 10.3389/fimmu.2020.01185
   Zhang H, 2021, MOL CANCER THER, V20, P1305, DOI 10.1158/1535-7163.MCT-20-0825
   Zhang Y, 2015, INT IMMUNOL, V27, P521, DOI 10.1093/intimm/dxv034
   Zhang ZY, 2021, FRONT IMMUNOL, V12, DOI 10.3389/fimmu.2021.672356
   Zhao JJ, 2018, THERANOSTICS, V8, P6307, DOI 10.7150/thno.29746
   Zhao S, 2019, CANCER IMMUNOL RES, V7, P630, DOI 10.1158/2326-6066.CIR-17-0640
   Zhou F, 2021, CELL MOL IMMUNOL, V18, P279, DOI 10.1038/s41423-020-00577-5
   Zhu HZ, 2020, CELL ONCOL, V43, P1203, DOI 10.1007/s13402-020-00552-2
NR 238
TC 44
Z9 47
U1 9
U2 19
PU ELSEVIER IRELAND LTD
PI CLARE
PA ELSEVIER HOUSE, BROOKVALE PLAZA, EAST PARK SHANNON, CO, CLARE, 00000,
   IRELAND
SN 0304-3835
EI 1872-7980
J9 CANCER LETT
JI Cancer Lett.
PD MAY 28
PY 2023
VL 562
AR 216182
DI 10.1016/j.canlet.2023.216182
EA APR 2023
PG 19
WC Oncology
WE Science Citation Index Expanded (SCI-EXPANDED)
SC Oncology
GA F6OQ9
UT WOS:000983523300001
PM 37076040
DA 2025-02-18
ER

PT J
AU Liu, R
   Wu, QF
   Xu, JQ
   Gao, YH
   Zhi, ZJ
   Wu, T
   Sui, WJ
   Zhang, M
AF Liu, Rui
   Wu, Qifan
   Xu, Jiaqi
   Gao, Yuhong
   Zhi, Zijian
   Wu, Tao
   Sui, Wenjie
   Zhang, Min
TI Isolation of melanoidins from heat-moisture treated ginseng and its
   inhibitory effect on choline metabolism
SO JOURNAL OF FUNCTIONAL FOODS
LA English
DT Article
DE Melanoidins; Isolation; Structure; Trimethylamine-N-oxide; Gut
   microbiota
ID MOLECULAR-WEIGHT MELANOIDINS; STRUCTURAL-CHARACTERIZATION; IN-VITRO;
   ACID; SPECTROSCOPY; MICROBIOTA; CARNITINE; NUTRIENT; REMOVAL; GLUCOSE
AB The melanoidins were isolated from heat-moisture treated ginseng to explore its structural features and the preventive effect on red meat (RM) induced atherosclerosis (AS) in mice. Ginseng melanoidins isolates showed an average molecular weight (Mw) of 6.8 kDa and was mainly comprised of glycosylated proteins by Maillard re-action upon heat-moisture treatment, possessing C--O, C-N and N-H groups. Afterwards, the inhibitory effect of melanoidins isolates supplementation on choline metabolism was further studied. Results demonstrated that melanoidins isolates diets could reduce levels of trimethylamine (TMA) and trimethylamine N-oxide (TMAO) by 21.24 % and 50.02 %, respectively. Diet supplementation of melanoidins isolates activated the intestinal epithelial adenosine monophosphate-activated protein kinase (AMPK) pathway with decreased energy intake, fecal pH, and levels of serum lipid and cholesterol. Melanoidins isolates feeding also increased the contents of short-chain fatty acids (SCFAs). The findings indicate melanoidins isolates may inhibit choline metabolism by co-regulating gut microbiota and the AMPK pathway.
C1 [Liu, Rui; Wu, Qifan; Xu, Jiaqi; Gao, Yuhong; Wu, Tao; Sui, Wenjie; Zhang, Min] Tianjin Univ Sci & Technol, State Key Lab Food Nutr & Safety, Tianjin 300457, Peoples R China.
   [Zhi, Zijian] Univ Ghent, Fac Biosci Engn, Dept Food Technol Safety & Hlth, Food Struct & Funct FSF Res Grp, Coupure Links 653, B-9000 Ghent, Belgium.
   [Zhang, Min] Tianjin Agr Univ, Tianjin 300384, Peoples R China.
C3 Tianjin University Science & Technology; Ghent University; Tianjin
   Agricultural University
RP Liu, R (corresponding author), Tianjin Univ Sci & Technol, State Key Lab Food Nutr & Safety, Tianjin 300457, Peoples R China.; Zhi, ZJ (corresponding author), Univ Ghent, Fac Biosci Engn, Dept Food Technol Safety & Hlth, Food Struct & Funct FSF Res Grp, Coupure Links 653, B-9000 Ghent, Belgium.
EM lr@tust.edu.cn; zijian.zhi@ugent.be
RI Zhi, Zijian/GRX-4796-2022; Liu, Rui/AAU-6737-2020; zhang,
   min/IYI-9869-2023
OI Zhi, Zijian/0000-0001-8224-9229; Liu, Rui/0000-0002-8534-2071
FU National Natural Science Foundation of China [31972012, 32111530082];
   project of Key Laboratory of Agro-Products Processing and Storage, Key
   Laboratory of Agro-products Quality and Safety Control in Storage and
   Transport Process, Ministry of Agriculture and Rural Affairs, P. R.
   China [S2022KFKT-01]; project of the Tianjin Education Commission
   [2018KJ089]
FX The research was supported by the project of the National Natural
   Science Foundation of China (No. 31972012; No. 32111530082), the project
   of Key Laboratory of Agro-Products Processing and Storage, Key
   Laboratory of Agro-products Quality and Safety Control in Storage and
   Transport Process, Ministry of Agriculture and Rural Affairs, P. R.
   China (No. S2022KFKT-01), and the project of the Tianjin Education
   Commission (No. 2018KJ089).
CR AGRAWAL PK, 1992, PHYTOCHEMISTRY, V31, P3307, DOI 10.1016/0031-9422(92)83678-R
   Amara AA, 2015, SAUDI PHARM J, V23, P107, DOI 10.1016/j.jsps.2013.07.001
   Bekedam EK, 2008, J AGR FOOD CHEM, V56, P4060, DOI 10.1021/jf8001894
   Bekedam EK, 2006, J AGR FOOD CHEM, V54, P7658, DOI 10.1021/jf0615449
   Bosco M, 1999, J SCI FOOD AGR, V79, P869, DOI 10.1002/(SICI)1097-0010(19990501)79:6<869::AID-JSFA302>3.0.CO;2-6
   BRASS EP, 1986, BIOCHEM J, V236, P131, DOI 10.1042/bj2360131
   Brunzell JD, 2008, J AM COLL CARDIOL, V51, P1512, DOI 10.1016/j.jacc.2008.02.034
   CAMMERER B, 1995, FOOD CHEM, V53, P55, DOI 10.1016/0308-8146(95)95786-6
   Dagon Y, 2012, CELL METAB, V16, P104, DOI 10.1016/j.cmet.2012.05.010
   Hardie DG, 2012, NAT REV MOL CELL BIO, V13, P251, DOI 10.1038/nrm3311
   Honkatukia M, 2005, GENOMICS, V86, P225, DOI 10.1016/j.ygeno.2005.04.005
   Hu GX, 2010, MED HYPOTHESES, V74, P123, DOI 10.1016/j.mehy.2009.07.022
   Ioannou A., 2016, Journal of Physical Chemistry Biophysics, V6, DOI DOI 10.4172/2161-0398.1000210
   Kang OH, 2017, BMC COMPLEM ALTERN M, V17, DOI 10.1186/s12906-017-1839-4
   Kim JS, 2009, FOOD SCI BIOTECHNOL, V18, P546
   Koeth RA, 2013, NAT MED, V19, P576, DOI 10.1038/nm.3145
   Li Q, 2017, MOL NUTR FOOD RES, V61, DOI 10.1002/mnfr.201700473
   Liakos TI, 2016, J WATER PROCESS ENG, V10, P156, DOI 10.1016/j.jwpe.2016.02.006
   Liakos TI, 2014, CHEM ENG J, V242, P269, DOI 10.1016/j.cej.2014.01.003
   Lindenmeier M, 2002, J AGR FOOD CHEM, V50, P6997, DOI 10.1021/jf020618n
   Liu R, 2022, FOOD RES INT, V156, DOI 10.1016/j.foodres.2022.111155
   Long C, 2017, POULTRY SCI, V96, P1748, DOI 10.3382/ps/pew449
   Lucas S, 2018, NAT COMMUN, V9, DOI 10.1038/s41467-017-02490-4
   Lv ZY, 2021, BIOMED PHARMACOTHER, V134, DOI 10.1016/j.biopha.2020.111100
   Mohsin GF, 2019, FOOD CHEM, V281, P106, DOI 10.1016/j.foodchem.2018.12.054
   Mohsin GF, 2018, FOOD CHEM, V245, P761, DOI 10.1016/j.foodchem.2017.11.115
   Moreira ASP, 2012, FOOD FUNCT, V3, P903, DOI 10.1039/c2fo30048f
   NUTTING CW, 1991, AM J PHYSIOL, V261, pH561, DOI 10.1152/ajpheart.1991.261.2.H561
   Onyszkiewicz M, 2020, EXP BIOL MED, V245, P166, DOI 10.1177/1535370219900898
   Pu XY, 2016, CARBOHYD POLYM, V137, P154, DOI 10.1016/j.carbpol.2015.10.053
   Rajakaruna S, 2022, MICROORGANISMS, V10, DOI 10.3390/microorganisms10071268
   Ripper B, 2020, J FOOD COMPOS ANAL, V87, DOI 10.1016/j.jfca.2019.103399
   RUBINSZTAIN Y, 1986, ORG GEOCHEM, V9, P371, DOI 10.1016/0146-6380(86)90118-X
   Shaheen S., 2021, CRIT REV FOOD SCI, P1, DOI [10.1080/10408398.2021.193750, DOI 10.1080/10408398.2021.193750]
   SHINDO H, 1978, J BIOL CHEM, V253, P6751
   Sun WL, 2021, CELL REP, V36, DOI 10.1016/j.celrep.2021.109641
   Walker JM, 2020, J FUNCT FOODS, V72, DOI 10.1016/j.jff.2020.104063
   Wang ZS, 2021, FOOD CHEM, V355, DOI 10.1016/j.foodchem.2021.129444
   Wu JF, 2021, FOOD CHEM, V340, DOI 10.1016/j.foodchem.2020.127934
   Xiao Y, 2021, J APPL MICROBIOL, V131, P543, DOI 10.1111/jam.14906
   Xiong QP, 2019, FOOD FUNCT, V10, P6644, DOI [10.1039/C9FO01530B, 10.1039/c9fo01530b]
   Zha FC, 2019, FOOD CHEM, V285, P130, DOI 10.1016/j.foodchem.2019.01.151
   Zhang LH, 2017, SCI REP-UK, V7, DOI 10.1038/s41598-017-10138-y
   Zhang QS, 2020, TRENDS FOOD SCI TECH, V96, P135, DOI 10.1016/j.tifs.2019.12.013
   Zhu YQ, 2020, APMIS, V128, P353, DOI 10.1111/apm.13038
NR 45
TC 4
Z9 4
U1 5
U2 35
PU ELSEVIER
PI AMSTERDAM
PA RADARWEG 29, 1043 NX AMSTERDAM, NETHERLANDS
SN 1756-4646
EI 2214-9414
J9 J FUNCT FOODS
JI J. Funct. Food.
PD JAN
PY 2023
VL 100
AR 105370
DI 10.1016/j.jff.2022.105370
EA DEC 2022
PG 11
WC Food Science & Technology; Nutrition & Dietetics
WE Science Citation Index Expanded (SCI-EXPANDED)
SC Food Science & Technology; Nutrition & Dietetics
GA 7O0TT
UT WOS:000907746600002
OA gold
DA 2025-02-18
ER

PT J
AU Istas, G
   Wood, E
   Le Sayec, M
   Rawlings, C
   Yoon, J
   Dandavate, V
   Cera, D
   Rampelli, S
   Costabile, A
   Fromentin, E
   Rodriguez-Mateos, A
AF Istas, Geoffrey
   Wood, Eleanor
   Le Sayec, Melanie
   Rawlings, Claudia
   Yoon, Jeeyoung
   Dandavate, Vaishnavi
   Cera, Debora
   Rampelli, Simone
   Costabile, Adele
   Fromentin, Emilie
   Rodriguez-Mateos, Ana
TI Effects of aronia berry (poly) phenols on vascular function and gut
   microbiota: a double-blind randomized controlled trial in adult men
SO AMERICAN JOURNAL OF CLINICAL NUTRITION
LA English
DT Article
DE aronia; (poly) phenols; flow-mediated dilation; gut microbiome;
   cardiovascular disease
ID IMPROVES ENDOTHELIAL FUNCTION; RED WINE POLYPHENOLS; BLOOD-PRESSURE;
   JUICE CONSUMPTION; ANTIOXIDANT; FRUIT; IDENTIFICATION; METABOLITES;
   SEQUENCES; FLAVANOLS
AB Background: Aronia melanocarpa is a rich source of (poly) phenols. Previous research has demonstrated that these berries may provide cardiovascular health benefits in high-risk populations. However, very few studies have investigated the effects of daily consumption of dietary achievable amounts of the berries in healthy subjects.
   Objectives: The aim of this study was to investigate the effects of aronia berries on vascular function and gut microbiota composition in a healthy population.
   Methods: A double-blind, placebo-controlled, parallel designed study was conducted in 66 healthy men randomly allocated to consume a (poly) phenol-rich extract (116 mg, 75 g berries), a whole fruit powder (12 mg, 10 g berries), or placebo (maltodextrin) for 12 wk. Flow-mediated dilation (FMD), arterial stiffness, blood pressure, heart rate, and serum biochemistry were assessed. Plasma (poly) phenol metabolites were analyzed by LC-MS. Gut microbiota composition was determined via 16S rRNA sequencing in stool samples.
   Results: Consumption of aronia whole fruit and extract powder for 12 wk led to a significant increase in FMD over control of 0.9% +/- 0.4% (95% CI: 0.13%, 1.72%) and 1.2% +/- 0.4% (95% CI: 0.36%, 1.97%), respectively. Acute improvements in FMD were also observed 2 h after consumption of aronia extract on day 1 (1.1% +/- 0.3%, P = 0.003) and 12 wk later (1.5% +/- 0.4%, P = 0.0001). Circulating plasma phenolic metabolites increased upon consumption of the aronia treatments. Although no changes were found in gut microbiota diversity, consumption of aronia extract increased the growth of Anaerostipes (+ 10.6%, P = 0.01), whereas aronia whole fruit showed significant increases in Bacteroides (+ 193%, P = 0.01). Correlation analysis identified significant associations between changes in FMD, aronia-derived phenolic metabolites, and specific gut microbial genera.
   Conclusions: In healthy men, consumption of aronia berry (poly) phenols improved endothelial function and modulated gut microbiota composition, indicating that regular aronia consumption has the potential to maintain cardiovascular health in individuals at low risk of cardiovascular disease.
C1 [Istas, Geoffrey; Wood, Eleanor; Le Sayec, Melanie; Rawlings, Claudia; Yoon, Jeeyoung; Dandavate, Vaishnavi; Cera, Debora; Rodriguez-Mateos, Ana] Kings Coll London, Fac Life Sci & Med, Sch Life Course Sci, Dept Nutr Sci, London, England.
   [Rampelli, Simone] Univ Bologna, Dept Pharm & Biotechnol, Bologna, Italy.
   [Costabile, Adele] Univ Roehampton, Whitelands Coll, Dept Life Sci, Hlth Sci Res Ctr, London, England.
   [Fromentin, Emilie] Naturex Inc, R&D Dept, South Hackensack, NJ USA.
C3 University of London; King's College London; University of Bologna;
   Roehampton University
RP Rodriguez-Mateos, A (corresponding author), Kings Coll London, Fac Life Sci & Med, Sch Life Course Sci, Dept Nutr Sci, London, England.
EM ana.rodriguez-mateos@kcl.ac.uk
RI Rodriguez-Mateos, Ana/ABE-1560-2020; COSTABILE, ADELE/HKO-8720-2023;
   Rampelli, Simone/K-5675-2016
OI Rampelli, Simone/0000-0002-5655-6695; Le Sayec,
   Melanie/0000-0001-9590-4165; Costabile, Adele/0000-0003-3185-030X;
   Rodriguez-Mateos, Ana/0000-0003-3242-402X; Cera, Edda
   Debora/0000-0001-5708-6392
FU Naturex Inc.
FX This work was funded by an unrestricted research grant from Naturex Inc.
CR Barroso E, 2013, J AGR FOOD CHEM, V61, P10163, DOI 10.1021/jf402816r
   Bartolomaeus H, 2019, CIRCULATION, V139, P1407, DOI 10.1161/CIRCULATIONAHA.118.036652
   Boto-Ordóñez M, 2014, FOOD FUNCT, V5, P1932, DOI [10.1039/c4fo00029c, 10.1039/C4FO00029C]
   Broncel M, 2010, MED SCI MONITOR, V16, pCR28
   Canani RB, 2011, WORLD J GASTROENTERO, V17, P1519, DOI [10.3748/wjg.v17.i12. 1519, 10.3748/wjg.v17.i12.1519]
   Espín JC, 2017, BIOCHEM PHARMACOL, V139, P82, DOI 10.1016/j.bcp.2017.04.033
   Cerdá B, 2005, J AGR FOOD CHEM, V53, P227, DOI 10.1021/jf049144d
   Chambers Edward S, 2018, Curr Nutr Rep, V7, P198, DOI 10.1007/s13668-018-0248-8
   Cole JR, 2014, NUCLEIC ACIDS RES, V42, pD633, DOI 10.1093/nar/gkt1244
   Dohadwala MM, 2011, AM J CLIN NUTR, V93, P934, DOI 10.3945/ajcn.110.004242
   Edgar RC, 2013, NAT METHODS, V10, P996, DOI [10.1038/nmeth.2604, 10.1038/NMETH.2604]
   Edgar RC, 2011, BIOINFORMATICS, V27, P2194, DOI 10.1093/bioinformatics/btr381
   Engler MB, 2004, J AM COLL NUTR, V23, P197, DOI 10.1080/07315724.2004.10719361
   Fairlie-Jones L, 2017, NUTRIENTS, V9, DOI 10.3390/nu9080908
   Feliciano RP, 2016, MOLECULES, V21, DOI 10.3390/molecules21091120
   Feliciano RP, 2016, J CHROMATOGR A, V1464, P21, DOI 10.1016/j.chroma.2016.08.027
   González-Sarrías A, 2017, MOL NUTR FOOD RES, V61, DOI 10.1002/mnfr.201600830
   Grassi D, 2015, J HYPERTENS, V33, P294, DOI 10.1097/HJH.0000000000000412
   Gross G, 2010, J AGR FOOD CHEM, V58, P10236, DOI 10.1021/jf101475m
   Hartley L, 2013, COCHRANE DB SYST REV, DOI 10.1002/14651858.CD009874.pub2
   Heiss C, 2015, AGE, V37, DOI 10.1007/s11357-015-9794-9
   Heiss C, 2015, ANTIOXID REDOX SIGN, V22, P1230, DOI 10.1089/ars.2014.6158
   Queipo-Ortuño MI, 2012, AM J CLIN NUTR, V95, P1323, DOI 10.3945/ajcn.111.027847
   Istas G, 2017, SCI REP-UK, V7, DOI 10.1038/s41598-017-03434-0
   Kardum N, 2015, J MED FOOD, V18, P1231, DOI 10.1089/jmf.2014.0171
   Khan F, 2014, FREE RADICAL BIO MED, V72, P232, DOI 10.1016/j.freeradbiomed.2014.04.006
   Klindworth A, 2013, NUCLEIC ACIDS RES, V41, DOI 10.1093/nar/gks808
   Koh A, 2016, CELL, V165, P1332, DOI 10.1016/j.cell.2016.05.041
   Krga I, 2016, FOOD FUNCT, V7, P3656, DOI [10.1039/C6FO00596A, 10.1039/c6fo00596a]
   Loo BM, 2016, NUTR RES, V36, P1222, DOI 10.1016/j.nutres.2016.09.005
   Mazmanian SK, 2008, NATURE, V453, P620, DOI 10.1038/nature07008
   Monfoulet LE, 2017, FREE RADICAL BIO MED, V112, P109, DOI 10.1016/j.freeradbiomed.2017.07.019
   Moreno-Indias I, 2016, FOOD FUNCT, V7, P1775, DOI [10.1039/C5FO00886G, 10.1039/c5fo00886g]
   Muñoz-Tamayo R, 2011, FEMS MICROBIOL ECOL, V76, P615, DOI 10.1111/j.1574-6941.2011.01085.x
   Oszmianski J, 2005, EUR FOOD RES TECHNOL, V221, P809, DOI 10.1007/s00217-005-0002-5
   Pedersen HK, 2016, NATURE, V535, P376, DOI 10.1038/nature18646
   Ras RT, 2013, INT J CARDIOL, V168, P344, DOI 10.1016/j.ijcard.2012.09.047
   Rodriguez-Mateos A, 2016, MOL NUTR FOOD RES, V60, P2130, DOI 10.1002/mnfr.201600250
   Rodriguez-Mateos A, 2015, FREE RADICAL BIO MED, V80, P121, DOI 10.1016/j.freeradbiomed.2014.12.009
   Rodriguez-Mateos A, 2013, AM J CLIN NUTR, V98, P1179, DOI 10.3945/ajcn.113.066639
   Sansone R, 2015, BRIT J NUTR, V114, P1246, DOI 10.1017/S0007114515002822
   Saulnier DM, 2009, CURR PHARM DESIGN, V15, P1403, DOI 10.2174/138161209788168128
   Schloss PD, 2009, APPL ENVIRON MICROB, V75, P7537, DOI 10.1128/AEM.01541-09
   Selma MV, 2009, J AGR FOOD CHEM, V57, P6485, DOI 10.1021/jf902107d
   Steffen Y, 2008, ARCH BIOCHEM BIOPHYS, V469, P209, DOI 10.1016/j.abb.2007.10.012
   Tanca A, 2017, MICROBIOME, V5, DOI 10.1186/s40168-017-0293-3
   Tomás-Barberán FA, 2016, CURR OPIN CLIN NUTR, V19, P471, DOI 10.1097/MCO.0000000000000314
   Turnbaugh PJ, 2006, NATURE, V444, P1027, DOI 10.1038/nature05414
   Van Bortel LM, 2012, J HYPERTENS, V30, P445, DOI 10.1097/HJH.0b013e32834fa8b0
   Vendrame S, 2011, J AGR FOOD CHEM, V59, P12815, DOI 10.1021/jf2028686
   Wang Q, 2007, APPL ENVIRON MICROB, V73, P5261, DOI 10.1128/AEM.00062-07
   Zhan J, 2017, CRIT REV FOOD SCI, V57, P1650, DOI 10.1080/10408398.2015.1008980
   Zheng W, 2003, J AGR FOOD CHEM, V51, P502, DOI 10.1021/jf020728u
   Zhou Y., 2016, BioMed Res. Int, P9
NR 54
TC 98
Z9 105
U1 3
U2 65
PU OXFORD UNIV PRESS
PI OXFORD
PA GREAT CLARENDON ST, OXFORD OX2 6DP, ENGLAND
SN 0002-9165
EI 1938-3207
J9 AM J CLIN NUTR
JI Am. J. Clin. Nutr.
PD AUG
PY 2019
VL 110
IS 2
BP 316
EP 329
DI 10.1093/ajcn/nqz075
PG 14
WC Nutrition & Dietetics
WE Science Citation Index Expanded (SCI-EXPANDED)
SC Nutrition & Dietetics
GA IM5ZK
UT WOS:000478072300010
PM 31152545
OA Green Submitted, Bronze
DA 2025-02-18
ER

PT J
AU Lim, HW
   Huang, YH
   Kyeong, G
   Park, M
   Lim, CJ
AF Lim, Hye-Won
   Huang, Yu-Hua
   Kyeong, Gyuri
   Park, Minsik
   Lim, Chang-Jin
TI Comparative Insights into the Skin Beneficial Properties of Probiotic
   <i>Lactobacillus</i> Isolates of Skin Origin
SO BIOMED RESEARCH INTERNATIONAL
LA English
DT Article
ID HEALTH; MOUSE
AB In recent times, probiotics have been emerging as one of valuable cosmetic resources. This work was undertaken to evaluate and compare the skin beneficial properties of three Lactobacillus strains, namely, L. plantarum SB202, L. fermentum SB101, and L. paraplantarum SB401, originally isolated from the healthy skins of Koreans. The Lactobacillus isolates were individually grown in MRS broth, and the corresponding cell-free conditioned mediums (CMs), LP202, LF101 and LPP401, were prepared for analyzing diverse cosmetic potentials at a comparative perspective. The superoxide radical and nitrite ion scavenging activities of the CMs were in the orders of LPP401 >= LF101 > LP202 and LPP401 > LF101 approximately equal to or the image of LPP202, respectively. They attenuated the lipopolysaccharide-induced reactive oxygen species (ROS) and nitrite ion levels in RAW264.7 murine macrophages both in the order of LPP401 >= LF101 > LP202, implying their anti-inflammatory properties. They exhibited antityrosinase activities in the order of LPP401 > LF101 >= LP202 and diminished alpha-melanocyte-stimulating hormone-induced melanin levels in B16F10 melanoma cells in the order of LPP401 approximately equal to or the image of LF101 > LP202, suggesting their skin whitening activities. They enhanced cornfield envelope formation in HaCaT keratinocytes in the order of LPP401 > LF101 > LP202. They inhibited the in vitro hyaluronidase and elastase activities in the orders of LPP401 > LP202 >= LF101 and LPP401 >= LP202 > LF101, respectively. Their enhancing properties on the synthesis of procollagen type I in normal human dermal fibroblasts were in the order of LF101 approximately equal to or the image of LPP401 >> LP202. The CMs possess various cosmetic characteristics, such as antioxidant, skin whitening, antiaging, barrier improving, and anti-inflammatory activities. LPP401, the CM prepared from L. paraplantarum SB401, has been evaluated to be more desirable cosmetic resource than LP202 and LF101.
C1 [Lim, Hye-Won; Huang, Yu-Hua; Kyeong, Gyuri; Lim, Chang-Jin] G Tech Village, Shebah Biotech Inc, R&D Ctr, Chunchon 24398, South Korea.
   [Park, Minsik] Kangwon Natl Univ, Dept Mol & Cellular Biochem, Sch Med, Chunchon 24341, South Korea.
   [Lim, Chang-Jin] Kangwon Natl Univ, Dept Biochem, Chunchon 24341, South Korea.
C3 Kangwon National University; Kangwon National University
RP Lim, CJ (corresponding author), G Tech Village, Shebah Biotech Inc, R&D Ctr, Chunchon 24398, South Korea.; Lim, CJ (corresponding author), Kangwon Natl Univ, Dept Biochem, Chunchon 24341, South Korea.
EM wendy99ca6@gmail.com; yuhua_8206@naver.com; rbfl54@shebah.co.kr;
   whitealstlr@naver.com; cjlim@kangwon.ac.kr
RI Lim, HW/GRY-3517-2022
FU Industrial Technology Innovation Program [10080170]; Ministry of Trade,
   Industry, and Energy (MOTIE), Republic of Korea
FX AcknowledgmentsThis work was supported by the Industrial Technology
   Innovation Program (No. 10080170, development of DNA chip to analyze
   skin-resident microbiota and of individually customized cosmetics),
   funded by the Ministry of Trade, Industry, and Energy (MOTIE), Republic
   of Korea.
CR Arasu MV, 2017, J SCI FOOD AGR, V97, P5287, DOI 10.1002/jsfa.8413
   Bermudez-Brito M, 2012, ANN NUTR METAB, V61, P160, DOI 10.1159/000342079
   Bosch M, 2012, LETT APPL MICROBIOL, V54, P240, DOI 10.1111/j.1472-765X.2011.03199.x
   Chou YC, 2020, AM J CANCER RES, V10, P1170
   Dinic M, 2018, FRONT PHARMACOL, V9, DOI 10.3389/fphar.2018.00001
   do Carmo MS, 2016, FRONT MICROBIOL, V7, DOI 10.3389/fmicb.2016.01722
   DORFMAN A, 1948, J BIOL CHEM, V172, P367
   Esvaran M, 2019, NUTRIENTS, V11, DOI 10.3390/nu11040785
   Gharibzahedi SMT, 2014, CARBOHYD POLYM, V101, P1147, DOI 10.1016/j.carbpol.2013.10.074
   Hasegawa T, 2011, LIPIDS, V46, P529, DOI 10.1007/s11745-011-3546-0
   Hayyan M, 2016, CHEM REV, V116, P3029, DOI 10.1021/acs.chemrev.5b00407
   HOSOI J, 1985, CANCER RES, V45, P1474
   Indira M, 2019, 3 BIOTECH, V9, DOI 10.1007/s13205-019-1841-2
   Kim HR, 2015, MOL CELLS, V38, P163, DOI 10.14348/molcells.2015.2263
   Kim HM, 2014, J MICROBIOL BIOTECHN, V24, P1583, DOI 10.4014/jmb.1406.06038
   Kober Mary-Margaret, 2015, Int J Womens Dermatol, V1, P85, DOI 10.1016/j.ijwd.2015.02.001
   Kumar MKP, 2021, ACS OMEGA, V6, P7701, DOI 10.1021/acsomega.1c00045
   Lee DE, 2015, J MICROBIOL BIOTECHN, V25, P2160, DOI 10.4014/jmb.1509.09021
   Lew LC, 2013, J APPL MICROBIOL, V114, P1241, DOI 10.1111/jam.12137
   Liu L, 2018, FRONT MICROBIOL, V9, DOI 10.3389/fmicb.2018.02628
   Lolou V, 2019, FERMENTATION-BASEL, V5, DOI 10.3390/fermentation5020041
   Mandal S, 2011, EVID-BASED COMPL ALT, V2011, P1, DOI 10.1093/ecam/nep072
   Masuda T, 2005, BIOSCI BIOTECH BIOCH, V69, P197, DOI 10.1271/bbb.69.197
   MOSMANN T, 1983, J IMMUNOL METHODS, V65, P55, DOI 10.1016/0022-1759(83)90303-4
   Nakai H, 2019, MICROBIOL IMMUNOL, V63, P367, DOI 10.1111/1348-0421.12725
   Ong JS, 2020, PROBIOTICS ANTIMICRO, V12, P125, DOI 10.1007/s12602-018-9505-9
   Park J, 2020, MOLECULES, V25, DOI 10.3390/molecules25173895
   Roudsari MR, 2015, CRIT REV FOOD SCI, V55, P1219, DOI 10.1080/10408398.2012.680078
   ROYALL JA, 1993, ARCH BIOCHEM BIOPHYS, V302, P348, DOI 10.1006/abbi.1993.1222
   Son SH, 2018, MICROB PATHOGENESIS, V125, P486, DOI 10.1016/j.micpath.2018.10.018
   Thring TSA, 2009, BMC COMPLEM ALTERN M, V9, DOI 10.1186/1472-6882-9-27
   Tsai WH, 2021, INT J MED SCI, V18, P1114, DOI 10.7150/ijms.51545
   Zhang D, 2020, POL J MICROBIOL, V69, P205, DOI 10.33073/pjm-2020-024
   Zhou XR, 2021, FRONT PHARMACOL, V12, DOI 10.3389/fphar.2021.643089
NR 34
TC 6
Z9 6
U1 1
U2 21
PU HINDAWI LTD
PI LONDON
PA ADAM HOUSE, 3RD FLR, 1 FITZROY SQ, LONDON, W1T 5HF, ENGLAND
SN 2314-6133
EI 2314-6141
J9 BIOMED RES INT
JI Biomed Res. Int.
PD MAY 13
PY 2022
VL 2022
AR 7728789
DI 10.1155/2022/7728789
PG 10
WC Biotechnology & Applied Microbiology; Medicine, Research & Experimental
WE Science Citation Index Expanded (SCI-EXPANDED)
SC Biotechnology & Applied Microbiology; Research & Experimental Medicine
GA 1S3NH
UT WOS:000803960600007
PM 35601147
OA Green Published, hybrid
DA 2025-02-18
ER

PT J
AU Nomura, M
   Nagatomo, R
   Doi, K
   Shimizu, J
   Baba, K
   Saito, T
   Matsumoto, S
   Inoue, K
   Muto, M
AF Nomura, Motoo
   Nagatomo, Ryosuke
   Doi, Keitaro
   Shimizu, Juko
   Baba, Kiichiro
   Saito, Tomoki
   Matsumoto, Shigemi
   Inoue, Koichi
   Muto, Manabu
TI Association of Short-Chain Fatty Acids in the Gut Microbiome With
   Clinical Response to Treatment With Nivolumab or Pembrolizumab in
   Patients With Solid Cancer Tumors
SO JAMA NETWORK OPEN
LA English
DT Article
ID HISTONE DEACETYLASE INHIBITORS; MELANOMA; METABOLITES; BUTYRATE
AB Question Are short-chain fatty acids associated with clinical outcomes in patients with solid cancer tumors treated with programmed cell death 1 inhibitors? Findings In this cohort study of 52 patients with solid tumors, high concentrations of fecal acetic acid, propionic acid, butyric acid, and valeric acid were significantly associated with longer progression-free survival. Meaning The findings suggest that fecal short-chain fatty acid concentrations may be a potential biomarker to identify patients with solid tumors who could benefit from treatment with programmed cell death 1 inhibitors.
   This cohort study examines the association between fecal and plasma short-chain fatty acid concentrations and response to programmed cell death 1 (PD-1) inhibitors in patients with solid tumors.
   Importance Immunotherapy using immune checkpoint inhibitors has been remarkably effective for treating multiple cancer types, and the gut microbiome is a possible factor affecting immune checkpoint inhibitor efficacy. However, the association between the gut microbiome and immune status of the tumor microenvironment remains unclear. Short-chain fatty acids (SCFAs) are major end product metabolites produced by the gut microbiota and have wide-ranging impacts on host physiology. Objective To evaluate fecal and plasma SCFAs in patients with solid cancer tumors treated with programmed cell death-1 inhibitors (PD-1i). Design, Setting, and Participants This was a prospective cohort biomarker study of patients with cancer who planned therapy with PD-1i at Kyoto University Hospital between July 2016 and February 2019. Data were analyzed from October 2019 to February 2020. Exposures Patients who were treated with nivolumab or pembrolizumab were classified into 2 groups based on their treatment response using Response Evaluation Criteria in Solid Tumors version 1.1: responders who achieved an objective response and nonresponders. Dietary information in terms of intake frequency was obtained. Concentrations of SCFAs in fecal and plasma samples collected before PD-1i administration were measured using ultra-high-performance liquid chromatography coupled with tandem mass spectrometry. Main Outcomes and Measures The concentration of SCFAs and progression-free survival. Results Among 52 patients enrolled, the median (range) patient age was 67 (27-84) years, and 23 (44%) were women. Median (range) duration of follow-up of the survivors after administration of PD-1i was 2.0 (0.4-4.1) years. The overall response rate was 28.8%. High concentrations of some SCFAs were associated with longer progression-free survival. These included fecal acetic acid (hazard ratio [HR], 0.29; 95% CI, 0.15-0.54), propionic acid (HR, 0.08; 95% CI, 0.03-0.20), butyric acid (HR, 0.31; 95% CI, 0.16-0.60), valeric acid (HR, 0.53; 95% CI, 0.29-0.98), and plasma isovaleric acid (HR, 0.38; 95% CI, 0.14-0.99). Conclusions and Relevance Results of this study suggest that fecal SCFA concentrations may associated with PD-1i efficacy; thus, SCFAs may be the link between the gut microbiota and PD-1i efficacy. Because fecal examinations are completely noninvasive, they may be applicable for routine monitoring of patients.
C1 [Nomura, Motoo; Doi, Keitaro; Shimizu, Juko; Baba, Kiichiro; Saito, Tomoki; Matsumoto, Shigemi; Muto, Manabu] Kyoto Univ, Dept Med Oncol, Grad Sch Med, Kyoto, Japan.
   [Nagatomo, Ryosuke; Inoue, Koichi] Ritsumeikan Univ, Lab Clin & Analyt Chem, Coll Pharmaceut Sci, Kusatsu, Shiga, Japan.
C3 Kyoto University; Ritsumeikan University
RP Nomura, M (corresponding author), Kyoto Univ, Dept Med Oncol, Sakyo Ku, 54 Kawahara Cho, Kyoto 6068507, Japan.
EM excell@hkg.odn.ne.jp
FU Ministry of Education, Culture, Sports, Science and Technology
   [JP19139193]; Biobank and Informatics for Cancer Project at Kyoto
   University Hospital
FX This work was supported by a Ministry of Education, Culture, Sports,
   Science and Technology Grant-in-Aid for Early-Career Scientists (No.
   JP19139193). The collection and quality control of the human specimens
   in this study were supported by the Biobank and Informatics for Cancer
   Project at Kyoto University Hospital.
CR Arpaia N, 2013, NATURE, V504, P451, DOI 10.1038/nature12726
   Baxter NT, 2019, MBIO, V10, DOI [10.1128/mBio.02566-18, 10.1128/mbio.02566-18]
   Bloemen JG, 2009, CLIN NUTR, V28, P657, DOI 10.1016/j.clnu.2009.05.011
   Booth L, 2017, ONCOTARGET, V8, P83155, DOI 10.18632/oncotarget.17950
   Cao K, 2015, ONCOGENE, V34, P5960, DOI 10.1038/onc.2015.46
   CUMMINGS JH, 1987, GUT, V28, P1221, DOI 10.1136/gut.28.10.1221
   De Filippo C, 2010, P NATL ACAD SCI USA, V107, P14691, DOI 10.1073/pnas.1005963107
   Fellows R, 2018, NAT COMMUN, V9, DOI 10.1038/s41467-017-02651-5
   Furusawa Y, 2013, NATURE, V504, P446, DOI 10.1038/nature12721
   Gopalakrishnan V, 2018, SCIENCE, V359, P97, DOI 10.1126/science.aan4236
   Hodi FS, 2010, NEW ENGL J MED, V363, P711, DOI 10.1056/NEJMoa1003466
   Kaur N, 2002, J BIOSCIENCES, V27, P703, DOI 10.1007/BF02708379
   Louis P, 2017, ENVIRON MICROBIOL, V19, P29, DOI 10.1111/1462-2920.13589
   Luu M, 2018, SCI REP-UK, V8, DOI 10.1038/s41598-018-32860-x
   Matson V, 2018, SCIENCE, V359, P104, DOI 10.1126/science.aao3290
   Mazzone R, 2017, CLIN EPIGENETICS, V9, DOI 10.1186/s13148-017-0358-y
   Moriyama M, 2019, P NATL ACAD SCI USA, V116, P3118, DOI 10.1073/pnas.1815029116
   Nagatomo R, 2018, ANAL SCI, V34, P1031, DOI 10.2116/analsci.18SCP10
   O'Keefe SJD, 2015, NAT COMMUN, V6, DOI 10.1038/ncomms7342
   Qin PP, 2019, MICROORGANISMS, V7, DOI 10.3390/microorganisms7030078
   Rinninella E, 2019, NUTRIENTS, V11, DOI 10.3390/nu11102393
   Rios-Covian D, 2015, FEMS MICROBIOL LETT, V362, DOI 10.1093/femsle/fnv176
   Robert C, 2015, NEW ENGL J MED, V372, P320, DOI 10.1056/NEJMoa1412082
   Routy B, 2018, SCIENCE, V359, P91, DOI 10.1126/science.aan3706
   Shen L, 2016, EPIGENOMICS-UK, V8, P415, DOI 10.2217/epi.15.118
   Smith PM, 2013, SCIENCE, V341, P569, DOI 10.1126/science.1241165
   Weber JS, 2015, LANCET ONCOL, V16, P375, DOI 10.1016/S1470-2045(15)70076-8
   Woods DM, 2015, CANCER IMMUNOL RES, V3, P1375, DOI 10.1158/2326-6066.CIR-15-0077-T
   Wu GD, 2011, SCIENCE, V334, P105, DOI 10.1126/science.1208344
   Yuille S, 2018, PLOS ONE, V13, DOI 10.1371/journal.pone.0201073
NR 30
TC 232
Z9 239
U1 8
U2 49
PU AMER MEDICAL ASSOC
PI CHICAGO
PA 330 N WABASH AVE, STE 39300, CHICAGO, IL 60611-5885 USA
SN 2574-3805
J9 JAMA NETW OPEN
JI JAMA Netw. Open
PD APR 16
PY 2020
VL 3
IS 4
AR e202895
DI 10.1001/jamanetworkopen.2020.2895
PG 12
WC Medicine, General & Internal
WE Science Citation Index Expanded (SCI-EXPANDED)
SC General & Internal Medicine
GA LH5MT
UT WOS:000528829800003
PM 32297948
OA gold, Green Published
DA 2025-02-18
ER

PT J
AU Dai, ZJ
   Fu, JH
   Peng, X
   Tang, D
   Song, JL
AF Dai, Zhujiang
   Fu, Jihong
   Peng, Xiang
   Tang, Dong
   Song, Jinglue
TI Intestinal Microbiota: The Driving Force behind Advances in Cancer
   Immunotherapy
SO CANCERS
LA English
DT Review
DE microbiota; immunotherapy; metabolism; immune checkpoint inhibitors; FMT
ID IMMUNE CHECKPOINT INHIBITORS; COLORECTAL-CANCER; GUT MICROBIOTA; ADVERSE
   EVENTS; ANTIBIOTIC USE; SOLID TUMORS; DOUBLE-BLIND; THERAPY; MELANOMA;
   PEMBROLIZUMAB
AB Simple Summary Despite the great achievements of cancer immunotherapy in a variety of tumors, tumor heterogeneity and drug resistance still plague patients and clinical researchers. In particular, the occurrence of immune-related adverse events forces patients to discontinue cancer immunotherapy. Therefore, it is urgent to optimize cancer immunotherapy and improve the efficacy of immunotherapy. With the iteration of sequencing technology, the microbiome, as the second set of genomes in the body, has been proven to be involved in immunity and metabolism. More and more studies are gradually shifting the perspective to the intestinal microbiota and cancer immunotherapy. The intestinal microbiota reactivates and modulates immune cells in immunotherapy and is expected to become a biomarker for predicting immune efficacy. Targeting to improve the intestinal microbiota can enhance anti-tumor immunity. This advantage is beneficial to control related adverse symptoms and expand the beneficiary population of cancer immunotherapy. This finding can help clinicians comprehensively evaluate the effect of tumor screening and tumor treatment. Therefore, the innovative combination of gut microbiota and cancer immunotherapy is expected to be an active strategy to enhance individualized immune responses. In recent years, cancer immunotherapy has become a breakthrough method to solve solid tumors. It uses immune checkpoint inhibitors to interfere with tumor immune escape to coordinate anti-tumor therapy. However, immunotherapy has an individualized response rate. Moreover, immune-related adverse events and drug resistance are still urgent issues that need to be resolved, which may be attributed to the immune imbalance caused by immune checkpoint inhibitors. Microbiome research has fully revealed the metabolic-immune interaction relationship between the microbiome and the host. Surprisingly, sequencing technology further proved that intestinal microbiota could effectively intervene in tumor immunotherapy and reduce the incidence of adverse events. Therefore, cancer immunotherapy under the intervention of intestinal microbiota has innovatively broadened the anti-tumor landscape and is expected to become an active strategy to enhance individualized responses.
C1 [Dai, Zhujiang; Fu, Jihong; Peng, Xiang; Song, Jinglue] Shanghai Jiao Tong Univ, Xinhua Hosp, Dept Colorectal Surg, Sch Med, Shanghai 200092, Peoples R China.
   [Dai, Zhujiang; Fu, Jihong; Peng, Xiang; Song, Jinglue] Shanghai Colorectal Canc Res Ctr, Shanghai 200092, Peoples R China.
   [Tang, Dong] Yangzhou Univ, Northern Jiangsu Prov Hosp, Clin Med Coll, Inst Gen Surg,Dept Gen Surg, Yangzhou 225001, Jiangsu, Peoples R China.
C3 Shanghai Jiao Tong University; Yangzhou University
RP Song, JL (corresponding author), Shanghai Jiao Tong Univ, Xinhua Hosp, Dept Colorectal Surg, Sch Med, Shanghai 200092, Peoples R China.; Song, JL (corresponding author), Shanghai Colorectal Canc Res Ctr, Shanghai 200092, Peoples R China.; Tang, D (corresponding author), Yangzhou Univ, Northern Jiangsu Prov Hosp, Clin Med Coll, Inst Gen Surg,Dept Gen Surg, Yangzhou 225001, Jiangsu, Peoples R China.
EM 18952783556@yzu.edu.cn; songjinglue@xinhuamed.com.cn
RI Tang, Dong/HKF-4903-2023; Dai, Zhujiang/IUO-1145-2023
OI Tang, Dong/0009-0009-6687-3617
FU National Natural Science Foundation of China [82002507]; Shanghai
   Sailing Program [20YF1430100]
FX This work was sponsored by the National Natural Science Foundation of
   China (82002507) and the Shanghai Sailing Program (20YF1430100).
CR Adams S, 2019, JAMA ONCOL, V5, P334, DOI 10.1001/jamaoncol.2018.5152
   Amini L, 2022, NAT REV CLIN ONCOL, V19, P342, DOI 10.1038/s41571-022-00607-3
   Andre T, 2021, LANCET ONCOL, V22, P665, DOI 10.1016/S1470-2045(21)00064-4
   Andrea AE, 2020, INT J MOL SCI, V21, DOI 10.3390/ijms21228620
   Ascierto PA, 2021, INT J CANCER, V149, P1926, DOI 10.1002/ijc.33746
   Bachem A, 2019, IMMUNITY, V51, P285, DOI 10.1016/j.immuni.2019.06.002
   Bajaj JS, 2021, HEPATOL COMMUN, V5, P258, DOI 10.1002/hep4.1639
   Baruch EN, 2021, THER ADV MED ONCOL, V13, DOI 10.1177/17588359211045853
   Baruch EN, 2021, SCIENCE, V371, P602, DOI 10.1126/science.abb5920
   Baruch K, 2016, NAT MED, V22, P135, DOI 10.1038/nm.4022
   Baunwall SMD, 2020, ECLINICALMEDICINE, V29-30, DOI 10.1016/j.eclinm.2020.100642
   Benech N, 2020, GENOME MED, V12, DOI 10.1186/s13073-020-00757-y
   Bi H, 2019, J MED MICROBIOL, V68, P1471, DOI 10.1099/jmm.0.001058
   Blasco T, 2021, NAT COMMUN, V12, DOI 10.1038/s41467-021-25056-x
   Blaser MJ, 2016, SCIENCE, V352, P544, DOI 10.1126/science.aad9358
   Brahmer JR, 2012, NEW ENGL J MED, V366, P2455, DOI 10.1056/NEJMoa1200694
   Cha SE, 2021, ONCOIMMUNOLOGY, V10, DOI 10.1080/2162402X.2021.1899469
   Chaput N, 2017, ANN ONCOL, V28, P1368, DOI 10.1093/annonc/mdx108
   Chen L, 2022, CLIN IMMUNOL, V237, DOI 10.1016/j.clim.2022.108962
   Ciccolini J, 2004, J CLIN PHARM THER, V29, P307, DOI 10.1111/j.1365-2710.2004.00569.x
   Cortes J, 2020, LANCET, V396, P1817, DOI 10.1016/S0140-6736(20)32531-9
   da Silva IP, 2021, LANCET ONCOL, V22, P836, DOI 10.1016/S1470-2045(21)00097-8
   Dai ZJ, 2020, CELL COMMUN SIGNAL, V18, DOI 10.1186/s12964-020-00599-6
   Davar D, 2021, SCIENCE, V371, P595, DOI 10.1126/science.abf3363
   Deng XN, 2019, AM J CANCER RES, V9, P945
   Derakhshani A, 2021, MOLECULES, V26, DOI 10.3390/molecules26082278
   Derosa L, 2020, EUR UROL, V78, P195, DOI 10.1016/j.eururo.2020.04.044
   Derosa L, 2018, ONCOIMMUNOLOGY, V7, DOI 10.1080/2162402X.2018.1434468
   Dimitriou F, 2019, MELANOMA RES, V29, P107, DOI 10.1097/CMR.0000000000000544
   Dudnik E, 2021, ONCOIMMUNOLOGY, V10, DOI 10.1080/2162402X.2020.1865653
   Eggermont AMM, 2016, EUR J CANCER, V69, P39, DOI 10.1016/j.ejca.2016.10.009
   Eisenhauer EA, 2009, EUR J CANCER, V45, P228, DOI 10.1016/j.ejca.2008.10.026
   Ekmekciu I, 2017, FRONT IMMUNOL, V8, DOI 10.3389/fimmu.2017.00397
   Elez E, 2022, LANCET ONCOL, V23, P830, DOI 10.1016/S1470-2045(22)00324-2
   Esfahani K, 2020, NEW ENGL J MED, V382, P2374, DOI 10.1056/NEJMc2002527
   Feng ZJ, 2022, NAT CANCER, V3, P581, DOI 10.1038/s43018-022-00344-7
   Ferrere G, 2021, JCI INSIGHT, V6, DOI 10.1172/jci.insight.145207
   Fessler J, 2019, J IMMUNOTHER CANCER, V7, DOI 10.1186/s40425-019-0574-4
   Flowers SA, 2020, PHARMACOTHERAPY, V40, P704, DOI 10.1002/phar.2428
   Fonkoua LAK, 2022, MOL THER-ONCOLYTICS, V25, P69, DOI 10.1016/j.omto.2022.03.009
   Frankel AE, 2019, INTEGR CANCER THER, V18, DOI 10.1177/1534735419846379
   Frankel AE, 2017, NEOPLASIA, V19, P848, DOI 10.1016/j.neo.2017.08.004
   Galyean S, 2020, MEDIAT INFLAMM, V2020, DOI 10.1155/2020/8862034
   Globerson-Levin A, 2021, EUR J IMMUNOL, V51, P2151, DOI 10.1002/eji.202049064
   Gonzalez-Mazon I, 2021, CLIN EXP RHEUMATOL, V39, P612, DOI 10.55563/clinexprheumatol/o5nvgv
   Gopalakrishnan V, 2018, SCIENCE, V359, P97, DOI 10.1126/science.aan4236
   Gu LH, 2019, BMC CANCER, V19, DOI 10.1186/s12885-019-5785-z
   Haeuser L, 2022, NEPHROL DIAL TRANSPL, V37, P1310, DOI 10.1093/ndt/gfab187
   He Y, 2020, MEDICINE, V99, DOI 10.1097/MD.0000000000021502
   Hellmann MD, 2021, CLIN CANCER RES, V27, P1019, DOI 10.1158/1078-0432.CCR-20-3305
   Hibberd AA, 2017, BMJ OPEN GASTROENTER, V4, DOI 10.1136/bmjgast-2017-000145
   Hodi FS, 2018, LANCET ONCOL, V19, P1480, DOI 10.1016/S1470-2045(18)30700-9
   Huang HH, 2021, J EXP CLIN CANC RES, V40, DOI 10.1186/s13046-020-01788-4
   Huang MF, 2022, ADV SCI, V9, DOI 10.1002/advs.202105885
   Huang W, 2021, TRANSL ONCOL, V14, DOI 10.1016/j.tranon.2020.100889
   Huang YQ, 2022, INT J CANCER, V150, P636, DOI 10.1002/ijc.33822
   Huo XF, 2021, CRIT REV ONCOL HEMAT, V168, DOI 10.1016/j.critrevonc.2021.103530
   Ishikawa D, 2018, INFLAMM BOWEL DIS, V24, P2590, DOI 10.1093/ibd/izy266
   Jin LC, 2019, NAT COMMUN, V10, DOI 10.1038/s41467-019-11869-4
   Kaderbhai C, 2017, ANTICANCER RES, V37, P3195, DOI 10.21873/anticanres.11680
   Kartolo A, 2021, J IMMUNOTHER, V44, P41, DOI 10.1097/CJI.0000000000000337
   Kaur J, 2021, CRIT REV ONCOL HEMAT, V164, DOI 10.1016/j.critrevonc.2021.103417
   Khan S, 2021, ANNU REV PHARMACOL, V61, P159, DOI 10.1146/annurev-pharmtox-031620-031509
   Kim JH, 2022, THERANOSTICS, V12, P5258, DOI 10.7150/thno.72037
   Koo H, 2021, BMC MICROBIOL, V21, DOI 10.1186/s12866-021-02312-0
   Kostine M, 2021, ANN RHEUM DIS, V80, P36, DOI 10.1136/annrheumdis-2020-217139
   Kozani PS, 2022, FRONT IMMUNOL, V13, DOI 10.3389/fimmu.2022.795164
   Lamberte LE, 2022, CURR OPIN MICROBIOL, V68, DOI 10.1016/j.mib.2022.102150
   Lee DW, 2019, CLIN CANCER RES, V25, P6141, DOI 10.1158/1078-0432.CCR-19-1105
   Liu JR, 2021, CELL MOL LIFE SCI, V78, P909, DOI 10.1007/s00018-020-03645-1
   Liu ZQ, 2021, J TRANSL MED, V19, DOI 10.1186/s12967-020-02697-y
   Magee MS, 2018, CANCER IMMUNOL RES, V6, P509, DOI 10.1158/2326-6066.CIR-16-0362
   Maio M, 2022, EUR J CANCER, V169, P188, DOI 10.1016/j.ejca.2022.03.040
   Maloney J, 2015, ALLERGY, V70, P302, DOI 10.1111/all.12560
   Mansouri V, 2022, INT REV IMMUNOL, V41, P649, DOI 10.1080/08830185.2021.1984449
   Marofi F, 2022, STEM CELL RES THER, V13, DOI 10.1186/s13287-022-02819-x
   Matson V, 2018, SCIENCE, V359, P104, DOI 10.1126/science.aao3290
   Mayer C, 2019, MOL NUTR FOOD RES, V63, DOI 10.1002/mnfr.201970005
   McQuade JL, 2019, LANCET ONCOL, V20, pE77, DOI 10.1016/S1470-2045(18)30952-5
   Mitropoulou G, 2020, RESPIRATION, V99, P181, DOI 10.1159/000504968
   Mok TSK, 2019, LANCET, V393, P1819, DOI 10.1016/S0140-6736(18)32409-7
   Mokkala K, 2021, GUT, V70, P309, DOI 10.1136/gutjnl-2020-321643
   Murad JP, 2021, MOL THER, V29, P2335, DOI 10.1016/j.ymthe.2021.02.024
   Nakajima H, 2021, IMMUNOL MED, V44, P10, DOI 10.1080/25785826.2020.1785654
   Ni J, 2017, SCI TRANSL MED, V9, DOI 10.1126/scitranslmed.aah6888
   O'Sullivan DM, 2021, SCI REP-UK, V11, DOI 10.1038/s41598-021-89881-2
   Oh J, 2019, SCIENCE, V366, P419, DOI 10.1126/science.aaz4014
   Overman MJ, 2018, J CLIN ONCOL, V36, P773, DOI 10.1200/JCO.2017.76.9901
   Pal R, 2023, CRIT REV MICROBIOL, V49, P414, DOI 10.1080/1040841X.2022.2072705
   Picard E, 2020, FRONT IMMUNOL, V11, DOI 10.3389/fimmu.2020.00369
   Pinato DJ, 2019, JAMA ONCOL, V5, P1774, DOI 10.1001/jamaoncol.2019.2785
   Povoski SP, 2011, EXPERT REV MOL DIAGN, V11, P667, DOI [10.1586/ERM.11.54, 10.1586/erm.11.54]
   Presotto EM, 2020, J ENDOCRINOL INVEST, V43, P337, DOI 10.1007/s40618-019-01112-8
   Qiu TM, 2021, ANN TRANSL MED, V9, DOI 10.21037/atm-20-2813
   Reck M, 2019, J CLIN ONCOL, V37, P537, DOI 10.1200/JCO.18.00149
   Reck M, 2016, NEW ENGL J MED, V375, P1823, DOI 10.1056/NEJMoa1606774
   Riudavets M, 2022, EUR J CANCER, V167, P142, DOI 10.1016/j.ejca.2022.02.014
   Routy B, 2018, NAT REV CLIN ONCOL, V15, P382, DOI 10.1038/s41571-018-0006-2
   Routy B, 2018, SCIENCE, V359, P91, DOI 10.1126/science.aan3706
   Sakai Y, 2021, BENEF MICROBES, V12, P43, DOI 10.3920/BM2020.0100
   Sakellariou S, 2021, BMC GASTROENTEROL, V21, DOI 10.1186/s12876-021-01812-7
   Sakurai T, 2022, MOL ONCOL, V16, P1493, DOI 10.1002/1878-0261.13062
   Santin AD, 2020, GYNECOL ONCOL, V157, P161, DOI 10.1016/j.ygyno.2019.12.034
   Sears CL, 2018, NAT MED, V24, P254, DOI 10.1038/nm.4511
   Sivan A, 2015, SCIENCE, V350, P1084, DOI 10.1126/science.aac4255
   Siwicki M, 2021, SCI IMMUNOL, V6, DOI 10.1126/sciimmunol.abi7083
   Stojek M, 2021, J CLIN MED, V10, DOI 10.3390/jcm10184055
   Stower H, 2019, NAT MED, V25, P1799, DOI 10.1038/s41591-019-0688-8
   Su Q, 2018, INT IMMUNOPHARMACOL, V59, P328, DOI 10.1016/j.intimp.2018.04.021
   Sun MC, 2018, J FOOD SCI, V83, P2645, DOI 10.1111/1750-3841.14326
   Sureban SM, 2020, CANCERS, V12, DOI 10.3390/cancers12010054
   Tamiya M, 2019, INVEST NEW DRUG, V37, P1266, DOI 10.1007/s10637-019-00843-y
   Tanoue T, 2019, NATURE, V565, P600, DOI 10.1038/s41586-019-0878-z
   Tawfick MM, 2022, INT J BIOL MACROMOL, V208, P948, DOI 10.1016/j.ijbiomac.2022.03.218
   Temraz S, 2019, INT J MOL SCI, V20, DOI 10.3390/ijms20174155
   Teng LX, 2020, PHARMACOL RES, V160, DOI 10.1016/j.phrs.2020.105086
   Tewari KS, 2022, NEW ENGL J MED, V386, P544, DOI 10.1056/NEJMoa2112187
   Topalian SL, 2012, NEW ENGL J MED, V366, P2443, DOI 10.1056/NEJMoa1200690
   Torres-Maravilla E, 2021, MICROORGANISMS, V9, DOI 10.3390/microorganisms9051021
   Tourlousse DM, 2021, MICROBIOME, V9, DOI 10.1186/s40168-021-01048-3
   Vale GC, 2023, PROBIOTICS ANTIMICRO, V15, P264, DOI 10.1007/s12602-021-09832-1
   Vétizou M, 2016, M S-MED SCI, V32, P974, DOI 10.1051/medsci/20163211013
   Vétizou M, 2015, SCIENCE, V350, P1079, DOI 10.1126/science.aad1329
   Walker A, 2014, J CLIN GASTROENTEROL, V48, pS8, DOI 10.1097/MCG.0000000000000230
   Wan XT, 2021, FRONT IMMUNOL, V12, DOI 10.3389/fimmu.2021.747914
   Wang G, 2019, J CELL PHYSIOL, V234, P17023, DOI 10.1002/jcp.28436
   Wang TT, 2019, FRONT IMMUNOL, V10, DOI 10.3389/fimmu.2019.01235
   Wang Y, 2021, FRONT ONCOL, V11, DOI 10.3389/fonc.2021.683419
   Xiao J, 2021, BMC CANCER, V21, DOI 10.1186/s12885-021-07942-1
   Xu J, 2021, CELL DEATH DIS, V12, DOI 10.1038/s41419-021-04100-0
   Yi M, 2018, J HEMATOL ONCOL, V11, DOI 10.1186/s13045-018-0592-6
   Zhang JH, 2018, DRUG METAB REV, V50, P357, DOI 10.1080/03602532.2018.1497647
   Zhang Miao, 2021, J BUON, V26, P1862
   Zhao W, 2019, AM J CANCER RES, V9, P1846
   Zhao ZY, 2021, CURR NEUROPHARMACOL, V19, P1246, DOI 10.2174/1570159X19666201230151224
   Zhou CB, 2021, TRENDS CANCER, V7, P647, DOI 10.1016/j.trecan.2021.01.010
   Zhou YX, 2020, CLIN TRANSL MED, V10, P107, DOI 10.1002/ctm2.14
   Zimmermann M, 2019, NATURE, V570, P462, DOI 10.1038/s41586-019-1291-3
   Zimmermann M, 2019, SCIENCE, V363, P600, DOI 10.1126/science.aat9931
   Zitvogel L, 2022, CELL METAB, V34, P350, DOI 10.1016/j.cmet.2022.02.004
NR 140
TC 4
Z9 4
U1 1
U2 14
PU MDPI
PI BASEL
PA ST ALBAN-ANLAGE 66, CH-4052 BASEL, SWITZERLAND
EI 2072-6694
J9 CANCERS
JI Cancers
PD OCT
PY 2022
VL 14
IS 19
AR 4796
DI 10.3390/cancers14194796
PG 19
WC Oncology
WE Science Citation Index Expanded (SCI-EXPANDED)
SC Oncology
GA 5F9RX
UT WOS:000866648500001
PM 36230724
OA gold, Green Published
DA 2025-02-18
ER

PT J
AU Anderson, R
   Theron, AJ
   Rapoport, BL
AF Anderson, Ronald
   Theron, Annette J.
   Rapoport, Bernardo L.
TI Immunopathogenesis of Immune Checkpoint Inhibitor-Related Adverse
   Events: Roles of the Intestinal Microbiome and Th17 Cells<bold> </bold>
SO FRONTIERS IN IMMUNOLOGY
LA English
DT Review
DE adenosine 5-triphosphate; cytotoxic T-lymphocyte-associated protein
   (CTLA-4); ipilimumab; immune-related adverse events (IRAEs);
   interleukin-17; microbiome; nivolumab; programmed cell death protein-1
   (PD-1)<bold>; </bold>
ID REGULATORY T-CELLS; AUTOIMMUNE HEMOLYTIC-ANEMIA; ANTITUMOR IMMUNITY;
   MYASTHENIA-GRAVIS; ANTI-PD-1 THERAPY; ADVANCED MELANOMA;
   CANCER-PATIENTS; TUMOR RESPONSE; TREG CELLS; NIVOLUMAB
AB The advent of novel, innovative, and effective anti-cancer immunotherapies has engendered an era of renewed optimism among cancer specialists and their patients. Foremost among these successful immunotherapies are monoclonal antibodies (MAbs) which target immune checkpoint inhibitor (ICI) molecules, most prominently cytotoxic T-lymphocyte-associated protein (CTLA-4) and programmed cell death protein-1 (PD-1) and its major ligand, PD-L1. These immunotherapeutic agents are, however, often associated with the occurrence of immune-mediated toxicities known as immune-related adverse events (IRAEs). The incidence of severe toxicities increases substantially when these agents are used together, particularly with CTLA-4 in combination with PD-1 or PD-L1 antagonists. Accordingly, dissociating the beneficial anti-tumor therapeutic activity of these agents from the emergence of IRAEs represents a significant challenge to attaining the optimum efficacy of ICI-targeted immunotherapy of cancer. This situation is compounded by an increasing awareness, possibly unsurprising, that both the beneficial and harmful effects of ICI-targeted therapies appear to result from an over-reactive immune system. Nevertheless, this challenge may not be insurmountable. This contention is based on acquisition of recent insights into the role of the gut microbiome and its products as determinants of the efficacy of ICI-targeted immunotherapy, as well as an increasing realization of the enigmatic involvement of Th17 cells in both anti-tumor activity and the pathogenesis of some types of IRAEs. Evidence linking the beneficial and harmful activities of ICI-targeted immunotherapy, recent mechanistic insights focusing on the gut microbiome and Th17 cells, as well as strategies to attenuate IRAEs in the setting of retention of therapeutic activity, therefore represent the major thrusts of this review.<bold> </bold>
C1 [Anderson, Ronald; Theron, Annette J.; Rapoport, Bernardo L.] Univ Pretoria, Fac Hlth Sci, Dept Immunol, Pretoria, South Africa.
C3 University of Pretoria
RP Anderson, R (corresponding author), Univ Pretoria, Fac Hlth Sci, Dept Immunol, Pretoria, South Africa.
EM ronald.anderson@up.ac.za
RI Rapoport, Bernardo/AAA-8667-2021; Rapoport, Bernardo/B-7130-2017
OI Rapoport, Bernardo/0000-0001-7610-3653
CR Abu-Sbeih H., 2018, J Immunother Precis Oncol, V1, P7, DOI 10.4103/jipo.Jipo_12_18
   Abu-Sbeih H, 2019, J IMMUNOTHER CANCER, V7, DOI 10.1186/s40425-019-0577-1
   Abu-Sbeih H, 2019, CANCER IMMUNOL IMMUN, V68, P553, DOI 10.1007/s00262-019-02303-1
   Akbay EA, 2017, J THORAC ONCOL, V12, P1268, DOI 10.1016/j.jtho.2017.04.017
   Akkaya B, 2019, NAT IMMUNOL, V20, P218, DOI 10.1038/s41590-018-0280-2
   Anderson R, 2018, FRONT ONCOL, V8, DOI 10.3389/fonc.2018.00080
   Antoun J, 2016, CURR OPIN ONCOL, V28, P288, DOI 10.1097/CCO.0000000000000296
   Arakawa A, 2019, FRONT IMMUNOL, V10, DOI 10.3389/fimmu.2019.01336
   Atarashi K, 2008, NATURE, V455, P808, DOI 10.1038/nature07240
   Borsellino G, 2007, BLOOD, V110, P1225, DOI 10.1182/blood-2006-12-064527
   Buchbinder EI, 2016, AM J CLIN ONCOL-CANC, V39, P98, DOI 10.1097/COC.0000000000000239
   Cappelli LC, 2017, ANN RHEUM DIS, V76, P43, DOI 10.1136/annrheumdis-2016-209595
   Carvalho DFG, 2017, ONCOL LETT, V13, P1925, DOI 10.3892/ol.2017.5638
   Chabner BA, 2018, ONCOLOGIST, V23, P637, DOI 10.1634/theoncologist.2018-0116
   Chang E, 2017, J IMMUNOTHER, V40, P114, DOI 10.1097/CJI.0000000000000161
   Chaput N, 2017, ANN ONCOL, V28, P1368, DOI 10.1093/annonc/mdx108
   Chen X, 2017, ONCOTARGET, V8, P13703, DOI 10.18632/oncotarget.14626
   Chen YH, 2017, J IMMUNOL, V199, P1163, DOI 10.4049/jimmunol.1602144
   Cochaud S, 2013, SCI REP-UK, V3, DOI 10.1038/srep03456
   Cooling Laura L, 2017, Immunohematology, V33, P15
   Cortellini A, 2019, CLIN LUNG CANCER, V20, P237, DOI 10.1016/j.cllc.2019.02.006
   Cortellini A, 2019, ONCOLOGIST, V24, pE327, DOI 10.1634/theoncologist.2018-0618
   Cosorich I, 2017, SCI ADV, V3, DOI 10.1126/sciadv.1700492
   Deaglio S, 2007, J EXP MED, V204, P1257, DOI 10.1084/jem.20062512
   Delaney N, 2019, LANCET HAEMATOL, V6, pE48, DOI [10.1016/S2352-3026(18)30175-3, 10.1016/52352-3026(18)30175-3]
   Deng J, 2019, MOL IMMUNOL, V107, P142, DOI 10.1016/j.molimm.2018.12.024
   Derosa L, 2018, ANN ONCOL, V29, P1437, DOI 10.1093/annonc/mdy103
   Derosa L, 2018, ONCOIMMUNOLOGY, V7, DOI 10.1080/2162402X.2018.1434468
   Eggermont AMM, 2019, J CLIN ONCOL, V37, DOI 10.1200/JCO.2019.37.15_suppl.2517
   Elkrief A, 2019, ONCOIMMUNOLOGY, V8, DOI 10.1080/2162402X.2019.1568812
   Elkrief A, 2019, GUT MICROBES, V10, P424, DOI 10.1080/19490976.2018.1527167
   Esfahani K, 2017, NEW ENGL J MED, V376, P1989, DOI 10.1056/NEJMc1703047
   Fabre JAS, 2018, INT J MOL SCI, V19, DOI 10.3390/ijms19123880
   Fessler J, 2019, J IMMUNOTHER CANCER, V7, DOI 10.1186/s40425-019-0574-4
   Firwana B, 2017, J ONCOL PHARM PRACT, V23, P620, DOI 10.1177/1078155216667635
   Francisco LM, 2009, J EXP MED, V206, P3015, DOI 10.1084/jem.20090847
   Fujii T, 2018, INVEST NEW DRUG, V36, P638, DOI 10.1007/s10637-017-0534-0
   Gandhi L, 2018, NEW ENGL J MED, V378, P2078, DOI 10.1056/NEJMoa1801005
   Garcia CR, 2019, CLIN TRANSL ONCOL, V21, P1336, DOI 10.1007/s12094-019-02060-8
   Garg AD, 2017, ONCOIMMUNOLOGY, V6, DOI 10.1080/2162402X.2017.1386829
   Gong J, 2019, CLIN TRANSL MED, V8, DOI 10.1186/s40169-019-0225-x
   Gopalakrishnan V, 2018, SCIENCE, V359, P97, DOI 10.1126/science.aan4236
   Gutzmer R, 2017, EUR J CANCER, V75, P24, DOI 10.1016/j.ejca.2016.12.038
   Haanen John B A G, 2013, EJC Suppl, V11, P97, DOI 10.1016/j.ejcsup.2013.07.013
   Halpert M, 2018, J IMMUNOL, V200
   Halpert MM, 2016, STEM CELLS DEV, V25, P774, DOI 10.1089/scd.2016.0009
   Hargadon KM, 2018, INT IMMUNOPHARMACOL, V62, P29, DOI 10.1016/j.intimp.2018.06.001
   Harrison OJ, 2013, CSH PERSPECT BIOL, V5, DOI 10.1101/cshperspect.a018341
   Haslam A, 2019, JAMA NETW OPEN, V2, DOI 10.1001/jamanetworkopen.2019.2535
   Hepworth MR, 2015, SCIENCE, V348, P1031, DOI 10.1126/science.aaa4812
   Hogan SA, 2019, CANCER IMMUNOL RES, V7, P77, DOI 10.1158/2326-6066.CIR-18-0136
   Hua C, 2016, JAMA DERMATOL, V152, P45, DOI 10.1001/jamadermatol.2015.2707
   Ibrahim S, 2018, CLIN COLORECTAL CANC, V17, pE109, DOI 10.1016/j.clcc.2017.10.003
   Ikeuchi K, 2016, LUNG CANCER, V99, P148, DOI 10.1016/j.lungcan.2016.07.001
   ISHIDA Y, 1992, EMBO J, V11, P3887, DOI 10.1002/j.1460-2075.1992.tb05481.x
   Ivanov II, 2008, CELL HOST MICROBE, V4, P337, DOI 10.1016/j.chom.2008.09.009
   Izcue A, 2009, ANNU REV IMMUNOL, V27, P313, DOI 10.1146/annurev.immunol.021908.132657
   Johnson D, 2019, CANCER IMMUNOL RES, V7, P860, DOI 10.1158/2326-6066.CIR-18-0682
   Johnson DB, 2018, ONCOLOGY-NY, V32, P190
   Jorgensen N, 2019, FRONT IMMUNOL, V10, DOI 10.3389/fimmu.2019.00911
   Kaderbhai C, 2017, ANTICANCER RES, V37, P3195, DOI 10.21873/anticanres.11680
   Kassardjian A, 2018, PLOS ONE, V13, DOI 10.1371/journal.pone.0195958
   Khan S, 2020, SEMIN CANCER BIOL, V64, P93, DOI 10.1016/j.semcancer.2019.06.012
   Killeen ME, 2013, J IMMUNOL, V190, P4324, DOI 10.4049/jimmunol.1202045
   Kimura T, 2016, CANCER SCI, V107, P1055, DOI 10.1111/cas.12961
   Knochelmann HM, 2018, CELL MOL IMMUNOL, V15, P458, DOI 10.1038/s41423-018-0004-4
   Kong BY, 2016, MELANOMA RES, V26, P202, DOI 10.1097/CMR.0000000000000232
   Lai YP, 2016, INT IMMUNOL, V28, P181, DOI 10.1093/intimm/dxv063
   Leach DR, 1996, SCIENCE, V271, P1734, DOI 10.1126/science.271.5256.1734
   Li WN, 2019, CANCER LETT, V447, P41, DOI 10.1016/j.canlet.2019.01.015
   Li Y, 2019, NAT COMMUN, V10, DOI [10.1038/s41467-019-09525-y, 10.1038/s41467-019-12385-1]
   Maher VE, 2019, J CLIN ONCOL, V37, P2730, DOI 10.1200/JCO.19.00318
   Majchrzak K, 2017, JCI INSIGHT, V2, DOI 10.1172/jci.insight.90547
   Martin-Orozco N, 2009, IMMUNITY, V31, P787, DOI 10.1016/j.immuni.2009.09.014
   Martini DJ, 2018, CANCER IMMUNOL RES, V6, P402, DOI 10.1158/2326-6066.CIR-17-0220
   Martins F, 2019, LANCET ONCOL, V20, pE54, DOI 10.1016/S1470-2045(18)30828-3
   Matson V, 2018, SCIENCE, V359, P104, DOI 10.1126/science.aao3290
   Menzies AM, 2017, ANN ONCOL, V28, P368, DOI 10.1093/annonc/mdw443
   Mizrahi M, 2009, CURR PHARM DESIGN, V15, P1191, DOI 10.2174/138161209787846784
   Mok TSK, 2019, LANCET, V393, P1819, DOI 10.1016/S0140-6736(18)32409-7
   Munegowda MA, 2011, CANCER IMMUNOL IMMUN, V60, P1473, DOI 10.1007/s00262-011-1054-y
   Murakami N, 2017, CURR PROB CANCER, V41, P100, DOI 10.1016/j.currproblcancer.2016.12.004
   Oh DY, 2017, CANCER RES, V77, P1322, DOI 10.1158/0008-5472.CAN-16-2324
   Oya Y, 2017, ONCOTARGET, V8, P103117, DOI 10.18632/oncotarget.21602
   Ozawa Y, 2019, MED ONCOL, V36, DOI 10.1007/s12032-019-1255-3
   Palla AR, 2016, CASE REP ONCOL, V9, P691, DOI 10.1159/000452296
   Pan B, 2015, SCI REP-UK, V5, DOI 10.1038/srep16053
   Pandolfi JB, 2016, J IMMUNOL, V196, P3287, DOI 10.4049/jimmunol.1502506
   Paz-Ares L, 2019, ANN ONCOL, V30
   Possick JD, 2017, CLIN CHEST MED, V38, P223, DOI 10.1016/j.ccm.2016.12.012
   Postow MA, 2018, NEW ENGL J MED, V378, P158, DOI [10.1056/NEJMra1703481, 10.1056/NEJMc1801663]
   Qian X, 2017, CYTOKINE, V89, P34, DOI 10.1016/j.cyto.2015.09.011
   Qureshi OS, 2011, SCIENCE, V332, P600, DOI 10.1126/science.1202947
   Rapoport BL, 2019, INT J MOL SCI, V20, DOI 10.3390/ijms20040959
   Rapoport BL, 2017, SUPPORT CARE CANCER, V25, P3017, DOI 10.1007/s00520-017-3802-9
   Richter MD, 2018, ARTHRITIS RHEUMATOL, V70, P356, DOI 10.1002/art.40397
   Ridker PM, 2017, LANCET, V390, P1833, DOI 10.1016/S0140-6736(17)32247-X
   Rogado J, 2019, EUR J CANCER, V109, P21, DOI 10.1016/j.ejca.2018.10.014
   Romano M, 2018, FRONT IMMUNOL, V9, DOI 10.3389/fimmu.2018.01625
   Routy B, 2018, NAT REV CLIN ONCOL, V15, P382, DOI 10.1038/s41571-018-0006-2
   Routy B, 2018, SCIENCE, V359, P91, DOI 10.1126/science.aan3706
   Rowshanravan B, 2018, BLOOD, V131, P58, DOI 10.1182/blood-2017-06-741033
   Sato K, 2018, LUNG CANCER, V115, P71, DOI 10.1016/j.lungcan.2017.11.019
   Schmid P, 2018, NEW ENGL J MED, V379, P2108, DOI 10.1056/NEJMoa1809615
   Schmidt A, 2016, IMMUNOL CELL BIOL, V94, P747, DOI 10.1038/icb.2016.34
   Schuler PJ, 2014, CLIN EXP IMMUNOL, V177, P531, DOI 10.1111/cei.12354
   Sender R, 2016, PLOS BIOL, V14, DOI 10.1371/journal.pbio.1002533
   Shafqat H, 2018, SEMIN ONCOL, V45, P156, DOI 10.1053/j.seminoncol.2018.07.003
   Sharma A, 2018, FRONT IMMUNOL, V9, DOI 10.3389/fimmu.2018.00883
   Shirai T, 2016, JPN J CLIN ONCOL, V46, P86, DOI 10.1093/jjco/hyv158
   Sibaud V, 2018, AM J CLIN DERMATOL, V19, P345, DOI 10.1007/s40257-017-0336-3
   Smit EF, 2019, LANCET, V393, P1776, DOI 10.1016/S0140-6736(18)32559-5
   Sui GL, 2019, ONCOL LETT, V17, P944, DOI 10.3892/ol.2018.9645
   Sznol M, 2017, CANCER TREAT REV, V58, P70, DOI 10.1016/j.ctrv.2017.06.002
   Tajiri K, 2019, FRONT CARDIOVASC MED, V6, DOI 10.3389/fcvm.2019.00003
   Tan TG, 2016, P NATL ACAD SCI USA, V113, pE8141, DOI 10.1073/pnas.1617460113
   Tanoue T, 2019, NATURE, V565, P600, DOI 10.1038/s41586-019-0878-z
   Tanoue T, 2010, GUT MICROBES, V1, P224, DOI 10.4161/gmic.1.4.12613
   Tardy MP, 2017, HEMATOL ONCOL, V35, P875, DOI 10.1002/hon.2338
   Teraoka S, 2017, J THORAC ONCOL, V12, P1798, DOI 10.1016/j.jtho.2017.08.022
   Tison A, 2018, ANN RHEUM DIS, V77, P147, DOI 10.1136/annrheumdis-2018-eular.5840
   Toi Y, 2018, ONCOLOGIST, V23, P1358, DOI 10.1634/theoncologist.2017-0384
   Touat M, 2017, CURR OPIN NEUROL, V30, P659, DOI 10.1097/WCO.0000000000000503
   Trinh S, 2019, ASIA-PAC J ONCOL NUR, V6, P154, DOI 10.4103/apjon.apjon_3_19
   Usui Yuko, 2017, J Thorac Oncol, V12, pe41, DOI 10.1016/j.jtho.2016.12.015
   Vajaitu C, 2018, J IMMUNOL RES, V2018, DOI 10.1155/2018/4625472
   Vighi G, 2008, CLIN EXP IMMUNOL, V153, P3, DOI 10.1111/j.1365-2249.2008.03713.x
   Villadolid J, 2015, TRANSL LUNG CANCER R, V4, P560, DOI 10.3978/j.issn.2218-6751.2015.06.06
   von Euw E, 2009, J TRANSL MED, V7, DOI 10.1186/1479-5876-7-35
   Voorwerk L, 2019, NAT MED, V25, P920, DOI 10.1038/s41591-019-0432-4
   Walle T, 2018, THER ADV MED ONCOL, V10, DOI 10.1177/1758834017742575
   Wang KP, 2017, J IMMUNOL, V198
   Wang L, 2008, P NATL ACAD SCI USA, V105, P9331, DOI 10.1073/pnas.0710441105
   Weber JS, 2019, J CLIN ONCOL, V37, DOI 10.1200/JCO.2019.37.15_suppl.100
   Weber JS, 2012, J CLIN ONCOL, V30, P2691, DOI 10.1200/JCO.2012.41.6750
   Wu HJ, 2012, GUT MICROBES, V3, P4, DOI 10.4161/gmic.19320
   Xu BB, 2014, AM J PHYSIOL-LUNG C, V307, pL497, DOI 10.1152/ajplung.00125.2014
   Yang D, 2017, IMMUNOL REV, V280, P41, DOI 10.1111/imr.12577
   Yang JF, 2014, TRENDS PHARMACOL SCI, V35, P493, DOI 10.1016/j.tips.2014.07.006
   Yao YK, 2017, NAT COMMUN, V8, DOI 10.1038/ncomms15402
   Yasuda K, 2019, SEMIN IMMUNOPATHOL, V41, P283, DOI 10.1007/s00281-019-00733-8
   Yu GT, 2016, ONCOIMMUNOLOGY, V5, DOI 10.1080/2162402X.2016.1151594
   Zhao S, 2019, LUNG CANCER, V130, P10, DOI 10.1016/j.lungcan.2019.01.017
   Zheng SG, 2008, INT J CLIN EXP MED, V1, P192
NR 144
TC 53
Z9 59
U1 0
U2 11
PU FRONTIERS MEDIA SA
PI LAUSANNE
PA AVENUE DU TRIBUNAL FEDERAL 34, LAUSANNE, CH-1015, SWITZERLAND
SN 1664-3224
J9 FRONT IMMUNOL
JI Front. Immunol.
PD SEP 26
PY 2019
VL 10
AR 2254
DI 10.3389/fimmu.2019.02254
PG 19
WC Immunology
WE Science Citation Index Expanded (SCI-EXPANDED)
SC Immunology
GA JA7TI
UT WOS:000488049200001
PM 31616428
OA Green Published, gold
DA 2025-02-18
ER

PT J
AU Benguettat, O
   Jneid, R
   Soltys, J
   Loudhaief, R
   Brun-Barale, A
   Osman, D
   Gallet, A
AF Benguettat, Olivia
   Jneid, Rouba
   Soltys, Julie
   Loudhaief, Rihab
   Brun-Barale, Alexandra
   Osman, Dani
   Gallet, Armel
TI The DH31/CGRP enteroendocrine peptide triggers intestinal contractions
   favoring the elimination of opportunistic bacteria
SO PLOS PATHOGENS
LA English
DT Article
ID GENE-RELATED PEPTIDE; TRPA1 CHANNEL; SMOOTH-MUSCLE; DUAL OXIDASE;
   GUINEA-PIG; DROSOPHILA; GUT; CELLS; RECEPTOR; CGRP
AB The digestive tract is the first organ affected by the ingestion of foodborne bacteria. While commensal bacteria become resident, opportunistic or virulent bacteria are eliminated from the gut by the local innate immune system. Here we characterize a new mechanism of defense, independent of the immune system, in Drosophila melanogaster. We observed strong contractions of longitudinal visceral muscle fibers for the first 2 hours following bacterial ingestion. We showed that these visceral muscle contractions are induced by immune reactive oxygen species (ROS) that accumulate in the lumen and depend on the ROS-sensing TRPA1 receptor. We then demonstrate that both ROS and TRPA1 are required in a subset of anterior enteroendocrine cells for the release of the DH31 neuropeptide which activates its receptor in the neighboring visceral muscles. The resulting contractions of the visceral muscles favors quick expulsion of the bacteria, limiting their presence in the gut. Our results unveil a precocious mechanism of defense against ingested opportunistic bacteria, whether they are Gram-positive like Bacillus thuringiensis or Gram-negative like Erwinia carotovora carotovora. Finally, we found that the human homolog of DH31, CGRP, has a conserved function in Drosophila.
C1 [Benguettat, Olivia; Jneid, Rouba; Soltys, Julie; Loudhaief, Rihab; Brun-Barale, Alexandra; Gallet, Armel] Univ Cote Azur, CNRS, INRA, ISA, Nice, France.
   [Jneid, Rouba; Osman, Dani] Lebanese Univ, LBA3B, EDST, Fac Sci 3, Tripoli, Lebanon.
   [Jneid, Rouba; Osman, Dani] Lebanese Univ, LBA3B, EDST, Azm Ctr Res Biotechnol & Its Applicat, Tripoli, Lebanon.
C3 Centre National de la Recherche Scientifique (CNRS); Universite Cote
   d'Azur; INRAE; Lebanese University; Lebanese University
RP Gallet, A (corresponding author), Univ Cote Azur, CNRS, INRA, ISA, Nice, France.
EM gallet@unice.fr
RI GALLET, Armel/B-4251-2012
OI OSMAN, Dani/0000-0003-3880-3098; Jneid, Compte/0009-0003-3102-2472;
   Armel, Gallet/0000-0002-2054-4780
FU Region Provence Alpes Cote d'Azur, Departement des Alpes-Maritimes;
   Agence Nationale de la Recherche [ANR-13-CESA-0003-01]; Ministere de
   l'Education Nationale, de l'Enseignement Superieur et de la Recherche;
   association AZM SAADE; Agence Nationale de la Recherche (ANR)
   [ANR-13-CESA-0003] Funding Source: Agence Nationale de la Recherche
   (ANR)
FX This work was supported from Region Provence Alpes Cote d'Azur,
   Departement des Alpes-Maritimes and the Agence Nationale de la Recherche
   (ANR-13-CESA-0003-01 to AG). RL was supported by a grant from the
   Ministere de l'Education Nationale, de l'Enseignement Superieur et de la
   Recherche. RJ was supported by a grant from the association AZM & SAADE.
   The funders had no role in study design, data collection and analysis,
   decision to publish, or preparation of the manuscript.
CR ALIZADEH H, 1987, GASTROENTEROLOGY, V93, P784, DOI 10.1016/0016-5085(87)90441-0
   Beebe K, 2015, G3-GENES GENOM GENET, V5, P1517, DOI 10.1534/g3.115.019117
   Beehler-Evans R, 2015, DEVELOPMENT, V142, P654, DOI 10.1242/dev.114959
   Benemei S, 2014, BRIT J PHARMACOL, V171, P2552, DOI 10.1111/bph.12512
   BLENNERHASSETT MG, 1992, AM J PHYSIOL, V262, pG1041, DOI 10.1152/ajpgi.1992.262.6.G1041
   BORTOFF A, 1968, AM J PHYSIOL, V215, P889, DOI 10.1152/ajplegacy.1968.215.4.889
   Buchon N, 2013, CELL REP, V3, P1725, DOI 10.1016/j.celrep.2013.04.001
   Buchon N, 2010, BMC BIOL, V8, DOI 10.1186/1741-7007-8-152
   Buchon N, 2009, GENE DEV, V23, P2333, DOI 10.1101/gad.1827009
   Capo F, 2016, DEV COMP IMMUNOL, V64, P11, DOI 10.1016/j.dci.2016.01.001
   CHANG CP, 1993, NEURON, V11, P1187, DOI 10.1016/0896-6273(93)90230-O
   Chen TW, 2013, NATURE, V499, P295, DOI 10.1038/nature12354
   Chen X, 2011, CHEM COMMUN, V47, P4373, DOI 10.1039/c1cc10589b
   Choi C, 2009, CURR BIOL, V19, P1167, DOI 10.1016/j.cub.2009.06.029
   Coast GM, 2001, J EXP BIOL, V204, P1795
   de Juan-Sanz J, 2017, NEURON, V93, P867, DOI 10.1016/j.neuron.2017.01.010
   Du EJ, 2016, PLOS GENET, V12, DOI 10.1371/journal.pgen.1005773
   Dutta D, 2015, CELL REP, V12, P346, DOI 10.1016/j.celrep.2015.06.009
   FARGEAS MJ, 1985, PEPTIDES, V6, P1167, DOI 10.1016/0196-9781(85)90445-0
   FLUHMANN B, 1995, BIOCHEM BIOPH RES CO, V206, P341, DOI 10.1006/bbrc.1995.1047
   Furness JB, 2013, NAT REV GASTRO HEPAT, V10, P729, DOI 10.1038/nrgastro.2013.180
   Goda T, 2016, J NEUROSCI, V36, P11739, DOI 10.1523/JNEUROSCI.0964-16.2016
   GONZALEZ JM, 1982, P NATL ACAD SCI-BIOL, V79, P6951, DOI 10.1073/pnas.79.22.6951
   GROSSI L, 1993, GASTROENTEROLOGY, V104, P1049, DOI 10.1016/0016-5085(93)90273-F
   Ha EM, 2005, SCIENCE, V310, P847, DOI 10.1126/science.1117311
   Ha EM, 2005, DEV CELL, V8, P125, DOI 10.1016/j.devcel.2004.11.007
   Ha EM, 2009, NAT IMMUNOL, V10, P949, DOI 10.1038/ni.1765
   Han ZY, 2016, PROGNOST SYST HEALT
   Jardin I, 2017, FRONT PHYSIOL, V8, DOI 10.3389/fphys.2017.00392
   Johnson EC, 2005, J EXP BIOL, V208, P1239, DOI 10.1242/jeb.01529
   Kaiser EA, 2017, NEUROPEPTIDES, V64, P95, DOI 10.1016/j.npep.2016.11.004
   Katanaev VL, 2008, EMBO J, V27, P509, DOI 10.1038/sj.emboj.7601981
   Keita S, 2017, J INSECT PHYSIOL, V99, P25, DOI 10.1016/j.jinsphys.2017.02.004
   Khan WI, 2006, CLIN EXP IMMUNOL, V143, P389, DOI 10.1111/j.1365-2249.2005.02979.x
   Khan WI, 2001, INFECT IMMUN, V69, P838, DOI 10.1128/IAI.69.2.838-844.2001
   Kim JM, 2014, INTEST RES, V12, P20, DOI 10.5217/ir.2014.12.1.20
   Kim SH, 2014, FRONT CELL INFECT MI, V3, DOI 10.3389/fcimb.2013.00116
   Kunst M, 2014, CURR BIOL, V24, P2652, DOI 10.1016/j.cub.2014.09.077
   Kunze WAA, 1999, ANNU REV PHYSIOL, V61, P117, DOI 10.1146/annurev.physiol.61.1.117
   Kuraishi T, 2011, P NATL ACAD SCI USA, V108, P15966, DOI 10.1073/pnas.1105994108
   Kwon Y, 2008, NAT NEUROSCI, V11, P871, DOI 10.1038/nn.2170
   LaJeunesse Dennis R., 2010, BMC Physiology, V10, P14, DOI 10.1186/1472-6793-10-14
   Lapointe TK, 2011, CHANNELS, V5, P525, DOI 10.4161/chan.5.6.18016
   Lee KA, 2015, CELL HOST MICROBE, V17, P191, DOI 10.1016/j.chom.2014.12.012
   Lee KA, 2013, CELL, V153, P797, DOI 10.1016/j.cell.2013.04.009
   Lemaitre B, 2013, ANNU REV GENET, V47, P377, DOI 10.1146/annurev-genet-111212-133343
   Lentle RG, 2015, J COMP PHYSIOL B, V185, P369, DOI 10.1007/s00360-015-0889-5
   Loudhaief R, 2017, DEVELOPMENT, V144, P808, DOI 10.1242/dev.142539
   Mace OJ, 2015, PHARMACOL RES PERSPE, V3, DOI 10.1002/prp2.155
   Mason BN, 2017, J NEUROSCI, V37, P204, DOI 10.1523/JNEUROSCI.2967-16.2016
   McGuire SE, 2003, SCIENCE, V302, P1765, DOI 10.1126/science.1089035
   Micchelli CA, 2014, METHODS, V68, P273, DOI 10.1016/j.ymeth.2014.03.022
   Ogawa N, 2016, CELL CALCIUM, V60, P115, DOI 10.1016/j.ceca.2016.02.009
   Park D, 2008, PLOS ONE, V3, DOI 10.1371/journal.pone.0001896
   Park JH, 2016, FEBS LETT, V590, P493, DOI 10.1002/1873-3468.12073
   Pelaseyed T, 2014, IMMUNOL REV, V260, P8, DOI 10.1111/imr.12182
   Peterson LW, 2014, NAT REV IMMUNOL, V14, P141, DOI 10.1038/nri3608
   Pfaffl MW, 2001, NUCLEIC ACIDS RES, V29, DOI 10.1093/nar/29.9.e45
   Plourde V, 1997, AM J PHYSIOL-GASTR L, V273, pG191, DOI 10.1152/ajpgi.1997.273.1.G191
   Russell FA, 2014, PHYSIOL REV, V94, P1099, DOI 10.1152/physrev.00034.2013
   Scopelliti A, 2014, CURR BIOL, V24, P1199, DOI 10.1016/j.cub.2014.04.007
   Shahbazi F, 1998, AM J PHYSIOL-REG I, V275, pR19, DOI 10.1152/ajpregu.1998.275.1.R19
   Shibata T, 2015, PLOS PATHOG, V11, DOI 10.1371/journal.ppat.1005244
   Sun GP, 2014, CURR TOP DEV BIOL, V108, P95, DOI 10.1016/B978-0-12-391498-9.00003-6
   SUN YD, 1991, J PHARMACOL EXP THER, V259, P947
   Vallance BA, 1997, AM J PHYSIOL-GASTR L, V272, pG321, DOI 10.1152/ajpgi.1997.272.2.G321
   Vanderveken M, 2014, ARCH INSECT BIOCHEM, V85, P76, DOI 10.1002/arch.21144
   Worthington JJ, 2017, MUCOSAL IMMUNOL, V30, P73
   Yoshikawa R, 2011, BIOCHEM BIOPH RES CO, V410, P389, DOI 10.1016/j.bbrc.2011.05.141
   Zhao AP, 2003, J IMMUNOL, V171, P948, DOI 10.4049/jimmunol.171.2.948
NR 70
TC 52
Z9 54
U1 2
U2 10
PU PUBLIC LIBRARY SCIENCE
PI SAN FRANCISCO
PA 1160 BATTERY STREET, STE 100, SAN FRANCISCO, CA 94111 USA
SN 1553-7366
EI 1553-7374
J9 PLOS PATHOG
JI PLoS Pathog.
PD SEP
PY 2018
VL 14
IS 9
AR e1007279
DI 10.1371/journal.ppat.1007279
PG 26
WC Microbiology; Parasitology; Virology
WE Science Citation Index Expanded (SCI-EXPANDED)
SC Microbiology; Parasitology; Virology
GA GY9OA
UT WOS:000448975900021
PM 30180210
OA Green Published, Green Submitted, gold
DA 2025-02-18
ER

PT J
AU García-Roa, R
   Domínguez-Santos, R
   Pérez-Brocal, V
   Latorre, AMA
   Carazo, P
   Moya, A
   Latorre, A
AF Garcia-Roa, Roberto
   Dominguez-Santos, Rebeca
   Perez-Brocal, Vicente
   Amparo Latorre, Andres Moya
   Carazo, Pau
   Moya, Andres
   Latorre, Amparo
TI Kin recognition in <i>Drosophila</i>: rearing environment and
   relatedness can modulate gut microbiota and cuticular hydrocarbon odour
   profiles
SO OIKOS
LA English
DT Article
DE chemical communication; Drosophila; gut microbiota; kin recognition; kin
   selection; sexual conflict; social recognition
ID MAJOR HISTOCOMPATIBILITY COMPLEX; INBREEDING AVOIDANCE; HOST GENOTYPE;
   MATE CHOICE; EVOLUTION; MELANOGASTER; PREFERENCE; COMMUNICATION;
   SYSTEMS; GENES
AB From inbreeding avoidance to kin-selected cooperation, social behaviours are frequently reliant on kin recognition. However, kin recognition mechanisms are costly to evolve and currently not very well understood. Recent evidence suggests that, by altering their host's odour, gut and other host-associated microorganisms may provide a promising avenue for understanding kin recognition. In Drosophila melanogaster, kin recognition can mediate mate choice, sexual conflict and larval competition/cooperation, underscoring its important functional role. As is commonly the case, kin recognition in this species depends on both familiarity (i.e. shared rearing environment) and relatedness, and seems to rely mainly on body odours determined by cuticular hydrocarbons. Here, we investigated the degree to which larval rearing environment and relatedness (full-sibs versus unrelated) determine co-variation between gut microbiota and cuticular hydrocarbons in D. melanogaster. We found that rearing environment strongly determined microbiota composition and cuticular hydrocarbon profiles, but that these effects were independent from each other. In contrast, relatedness did not influence microbiota composition, but had a strong influence on microbiota diversity, which in turn covaried significantly with cuticular hydrocarbon profiles. Our results show that, in D. melanogaster, odours may convey information about both familiarity and relatedness via an interaction between: 1) direct effects of the rearing environment on cuticular hydrocarbons and 2) indirect effects of relatedness on cuticular hydrocarbons via gut microbiota diversity.
C1 [Garcia-Roa, Roberto; Carazo, Pau] Univ Valencia, Ethol Lab, Cavanilles Inst Biodivers & Evolut Biol, Valencia, Spain.
   [Dominguez-Santos, Rebeca; Moya, Andres; Latorre, Amparo] Univ Valencia, Inst Integrat Syst Biol, CSIC, Valencia, Spain.
   [Perez-Brocal, Vicente; Moya, Andres; Latorre, Amparo] Fdn Promot Sanit & Biomed Res Valencia Reg FISABI, Publ Hlth, Valencia, Spain.
   [Perez-Brocal, Vicente] CIBER Epidemiol & Publ Hlth CIBERESP, Madrid, Spain.
C3 University of Valencia; Consejo Superior de Investigaciones Cientificas
   (CSIC); University of Valencia; CIBER - Centro de Investigacion
   Biomedica en Red; CIBERESP
RP García-Roa, R (corresponding author), Univ Valencia, Ethol Lab, Cavanilles Inst Biodivers & Evolut Biol, Valencia, Spain.
EM roberto.garcia.roa@gmail.com
RI Carazo, Pau/B-3311-2011; Perez Brocal, Vicente/K-3627-2014
OI Perez Brocal, Vicente/0000-0002-1927-9676
FU Ministerio de Educacion Cultura y Deportes postdoc grant grant (Juan de
   la Cierva Formacion) [FJC2018-037058-I]; 'Ramon y Cajal' research
   fellowship [RYC-2013-12998]; European Regional Development Fund (FEDER);
   Generalitat Valenciana [SEJI/2018/037]; BBVA Foundation; MINECO
   [PID2019-105969GB-I00, PGC2018-099344-B-I00, CGL2017-89052-P]; PROMETEO
   project by the Generalitat Valenciana [Prometeo/2018/A/133]
FX RGR was supported by a Ministerio de Educacion Cultura y Deportes
   postdoc grant grant (Juan de la Cierva Formacion FJC2018-037058-I). PC
   was supported by a `Ramon y Cajal' research fellowship (RYC-2013-12998).
   RGR and the research described here were supported by a MINECO
   Excelencia (CGL2017-89052-P to PC) co-funded by the European Regional
   Development Fund (FEDER), a SEJI research grant by the Generalitat
   Valenciana (SEJI/2018/037 to PC) and a 2018 Leonardo Grant for
   Researchers and Cultural Creators from the BBVA Foundation (to PC). AL
   was supported by a MINECO project (PGC2018-099344-B-I00). AM was
   supported by a MINECO project (PID2019-105969GB-I00) co-funded by a
   PROMETEO project by the Generalitat Valenciana (Prometeo/2018/A/133).
   Conflict of interest -The authors declare no competing financial
   interests.
CR Adair KL, 2017, CURR OPIN MICROBIOL, V35, P23, DOI 10.1016/j.mib.2016.11.002
   Anderson MJ, 2003, ECOLOGY, V84, P511, DOI 10.1890/0012-9658(2003)084[0511:CAOPCA]2.0.CO;2
   Anderson MJ, 2008, PERMANOVA PRIMER GUI
   Banks JC, 2009, ENVIRON MICROBIOL, V11, P577, DOI 10.1111/j.1462-2920.2008.01816.x
   Bates D., 2007, R Package Version
   BEECHER MD, 1982, AM ZOOL, V22, P477
   Benson AK, 2010, P NATL ACAD SCI USA, V107, P18933, DOI 10.1073/pnas.1007028107
   Blaul B, 2014, INSECT BIOCHEM MOLEC, V51, P33, DOI 10.1016/j.ibmb.2014.05.007
   Bolnick DI, 2014, MOL ECOL, V23, P4831, DOI 10.1111/mec.12846
   Bourke AFG, 2011, OX ECOL EV, P1, DOI 10.1093/acprof:oso/9780199231157.001.0001
   Bradbury J. W., 2011, Principles of Animal Communication
   Broderick NA, 2012, GUT MICROBES, V3, P307, DOI 10.4161/gmic.19896
   BROWN JL, 1994, AM NAT, V143, P435, DOI 10.1086/285612
   Callahan BJ, 2016, NAT METHODS, V13, P581, DOI [10.1038/NMETH.3869, 10.1038/nmeth.3869]
   Carazo P, 2014, NATURE, V505, P672, DOI 10.1038/nature12949
   Carmody RN, 2015, CELL HOST MICROBE, V17, P72, DOI 10.1016/j.chom.2014.11.010
   Carthey AJR, 2018, TRENDS ECOL EVOL, V33, P885, DOI 10.1016/j.tree.2018.08.010
   Clancy David J., 2001, Drosophila Information Service, V84, P168
   De Palma G, 2010, CURR ISSUES MOL BIOL, V12, P1
   Dombrovski M, 2017, CURR BIOL, V27, P2821, DOI 10.1016/j.cub.2017.07.054
   Duthie AB, 2016, AM NAT, V188, P651, DOI 10.1086/688919
   Engl T, 2018, NAT PROD REP, V35, P386, DOI [10.1039/C7NP00068E, 10.1039/c7np00068e]
   Ezenwa VO, 2014, BIOESSAYS, V36, P847, DOI 10.1002/bies.201400016
   Farine JP, 2012, PLOS ONE, V7, DOI 10.1371/journal.pone.0040396
   Fedina TY, 2012, PLOS ONE, V7, DOI 10.1371/journal.pone.0049799
   Ferveur JF, 2005, BEHAV GENET, V35, P279, DOI 10.1007/s10519-005-3220-5
   Fisher AM, 2021, FUNCT ECOL, V35, P2707, DOI 10.1111/1365-2435.13913
   Frank S. A., 1998, Foundations of Social Evolution
   Fung TC, 2017, NAT NEUROSCI, V20, P145, DOI 10.1038/nn.4476
   GAMBOA GJ, 1991, ETHOLOGY, V88, P109
   García-Roa R, 2017, SCI REP-UK, V7, DOI 10.1038/s41598-017-06323-8
   GORMAN ML, 1976, ANIM BEHAV, V24, P141, DOI 10.1016/S0003-3472(76)80107-8
   GROSBERG RK, 1988, Q REV BIOL, V63, P377, DOI 10.1086/416026
   Grosser S, 2019, MOL ECOL, V28, P2406, DOI 10.1111/mec.15070
   HAMILTON WD, 1964, J THEOR BIOL, V7, P1, DOI 10.1016/0022-5193(64)90039-6
   Henneken J, 2017, FRONT ECOL EVOL, V4, DOI 10.3389/fevo.2016.00145
   Heys C, 2018, FRONT ECOL EVOL, V6, DOI 10.3389/fevo.2018.00029
   Hird SM, 2015, FRONT MICROBIOL, V6, DOI [10.3389/fmicb.2075.01403, 10.3389/fmicb.2015.01403]
   Johansson BG, 2007, BIOL REV, V82, P265, DOI 10.1111/j.1469-185X.2007.00009.x
   Khodaei L, 2019, J EVOLUTION BIOL, V32, P1352, DOI 10.1111/jeb.13531
   Kurvers RHJM, 2013, ANIM BEHAV, V86, P993, DOI 10.1016/j.anbehav.2013.09.001
   Langmead B, 2012, NAT METHODS, V9, P357, DOI [10.1038/NMETH.1923, 10.1038/nmeth.1923]
   Le Page S, 2017, P ROY SOC B-BIOL SCI, V284, DOI 10.1098/rspb.2017.0441
   Leftwich PT, 2017, P NATL ACAD SCI USA, V114, P12767, DOI 10.1073/pnas.1708345114
   Lewis Zenobia, 2014, Gut Microbes, V5, P541, DOI 10.4161/gmic.29153
   Lizé A, 2014, ISME J, V8, P469, DOI 10.1038/ismej.2013.157
   Lizé A, 2013, TRENDS ECOL EVOL, V28, P325, DOI 10.1016/j.tree.2012.10.013
   Loyau A, 2012, PLOS ONE, V7, DOI 10.1371/journal.pone.0051293
   Lymbery SJ, 2019, P ROY SOC B-BIOL SCI, V286, DOI 10.1098/rspb.2018.2589
   Lymbery SJ, 2017, P ROY SOC B-BIOL SCI, V284, DOI 10.1098/rspb.2017.1984
   Mack PD, 2002, EVOLUTION, V56, P1789, DOI 10.1111/j.0014-3820.2002.tb00192.x
   MANNING CJ, 1992, NATURE, V360, P581, DOI 10.1038/360581a0
   Muegge BD, 2011, SCIENCE, V332, P970, DOI 10.1126/science.1198719
   Najarro MA, 2015, PEERJ, V3, DOI 10.7717/peerj.1173
   Obadia B, 2018, P NATL ACAD SCI USA, V115, pE4547, DOI 10.1073/pnas.1804948115
   Oksanen J., 2007, COMMUNITY ECOLOGY PA, V10, P631, DOI DOI 10.1111/J.1654-1103.2003.TB02228.X
   PARTRIDGE L, 1983, ANIM BEHAV, V31, P871, DOI 10.1016/S0003-3472(83)80242-5
   Pavkovic-Lucic S, 2016, CHEM BIODIVERS, V13, P224, DOI 10.1002/cbdv.201500064
   PENN DJ, 2010, AN BEHAV EV MECH, P55
   Puurtinen M, 2011, EVOLUTION, V65, P1501, DOI 10.1111/j.1558-5646.2010.01217.x
   Robinson SP, 2012, J EVOLUTION BIOL, V25, P716, DOI 10.1111/j.1420-9101.2012.02466.x
   Salzman NH, 2011, CURR OPIN MICROBIOL, V14, P99, DOI 10.1016/j.mib.2010.09.018
   Schultzhaus JN, 2018, SCI REP-UK, V8, DOI 10.1038/s41598-018-23662-2
   Schultzhaus JN, 2017, ANIM BEHAV, V123, P317, DOI 10.1016/j.anbehav.2016.11.012
   Shapira M, 2016, TRENDS ECOL EVOL, V31, P539, DOI 10.1016/j.tree.2016.03.006
   Sharon G, 2010, P NATL ACAD SCI USA, V107, P20051, DOI 10.1073/pnas.1009906107
   Smith CCR, 2015, ISME J, V9, P2515, DOI 10.1038/ismej.2015.64
   Smith J. M., 1964, Nature, V201, P1145, DOI 10.1038/2011145a0
   South SH, 2011, EVOLUTION, V65, P1594, DOI 10.1111/j.1558-5646.2011.01233.x
   Spor A, 2011, NAT REV MICROBIOL, V9, P279, DOI 10.1038/nrmicro2540
   Szulkin M, 2013, TRENDS ECOL EVOL, V28, P205, DOI 10.1016/j.tree.2012.10.016
   Tan CKW, 2013, P ROY SOC B-BIOL SCI, V280, DOI 10.1098/rspb.2013.1691
   Toivanen P, 2001, INFECT IMMUN, V69, P2372, DOI 10.1128/IAI.69.4.2372-2377.2001
   Turnbaugh PJ, 2009, NATURE, V457, P480, DOI 10.1038/nature07540
   Waite DW, 2014, FRONT MICROBIOL, V5, DOI 10.3389/fmicb.2014.00223
   West SA, 2009, MONOGR POPUL BIOL, V44, P162
   Wong CNA, 2011, ENVIRON MICROBIOL, V13, P1889, DOI 10.1111/j.1462-2920.2011.02511.x
   Wyatt TD, 2014, PHEROMONES AND ANIMAL BEHAVIOR: CHEMICAL SIGNALS AND SIGNATURES, 2ND EDITION, P1
   Yatsunenko T, 2012, NATURE, V486, P222, DOI 10.1038/nature11053
   Zmora N, 2019, NAT REV GASTRO HEPAT, V16, P35, DOI 10.1038/s41575-018-0061-2
   Zoetendal Erwin G., 2001, Microbial Ecology in Health and Disease, V13, P129, DOI 10.1080/089106001750462669
NR 81
TC 7
Z9 7
U1 2
U2 21
PU WILEY
PI HOBOKEN
PA 111 RIVER ST, HOBOKEN 07030-5774, NJ USA
SN 0030-1299
EI 1600-0706
J9 OIKOS
JI Oikos
PD APR
PY 2022
VL 2022
IS 4
DI 10.1111/oik.08755
EA JAN 2022
PG 9
WC Ecology
WE Science Citation Index Expanded (SCI-EXPANDED)
SC Environmental Sciences & Ecology
GA 0E4WE
UT WOS:000743332200001
DA 2025-02-18
ER

PT J
AU Jehrke, L
   Stewart, FA
   Droste, A
   Beller, M
AF Jehrke, Lisa
   Stewart, Fiona A.
   Droste, Andrea
   Beller, Mathias
TI The impact of genome variation and diet on the metabolic phenotype and
   microbiome composition of <i>Drosophila melanogaster</i>
SO SCIENTIFIC REPORTS
LA English
DT Article
ID GUT MICROBIOTA; GENE-EXPRESSION; FRUIT-FLY; OBESITY; DIVERSITY;
   RECEPTOR; HOST; SEX
AB The metabolic phenotype of an organism depends on a complex regulatory network, which integrates the plethora of intrinsic and external information and prioritizes the flow of nutrients accordingly. Given the rise of metabolic disorders including obesity, a detailed understanding of this regulatory network is in urgent need. Yet, our level of understanding is far from completeness and complicated by the discovery of additional layers in metabolic regulation, such as the impact of the microbial community present in the gut on the hosts' energy storage levels. Here, we investigate the interplay between genome variation, diet and the gut microbiome in the shaping of a metabolic phenotype. For this purpose, we reared a set of fully sequenced wild type Drosophila melanogaster flies under basal and nutritionally challenged conditions and performed metabolic and microbiome profiling experiments. Our results introduce the fly as a model system to investigate the impact of genome variation on the metabolic response to diet alterations and reveal candidate single nucleotide polymorphisms associated with different metabolic traits, as well as metabolite-metabolite and metabolite-microbe correlations. Intriguingly, the dietary changes affected the microbiome composition less than anticipated. These results challenge the current view of a rapidly changing microbiome in response to environmental fluctuations.
C1 [Jehrke, Lisa; Stewart, Fiona A.; Droste, Andrea; Beller, Mathias] Heinrich Heine Univ, Inst Math Modeling Biol Syst, Dusseldorf, Germany.
   [Jehrke, Lisa; Stewart, Fiona A.; Droste, Andrea; Beller, Mathias] Heinrich Heine Univ, Syst Biol Lipid Metab, Dusseldorf, Germany.
C3 Heinrich Heine University Dusseldorf; Heinrich Heine University
   Dusseldorf
RP Beller, M (corresponding author), Heinrich Heine Univ, Inst Math Modeling Biol Syst, Dusseldorf, Germany.; Beller, M (corresponding author), Heinrich Heine Univ, Syst Biol Lipid Metab, Dusseldorf, Germany.
EM mathias.beller@hhu.de
RI Beller, Mathias/AAF-9153-2020
OI Stewart, Fiona Anne/0000-0002-1029-5768; Beller,
   Mathias/0000-0003-0987-0080
FU Bundesministerium fur Bildung und Forschung (BMBF) [031A306]
FX We thank Sandra Karpinski, Petra Kolkhof, Stefanie Pierlings and Kevin
   Kuder for technical help. The project was financed through the
   Bundesministerium fur Bildung und Forschung (BMBF) grant 031A306 to M.
   Beller. We thank Prof. Karl Kohrer from the Genomics & Transcriptomics
   Lab of the Heinrich-Heine-University, Duesseldorf for the sequencing.
CR AbuShumays RL, 1997, DEV GENET, V20, P11, DOI 10.1002/(SICI)1520-6408(1997)20:1<11::AID-DVG2>3.0.CO;2-C
   Al-Anzi B, 2010, CURR BIOL, V20, P969, DOI 10.1016/j.cub.2010.04.039
   Backhaus B, DROSOPHILA INFORM SE, V60, P210
   Bäckhed F, 2004, P NATL ACAD SCI USA, V101, P15718, DOI 10.1073/pnas.0407076101
   Baumbach J, 2014, CELL METAB, V19, P331, DOI 10.1016/j.cmet.2013.12.004
   Bergey D. H., 2005, BERGEYS MANUAL DETER
   Bergman P, 2017, CURR TOP DEV BIOL, V121, P29, DOI 10.1016/bs.ctdb.2016.07.002
   Best D. J., 1975, Applied Statistics, V24, P377, DOI 10.2307/2347111
   Blum JE, 2013, MBIO, V4, DOI 10.1128/mBio.00860-13
   Broderick NA, 2014, MBIO, V5, DOI 10.1128/mBio.01117-14
   Burmester T, 1999, EUR J BIOCHEM, V262, P49, DOI 10.1046/j.1432-1327.1999.00315.x
   Carone BR, 2010, CELL, V143, P1084, DOI 10.1016/j.cell.2010.12.008
   Carvalho M, 2012, MOL SYST BIOL, V8, DOI 10.1038/msb.2012.29
   Chandler JA, 2011, PLOS GENET, V7, DOI 10.1371/journal.pgen.1002272
   Chaston JM, 2014, MBIO, V5, DOI 10.1128/mBio.01631-14
   Chintapalli VR, 2013, PLOS ONE, V8, DOI 10.1371/journal.pone.0078066
   Clair SLS, 2017, GENETICS, V207, P1255, DOI 10.1534/genetics.117.300201
   Combe BE, 2014, PLOS ONE, V9, DOI 10.1371/journal.pone.0094729
   Cox JE, 2017, GENETICS, V206, P1169, DOI 10.1534/genetics.117.200014
   David LA, 2014, NATURE, V505, P559, DOI 10.1038/nature12820
   Devaraj S, 2013, CLIN CHEM, V59, P617, DOI 10.1373/clinchem.2012.187617
   Diament A L, 2003, Obes Rev, V4, P249, DOI 10.1046/j.1467-789X.2003.00113.x
   Douglas AE, 2015, ANNU REV ENTOMOL, V60, P17, DOI 10.1146/annurev-ento-010814-020822
   Duca FA, 2014, DIABETES, V63, P1624, DOI 10.2337/db13-1526
   Dutton H, 2017, SYST REV-LONDON, V6, DOI 10.1186/s13643-017-0565-9
   Ejtahed H.-S., 2017, ALTERNATIVE THERAPIE
   Fink C, 2013, APPL ENVIRON MICROB, V79, P6984, DOI 10.1128/AEM.01903-13
   Flint HJ, 2012, NUTR REV, V70, pS10, DOI 10.1111/j.1753-4887.2012.00499.x
   Gramates LS, 2017, NUCLEIC ACIDS RES, V45, pD663, DOI 10.1093/nar/gkw1016
   Gutierrez E, 2007, NATURE, V445, P275, DOI 10.1038/nature05382
   LeBlanc JG, 2013, CURR OPIN BIOTECH, V24, P160, DOI 10.1016/j.copbio.2012.08.005
   Handke B, 2013, PLOS ONE, V8, DOI 10.1371/journal.pone.0067208
   Hildebrandt A, 2011, PLOS ONE, V6, DOI 10.1371/journal.pone.0023796
   Hoffman JM, 2014, AGING CELL, V13, P596, DOI 10.1111/acel.12215
   Huang JH, 2015, INSECT BIOCHEM MOLEC, V67, P15, DOI 10.1016/j.ibmb.2015.05.004
   Huang W, 2014, GENOME RES, V24, P1193, DOI 10.1101/gr.171546.113
   Hur SSJ, 2017, J MOL ENDOCRINOL, V58, pR159, DOI 10.1530/JME-16-0236
   Jumbo-Lucioni P, 2010, BMC GENOMICS, V11, DOI 10.1186/1471-2164-11-297
   Klindworth Anna, 2013, Nucleic Acids Res, V41, pe1, DOI 10.1093/nar/gks808
   Layalle S, 2005, GENES CELLS, V10, P119, DOI 10.1111/j.1365-2443.2005.00822.x
   Lee KS, 2004, J BIOL CHEM, V279, P50781, DOI 10.1074/jbc.M407842200
   Link JC, 2017, ANNU REV NUTR, V37, P225, DOI 10.1146/annurev-nutr-071816-064827
   Mackay TFC, 2012, NATURE, V482, P173, DOI 10.1038/nature10811
   Magnusson KR, 2015, NEUROSCIENCE, V300, P128, DOI 10.1016/j.neuroscience.2015.05.016
   Martino ME, 2017, CURR OPIN MICROBIOL, V38, P165, DOI 10.1016/j.mib.2017.06.004
   Matsuda Fumio, 2016, Mass Spectrom (Tokyo), V5, pS0052
   McFall-Ngai M, 2013, P NATL ACAD SCI USA, V110, P3229, DOI 10.1073/pnas.1218525110
   Merkey AB, 2011, J INSECT PHYSIOL, V57, P1437, DOI 10.1016/j.jinsphys.2011.07.013
   Metges CC, 2005, BRIT J NUTR, V94, P621, DOI 10.1079/BJN20051509
   Moessinger C, 2011, J BIOL CHEM, V286, P21330, DOI 10.1074/jbc.M110.202424
   Musselman LP, 2011, DIS MODEL MECH, V4, P842, DOI 10.1242/dmm.007948
   Nowacka-Woszuk J, 2008, J APPL GENET, V49, P373, DOI 10.1007/BF03195636
   Ooi JH, 2014, PLOS ONE, V9, DOI 10.1371/journal.pone.0086366
   Öst A, 2014, CELL, V159, P1352, DOI 10.1016/j.cell.2014.11.005
   Parisi M, 2004, GENOME BIOL, V5, DOI 10.1186/gb-2004-5-6-r40
   Parisi Michael, 2011, BMC Research Notes, V4, DOI 10.1186/1756-0500-4-198
   Paschos GK, 2017, TRENDS GENET, V33, P760, DOI 10.1016/j.tig.2017.07.010
   Pasco MY, 2012, PLOS ONE, V7, DOI 10.1371/journal.pone.0036583
   Pennington James E, 2002, J Insect Sci, V2, P15
   Pickard JM, 2017, IMMUNOL REV, V279, P70, DOI 10.1111/imr.12567
   Quast C., 2013, ENCY METAGENOMICS, P1, DOI [10.1007/978-1-4614-6418-1_250-6, DOI 10.1007/978-1-4614-6418-1_250-6]
   Reiling JH, 2004, GENE DEV, V18, P2879, DOI 10.1101/gad.322704
   Rhoades SD, 2018, J BIOL RHYTHM, V33, P126, DOI 10.1177/0748730417753003
   Ruden DM, 2005, ANNU REV NUTR, V25, P499, DOI 10.1146/annurev.nutr.25.050304.092708
   Scheitz CJF, 2013, PLOS ONE, V8, DOI 10.1371/journal.pone.0072726
   Schneider DI, 2014, BMC MICROBIOL, V14, DOI 10.1186/1471-2180-14-121
   Shohat-Tal A, 2015, NAT REV ENDOCRINOL, V11, P429, DOI 10.1038/nrendo.2015.64
   Singh V, 2017, J PROTEOME RES, V16, P3863, DOI 10.1021/acs.jproteome.7b00491
   Spiegelman BM, 2001, CELL, V104, P531, DOI 10.1016/S0092-8674(01)00240-9
   Staubach F, 2013, PLOS ONE, V8, DOI 10.1371/journal.pone.0070749
   Teleman AA, 2005, DEV CELL, V9, P271, DOI 10.1016/j.devcel.2005.07.004
   Tennessen JM, 2014, METHODS, V68, P105, DOI 10.1016/j.ymeth.2014.02.034
   Thuy A. P. N., 2017, METABOLIC PROFILING
   Torres-Fuentes C, 2017, LANCET GASTROENTEROL, V2, P747, DOI 10.1016/S2468-1253(17)30147-4
   Turnbaugh PJ, 2006, NATURE, V444, P1027, DOI 10.1038/nature05414
   Ugrankar R, 2015, NAT COMMUN, V6, DOI 10.1038/ncomms8102
   Unckless RL, 2015, G3-GENES GENOM GENET, V5, P417, DOI 10.1534/g3.114.016477
   Vacchini V, 2017, ENV MICROBIOL REP, V9, P91, DOI 10.1111/1758-2229.12505
   Venkatesh M, 2014, IMMUNITY, V41, P296, DOI 10.1016/j.immuni.2014.06.014
   Vuong HE, 2017, ANNU REV NEUROSCI, V40, P21, DOI 10.1146/annurev-neuro-072116-031347
   Walters KA, 2008, BIOL REPROD, V78, P380, DOI 10.1095/biolreprod.107.064089
   Werren JH, 2008, NAT REV MICROBIOL, V6, P741, DOI 10.1038/nrmicro1969
   Whon TW, 2017, ANTIOXID REDOX SIGN, V27, P1361, DOI 10.1089/ars.2016.6790
   Wong CNA, 2011, ENVIRON MICROBIOL, V13, P1889, DOI 10.1111/j.1462-2920.2011.02511.x
   Yang HW, 2017, BMC GENOMICS, V18, DOI 10.1186/s12864-017-3755-x
   Yasugi T, 2017, SCI REP-UK, V7, DOI 10.1038/s41598-017-01754-9
   Yoshida M, 2016, SCI REP-UK, V6, DOI 10.1038/srep30582
   Zhang R., 2015, CURRENT METABOLOMICS, V2, P174
   Zmora N, 2016, CELL HOST MICROBE, V19, P12, DOI 10.1016/j.chom.2015.12.016
NR 89
TC 38
Z9 44
U1 1
U2 18
PU NATURE PORTFOLIO
PI BERLIN
PA HEIDELBERGER PLATZ 3, BERLIN, 14197, GERMANY
SN 2045-2322
J9 SCI REP-UK
JI Sci Rep
PD APR 18
PY 2018
VL 8
AR 6215
DI 10.1038/s41598-018-24542-5
PG 15
WC Multidisciplinary Sciences
WE Science Citation Index Expanded (SCI-EXPANDED)
SC Science & Technology - Other Topics
GA GD1SS
UT WOS:000430282200023
PM 29670218
OA gold, Green Published
DA 2025-02-18
ER

PT J
AU Brown, JB
   Langley, SA
   Snijders, AM
   Wan, KH
   Morris, SNS
   Booth, BW
   Fisher, WW
   Hammonds, AS
   Park, S
   Weiszmann, R
   Yu, C
   Kirwan, JA
   Weber, RJM
   Viant, MR
   Mao, JH
   Celniker, SE
AF Brown, James B.
   Langley, Sasha A.
   Snijders, Antoine M.
   Wan, Kenneth H.
   Morris, Siti Nur Sarah
   Booth, Benjamin W.
   Fisher, William W.
   Hammonds, Ann S.
   Park, Soo
   Weiszmann, Richard
   Yu, Charles
   Kirwan, Jennifer A.
   Weber, Ralf J. M.
   Viant, Mark R.
   Mao, Jian-Hua
   Celniker, Susan E.
TI An integrated host-microbiome response to atrazine exposure mediates
   toxicity in <i>Drosophila</i>
SO COMMUNICATIONS BIOLOGY
LA English
DT Article
ID GUT MICROBIOTA; RNA-SEQ; GENE; POLYMORPHISMS; METABOLISM; CYTOSCAPE;
   SEQUENCE; GROWTH; ENERGY
AB Brown et al. apply integrated omics and phenotypic screening to assess the role of the gut microbiome in modulating host resilience in Drosophila melanogaster. They find that Acetobacter tropicalis in gnotobiotic animals, is sufficient to rescue increased atrazine toxicity, which could pave the way for biotic strategies to improve host resilience to environmental chemical exposure.
   The gut microbiome produces vitamins, nutrients, and neurotransmitters, and helps to modulate the host immune system-and also plays a major role in the metabolism of many exogenous compounds, including drugs and chemical toxicants. However, the extent to which specific microbial species or communities modulate hazard upon exposure to chemicals remains largely opaque. Focusing on the effects of collateral dietary exposure to the widely used herbicide atrazine, we applied integrated omics and phenotypic screening to assess the role of the gut microbiome in modulating host resilience in Drosophila melanogaster. Transcriptional and metabolic responses to these compounds are sex-specific and depend strongly on the presence of the commensal microbiome. Sequencing the genomes of all abundant microbes in the fly gut revealed an enzymatic pathway responsible for atrazine detoxification unique to Acetobacter tropicalis. We find that Acetobacter tropicalis alone, in gnotobiotic animals, is sufficient to rescue increased atrazine toxicity to wild-type, conventionally reared levels. This work points toward the derivation of biotic strategies to improve host resilience to environmental chemical exposures, and illustrates the power of integrative omics to identify pathways responsible for adverse health outcomes.
C1 [Brown, James B.] Lawrence Berkeley Natl Lab, Environm Genom & Syst Biol Div, Berkeley, CA 94720 USA.
   [Brown, James B.] Univ Birmingham, Ctr Computat Biol, Birmingham B15 2TT, W Midlands, England.
   [Brown, James B.] Univ Calif Berkeley, Dept Stat, Berkeley, CA 94720 USA.
   [Brown, James B.] Arva Intelligence Inc, Salt Lake City, UT 84101 USA.
   [Langley, Sasha A.; Snijders, Antoine M.; Wan, Kenneth H.; Morris, Siti Nur Sarah; Booth, Benjamin W.; Fisher, William W.; Hammonds, Ann S.; Park, Soo; Weiszmann, Richard; Yu, Charles; Mao, Jian-Hua; Celniker, Susan E.] Lawrence Berkeley Natl Lab, Biol Syst & Engn Div, Berkeley, CA 94720 USA.
   [Kirwan, Jennifer A.; Weber, Ralf J. M.; Viant, Mark R.] Univ Birmingham, Sch Biosci, Birmingham B15 2TT, W Midlands, England.
   [Yu, Charles] Genentech Inc, 1 DNA Way, San Francisco, CA 94080 USA.
   [Kirwan, Jennifer A.] Berlin Inst Hlth Charite, Anna Louisa Karsch Str, DE-10178 Berlin, Germany.
C3 United States Department of Energy (DOE); Lawrence Berkeley National
   Laboratory; University of Birmingham; University of California System;
   University of California Berkeley; United States Department of Energy
   (DOE); Lawrence Berkeley National Laboratory; University of Birmingham;
   Roche Holding; Genentech; Roche Holding USA; Berlin Institute of Health
RP Brown, JB (corresponding author), Lawrence Berkeley Natl Lab, Environm Genom & Syst Biol Div, Berkeley, CA 94720 USA.; Brown, JB (corresponding author), Univ Birmingham, Ctr Computat Biol, Birmingham B15 2TT, W Midlands, England.; Brown, JB (corresponding author), Univ Calif Berkeley, Dept Stat, Berkeley, CA 94720 USA.; Brown, JB (corresponding author), Arva Intelligence Inc, Salt Lake City, UT 84101 USA.; Celniker, SE (corresponding author), Lawrence Berkeley Natl Lab, Biol Syst & Engn Div, Berkeley, CA 94720 USA.
EM JBBrown@lbl.gov; SECelniker@lbl.gov
RI Fisher, Wayne/KHZ-8302-2024; Viant, Mark/B-6339-2009; Mao,
   Jian-Hua/EIZ-8595-2022
OI Viant, Mark/0000-0001-5898-4119; Kirwan, Jennifer/0000-0002-5423-1651;
   Wan, Kenneth/0000-0002-9203-1909; Mao, Jian-Hua/0000-0001-9320-6021;
   Brown, James/0000-0002-5898-5848; Snijders, Antoine/0000-0002-7086-1063
FU Laboratory Directed Research and Development Program of Lawrence
   Berkeley National Laboratory under U.S. Department of Energy
   [DE-AC02-05CH11231]; NIEHS [R01ES031322]
FX We thank members of the BDGP for their input. We thank the National
   Center for Genome Resources for PacBio sequencing of the fly microbes.
   We thank the UC Berkeley Fly Food Facility (Alison Killilea, Loida
   Pineda, and Sara Sosa) for fly food. We thank Martin Jones and Judith
   Ngere (University of Birmingham, UK) for assisting with the metabolomics
   data collection. We thank the anonymous reviewers for their careful
   reading of our manuscript and their many insightful comments and
   suggestions. This work was supported by the Laboratory Directed Research
   and Development Program of Lawrence Berkeley National Laboratory under
   U.S. Department of Energy Contract No. DE-AC02-05CH11231. Additional
   support was provided by NIEHS: R01ES031322 to AMS.
CR Alavanja Michael C. R., 2009, Reviews on Environmental Health, V24, P303
   Andersen MM, 2015, TRENDS PLANT SCI, V20, P426, DOI 10.1016/j.tplants.2015.04.011
   Aronesty E., 2013, OPEN BIOINFORMATICS, V7, P1
   Bindea G, 2009, BIOINFORMATICS, V25, P1091, DOI 10.1093/bioinformatics/btp101
   Broderick NA, 2012, GUT MICROBES, V3, P307, DOI 10.4161/gmic.19896
   Brown JB, 2014, NATURE, V512, P393, DOI 10.1038/nature12962
   Caporaso JG, 2012, ISME J, V6, P1621, DOI 10.1038/ismej.2012.8
   Caporaso JG, 2010, NAT METHODS, V7, P335, DOI 10.1038/nmeth.f.303
   Carmody RN, 2014, J CLIN INVEST, V124, P4173, DOI 10.1172/JCI72335
   Chand S, 2014, EUR J OBSTET GYN R B, V180, P100, DOI 10.1016/j.ejogrb.2014.06.016
   Cheng XY, 2013, SCI REP-UK, V3, DOI 10.1038/srep01869
   Clark RI, 2015, CELL REP, V12, P1656, DOI 10.1016/j.celrep.2015.08.004
   Clayton TA, 2009, P NATL ACAD SCI USA, V106, P14728, DOI 10.1073/pnas.0904489106
   Clayton TA, 2006, NATURE, V440, P1073, DOI 10.1038/nature04648
   Dobin A, 2016, METHODS MOL BIOL, V1415, P245, DOI 10.1007/978-1-4939-3572-7_13
   Edgar RC, 2011, BIOINFORMATICS, V27, P2194, DOI 10.1093/bioinformatics/btr381
   Edgar RC, 2010, BIOINFORMATICS, V26, P2460, DOI 10.1093/bioinformatics/btq461
   Farrar K, 2014, PLANT BIOTECHNOL J, V12, P1193, DOI 10.1111/pbi.12279
   Feng YF, 2004, J NEUROGENET, V18, P377, DOI 10.1080/01677060490894522
   Gómez-Martín A, 2015, CHEMOSPHERE, V139, P534, DOI 10.1016/j.chemosphere.2015.07.079
   Hatch M, 2011, AM J PHYSIOL-GASTR L, V300, pG461, DOI 10.1152/ajpgi.00434.2010
   Henry M, 2014, NAT COMMUN, V5, DOI 10.1038/ncomms5359
   Hoskins RA, 2015, GENOME RES, V25, P445, DOI 10.1101/gr.185579.114
   Ighodaro OM, 2018, ALEX J MED, V54, P287, DOI 10.1016/j.ajme.2017.09.001
   Kallio J, 2010, FASEB J, V24, P4467, DOI 10.1096/fj.10-162784
   Kanehisa M, 2016, NUCLEIC ACIDS RES, V44, pD457, DOI 10.1093/nar/gkv1070
   Kikuchi Y, 2012, P NATL ACAD SCI USA, V109, P8618, DOI 10.1073/pnas.1200231109
   Leader DP, 2018, NUCLEIC ACIDS RES, V46, pD809, DOI 10.1093/nar/gkx976
   Lewalter J, 1999, TOXICOL LETT, V107, P131, DOI 10.1016/S0378-4274(99)00040-5
   Linford NJ, 2013, JOVE-J VIS EXP, DOI 10.3791/50068
   Love MI, 2014, GENOME BIOL, V15, DOI 10.1186/s13059-014-0550-8
   Lozupone C, 2005, APPL ENVIRON MICROB, V71, P8228, DOI 10.1128/AEM.71.12.8228-8235.2005
   Martinez B, 2001, J BACTERIOL, V183, P5684, DOI 10.1128/JB.183.19.5684-5697.2001
   McDonald D, 2012, ISME J, V6, P610, DOI 10.1038/ismej.2011.139
   McMurdie PJ, 2013, PLOS ONE, V8, DOI 10.1371/journal.pone.0061217
   Meunier N, 2007, J EXP BIOL, V210, P1424, DOI 10.1242/jeb.02755
   Newell PD, 2014, APPL ENVIRON MICROB, V80, P788, DOI 10.1128/AEM.02742-13
   Popp J, 2014, RENEW SUST ENERG REV, V32, P559, DOI 10.1016/j.rser.2014.01.056
   Ridley EV, 2013, APPL ENVIRON MICROB, V79, P3209, DOI 10.1128/AEM.00206-13
   Ridley EV, 2012, PLOS ONE, V7, DOI 10.1371/journal.pone.0036765
   Rognes T, 2016, PEERJ, V4, DOI 10.7717/peerj.2584
   Saad R, 2012, GUT PATHOG, V4, DOI 10.1186/1757-4749-4-16
   Shannon P, 2003, GENOME RES, V13, P2498, DOI 10.1101/gr.1239303
   Southam AD, 2017, NAT PROTOC, V12, P310, DOI 10.1038/nprot.2016.156
   Storelli G, 2011, CELL METAB, V14, P403, DOI 10.1016/j.cmet.2011.07.012
   Swanson HI, 2015, DRUG METAB DISPOS, V43, P1499, DOI 10.1124/dmd.115.065714
   Vargas MA, 2010, CURR BIOL, V20, P1006, DOI 10.1016/j.cub.2010.04.009
   Wackett LP, 2002, APPL MICROBIOL BIOT, V58, P39, DOI 10.1007/s00253-001-0862-y
   Wagner WC, 1999, INT J PARASITOL, V29, P1, DOI 10.1016/S0020-7519(98)00173-8
   Walters W, 2016, MSYSTEMS, V1, DOI 10.1128/mSystems.00009-15
   Wan KH, 2020, MICROBIOL RESOUR ANN, V9, DOI 10.1128/MRA.00931-20
   Wan KH, 2017, GENOME ANNOUNCEMENTS, V5, DOI [10.1128/genomeA.01041-17, 10.1128/genomea.01041-17]
   Wan KH, 2017, GENOME ANNOUNCEMENTS, V5, DOI 10.1128/genomeA.01020-17
   Wan KH, 2017, GENOME ANNOUNCEMENTS, V5, DOI [10.1128/genomeA.01155-17, 10.1128/genomea.01155-17]
   Wan KH, 2017, GENOME ANNOUNCEMENTS, V5, DOI [10.1128/genomeA.01333-17, 10.1128/genomea.01333-17]
   Ward MH, 2000, ENVIRON HEALTH PERSP, V108, P5, DOI 10.2307/3454289
   Wilinski D, 2019, NAT COMMUN, V10, DOI 10.1038/s41467-019-11933-z
   Wong CNA, 2011, ENVIRON MICROBIOL, V13, P1889, DOI 10.1111/j.1462-2920.2011.02511.x
   Wood DE, 2019, GENOME BIOL, V20, DOI 10.1186/s13059-019-1891-0
NR 59
TC 15
Z9 15
U1 6
U2 49
PU NATURE PORTFOLIO
PI BERLIN
PA HEIDELBERGER PLATZ 3, BERLIN, 14197, GERMANY
EI 2399-3642
J9 COMMUN BIOL
JI Commun. Biol.
PD NOV 24
PY 2021
VL 4
IS 1
AR 1324
DI 10.1038/s42003-021-02847-y
PG 12
WC Biology; Multidisciplinary Sciences
WE Science Citation Index Expanded (SCI-EXPANDED)
SC Life Sciences & Biomedicine - Other Topics; Science & Technology - Other
   Topics
GA XC8CG
UT WOS:000722236400003
PM 34819611
OA Green Published, gold
DA 2025-02-18
ER

PT J
AU Sharma, JK
   Sihmar, M
   Santal, AR
   Prager, L
   Carbonero, F
   Singh, NP
AF Sharma, Jitendra Kumar
   Sihmar, Monika
   Santal, Anita Rani
   Prager, Louis
   Carbonero, Franck
   Singh, Nater Pal
TI Barley Melanoidins: Key Dietary Compounds With Potential Health Benefits
SO FRONTIERS IN NUTRITION
LA English
DT Review
DE barley; melanoidins; health benefits; gut microbiome; antioxidant
ID SIMULATED GASTRIC DIGESTION; MAILLARD REACTION; LIPID-PEROXIDATION;
   MOLECULAR-WEIGHT; IN-VITRO; RUMINOCOCCUS-CHAMPANELLENSIS; ANTIOXIDANT
   CAPACITY; DISTILLERY EFFLUENT; BREAD CRUST; MICROBIOTA
AB This paper is a review of the potential health benefits of barley melanoidins. Food melanoidins are still rather understudied, despite their potential antioxidant, antimicrobial, and prebiotic properties. Free radicals are villainous substances in humans produced as metabolic byproducts and causing cancers and cardiovascular diseases, and the melanoidins alleviate the effects of these free radicals. Malt is produced from cereal grains such as barley, wheat, and maize, and barley is predominantly used in beer production. Beer (alcoholic and non-alcoholic) is a widely consumed beverage worldwide and a good source of dietary melanoidins, which enhance the beers' flavor, texture, and sensorial properties. Melanoidins, the final products of the Maillard reaction, are produced at different stages during the brewing process. Beer melanoidins protect the cells from oxidative damage of DNA. The high reducing capacity of melanoidins can induce hydroxyl radicals from H2O2 in the presence of ferric ion (Fe3+). Melanoidins inhibit lipid peroxidation during digestion due to their chelating metal property. However, lower digestibility of melanoidins leads to less availability to the organisms but is considered to function as dietary fiber that can be metabolized by the lower gut microbiota and possibly incur prebiotic properties. Melanoidins promote the growth of Lactobacilli and Bifidobacteria in the gastrointestinal tract, preventing the colonization of potential pathogens. Barley is already popular through beer production and increasingly as a functional food. Considering this economic and industrial importance, more research to explore the chemical properties of barley melanoidins and corresponding health benefits as barley is warranted.
C1 [Sharma, Jitendra Kumar; Sihmar, Monika; Singh, Nater Pal] Maharshi Dayanand Univ, Ctr Biotechnol, Rohtak, Haryana, India.
   [Santal, Anita Rani] Maharshi Dayanand Univ, Dept Microbiol, Rohtak, Haryana, India.
   [Prager, Louis] Washington State Univ, Dept Crop & Soil Sci, Coll Agr Human & Nat Resource Sci, Pullman, WA 99164 USA.
   [Carbonero, Franck] Washington State Univ, Elson Floyd Coll Med, Dept Nutr & Exercise Physiol, Spokane, WA USA.
C3 Maharshi Dayanand University; Maharshi Dayanand University; Washington
   State University; Washington State University
RP Singh, NP (corresponding author), Maharshi Dayanand Univ, Ctr Biotechnol, Rohtak, Haryana, India.
EM npsinghcbt@gmail.com
RI Carbonero, Franck/AAF-9523-2019; Santal, Anita/ABB-2652-2020; Singh,
   Nater/AAE-2596-2019
OI Sharma, Jitendra Kumar/0000-0003-2437-0092; Singh, Dr. Nater
   Pal/0000-0003-3778-8711
FU Science and Engineering Research Board (SERB), New Delhi
   [SB/EMEQ-085/2014, SB/YS/LS-334/2013]
FX The Science and Engineering Research Board (SERB), New Delhi
   (SB/EMEQ-085/2014; SB/YS/LS-334/2013) and DST-FIST are highly
   acknowledged for lab support.
CR Aljahdali N, 2020, NUTRIENTS, V12, DOI 10.3390/nu12010241
   ALjahdali N, 2019, CRIT REV FOOD SCI, V59, P474, DOI 10.1080/10408398.2017.1378865
   Sá AGA, 2020, CRIT REV FOOD SCI, V60, P3367, DOI 10.1080/10408398.2019.1688249
   Alves G, 2021, FRONT NUTR, V8, DOI 10.3389/fnut.2021.708928
   Alves G, 2020, J FOOD SCI TECH MYS, V57, P3119, DOI 10.1007/s13197-020-04346-0
   Ames JM, 1999, BRIT J NUTR, V82, P489, DOI 10.1017/S0007114599001749
   Aruoma O I, 1999, Asia Pac J Clin Nutr, V8, P53, DOI 10.1046/j.1440-6047.1999.00036.x
   Baba W. N., 2016, Journal of the Saudi Society of Agricultural Sciences, V15, P12, DOI 10.1016/j.jssas.2014.06.003
   BENZINGPURDIE LM, 1985, J AGR FOOD CHEM, V33, P31, DOI 10.1021/jf00061a009
   Bertrand E., 2018, The Maillard Reaction in Food: An Introduction, DOI [10.1016/B978-0-08-100596-5.21459-5, DOI 10.1016/B978-0-08-100596-5.21459-5]
   Borrelli RC, 2005, MOL NUTR FOOD RES, V49, P673, DOI 10.1002/mnfr.200500011
   Briggs D., 1981, Malting and brewing science: malt and sweet wort
   Brooks PJ, 2014, ENVIRON MOL MUTAGEN, V55, P77, DOI 10.1002/em.21824
   Cämmerer B, 2002, J AGR FOOD CHEM, V50, P2083, DOI 10.1021/jf011106w
   CAMMERER B, 1995, FOOD CHEM, V53, P55, DOI 10.1016/0308-8146(95)95786-6
   Cann I, 2016, ENVIRON MICROBIOL, V18, P307, DOI 10.1111/1462-2920.13152
   Carvalho DO, 2016, COMPR REV FOOD SCI F, V15, P927, DOI 10.1111/1541-4337.12218
   Carvalho DO, 2016, EUR FOOD RES TECHNOL, V242, P1545, DOI 10.1007/s00217-016-2655-7
   Carvalho DO, 2014, FOOD CHEM, V160, P127, DOI 10.1016/j.foodchem.2014.03.074
   Cortes-Martin A, 2020, MOL NUTR FOOD RES, V64, DOI 10.1002/mnfr.201900952
   Echavarría AP, 2012, FOOD ENG REV, V4, P203, DOI 10.1007/s12393-012-9057-9
   Ekielski A, 2018, FOOD BIOPROCESS TECH, V11, P1177, DOI 10.1007/s11947-018-2087-4
   Emam AN., TOXICITY PLASMONIC N, P173, DOI [10.1016/B978-0-444-63406-1.00005-2, DOI 10.1016/B978-0-444-63406-1.00005-2]
   Faist V, 2001, ANN NUTR METAB, V45, P1, DOI 10.1159/000046699
   Farag MA, 2022, CRIT REV FOOD SCI, V62, P1092, DOI 10.1080/10408398.2020.1835817
   Fay LB, 2005, MASS SPECTROM REV, V24, P487, DOI 10.1002/mas.20028
   Fogliano V, 2011, FOOD FUNCT, V2, P117, DOI 10.1039/c0fo00156b
   Gasior J, 2020, MOLECULES, V25, DOI 10.3390/molecules25173882
   Goudar G, 2020, INT J BIOL MACROMOL, V162, P1204, DOI 10.1016/j.ijbiomac.2020.06.208
   Hellwig M, 2019, J AGR FOOD CHEM, V67, P1963, DOI 10.1021/acs.jafc.8b06748
   Helou C, 2017, FOOD FUNCT, V8, P2722, DOI [10.1039/c7fo00430c, 10.1039/C7FO00430C]
   Helou C, 2015, FOOD FUNCT, V6, P3737, DOI [10.1039/c5fo00836k, 10.1039/C5FO00836K]
   Helou C, 2014, AMINO ACIDS, V46, P267, DOI 10.1007/s00726-013-1496-y
   Hemnani T, 1998, Indian J Physiol Pharmacol, V42, P440
   Hofmann T, 1999, J AGR FOOD CHEM, V47, P391, DOI 10.1021/jf980627p
   Hofmann T, 1998, J AGR FOOD CHEM, V46, P3891, DOI 10.1021/jf980397e
   Kandylis P, 2021, FOODS, V10, DOI 10.3390/foods10020344
   Kaneko T, 1997, FREE RADICAL BIO MED, V23, P76, DOI 10.1016/S0891-5849(96)00622-3
   Langner E, 2014, INT J FOOD PROP, V17, P344, DOI 10.1080/10942912.2011.631253
   Lin S, 2018, J CEREAL SCI, V81, P69, DOI 10.1016/j.jcs.2018.04.001
   Maccaferri S, 2012, MOL NUTR FOOD RES, V56, P1342, DOI 10.1002/mnfr.201200046
   Martinez-Gomez A, 2020, BIOMOLECULES, V10, DOI 10.3390/biom10030400
   Mayta-Apaza AC, 2018, J NUTR BIOCHEM, V59, P160, DOI 10.1016/j.jnutbio.2018.04.001
   Mesías M, 2017, CURR OPIN FOOD SCI, V14, P37, DOI 10.1016/j.cofs.2017.01.007
   MILIC BL, 1975, J AGR FOOD CHEM, V23, P960, DOI 10.1021/jf60201a031
   Mio K, 2021, NUTRIENTS, V13, DOI 10.3390/nu13030907
   Moraïs S, 2016, ENVIRON MICROBIOL, V18, P542, DOI 10.1111/1462-2920.13047
   Morales FJ, 2012, AMINO ACIDS, V42, P1097, DOI 10.1007/s00726-010-0774-1
   Morales FJ, 2009, BEER IN HEALTH AND DISEASE PREVENTION, P765, DOI 10.1016/B978-0-12-373891-2.00078-X
   Moreira ASP, 2017, FOOD CHEM, V227, P422, DOI 10.1016/j.foodchem.2017.01.107
   Mylonas C, 1999, IN VIVO, V13, P295
   Nie CZP, 2022, CRIT REV FOOD SCI, V62, P3103, DOI 10.1080/10408398.2020.1863904
   Olas B, 2020, FOOD CHEM TOXICOL, V146, DOI 10.1016/j.fct.2020.111782
   Omwamba M., 2013, ANTIOXIDANT EFFECT R, V4, P139, DOI [10.4236/fns.2013.48A017, DOI 10.4236/FNS.2013.48A017]
   Papetti A, 2006, J AGR FOOD CHEM, V54, P1209, DOI 10.1021/jf058133x
   Papetti A, 2007, J AGR FOOD CHEM, V55, P278, DOI 10.1021/jf062090i
   Pastoriza S, 2014, FOOD CHEM, V164, P438, DOI 10.1016/j.foodchem.2014.04.118
   Patrignani M, 2021, INT J FOOD SCI TECH, V56, P384, DOI 10.1111/ijfs.14653
   Pérez-Burillo S, 2020, FOOD CHEM, V316, DOI 10.1016/j.foodchem.2020.126309
   Pérez-Jiménez J, 2014, FOOD RES INT, V55, P391, DOI 10.1016/j.foodres.2013.11.031
   Petrovic S, 2020, ANTIOXIDANTS-BASEL, V9, DOI 10.3390/antiox9111128
   Piggott CO, 2014, INT J FOOD SCI TECH, V49, P2252, DOI 10.1111/ijfs.12540
   Qu WT, 2018, J AGR FOOD CHEM, V66, P8864, DOI 10.1021/acs.jafc.8b01466
   Quan W, 2021, FOOD RES INT, V141, DOI 10.1016/j.foodres.2021.110129
   Ragaee S, 2011, LWT-FOOD SCI TECHNOL, V44, P2147, DOI 10.1016/j.lwt.2011.06.016
   Ramana KV, 2013, OXID MED CELL LONGEV, V2013, DOI 10.1155/2013/583438
   Rivero D, 2005, J AGR FOOD CHEM, V53, P3637, DOI 10.1021/jf048146v
   Rufián-Henares JA, 2008, FOOD CHEM, V111, P1069, DOI 10.1016/j.foodchem.2008.05.027
   Sandberg J, 2019, EUR J NUTR, V58, P2365, DOI 10.1007/s00394-018-1788-9
   Santal A.R., 2013, Biodegradation of Hazardous and Special Products, P71, DOI 10.5772/56252
   Santal AR, 2016, J ENVIRON MANAGE, V169, P78, DOI 10.1016/j.jenvman.2015.12.016
   Santal AR, 2011, J HAZARD MATER, V193, P319, DOI 10.1016/j.jhazmat.2011.07.068
   Sharma P, 2011, FOOD RES INT, V44, P235, DOI 10.1016/j.foodres.2010.10.030
   Simic MG., MECH DNA DAMAGE REPA, P39, DOI [10.1007/978-1-4615-9462-8_5, DOI 10.1007/978-1-4615-9462-8_5]
   Snelson M, 2019, NUTRIENTS, V11, DOI 10.3390/nu11020215
   STAPRANS I, 1994, ARTERIOSCLER THROMB, V14, P1900, DOI 10.1161/01.ATV.14.12.1900
   Stauder M, 2010, CURR MICROBIOL, V61, P417, DOI 10.1007/s00284-010-9630-5
   Tagliazucchi D, 2015, AMINO ACIDS, V47, P1077, DOI 10.1007/s00726-015-1951-z
   Tagliazucchi D, 2014, FOOD SCI BIOTECHNOL, V23, P561, DOI 10.1007/s10068-014-0077-5
   Tagliazucchi D, 2010, J AGR FOOD CHEM, V58, P2513, DOI 10.1021/jf903701h
   Tamanna Nahid, 2015, Int J Food Sci, V2015, P526762, DOI 10.1155/2015/526762
   Tessier FJ, 2012, AMINO ACIDS, V42, P1119, DOI 10.1007/s00726-010-0776-z
   Tressl R, 1998, J AGR FOOD CHEM, V46, P1765, DOI 10.1021/jf970973r
   Uchida K, 2000, FREE RADICAL BIO MED, V28, P1685, DOI 10.1016/S0891-5849(00)00226-4
   Ursini F, 2002, BIOL CHEM, V383, P599, DOI 10.1515/BC.2002.062
   Verzelloni E, 2010, FOOD CHEM TOXICOL, V48, P2097, DOI 10.1016/j.fct.2010.05.010
   Wang HY, 2011, FOOD CHEM, V128, P573, DOI 10.1016/j.foodchem.2011.03.075
   Xie W, 2018, NAT PLANTS, V4, P964, DOI 10.1038/s41477-018-0263-1
   Yahya H, 2014, FOOD CHEM, V145, P378, DOI 10.1016/j.foodchem.2013.08.046
   Yang SQ, 2019, FOODS, V8, DOI 10.3390/foods8100516
   Zhao HF, 2013, J SCI FOOD AGR, V93, P910, DOI 10.1002/jsfa.5824
   Zhou XM, 2020, J AGR FOOD CHEM, V68, P6122, DOI 10.1021/acs.jafc.0c01136
NR 92
TC 16
Z9 16
U1 12
U2 79
PU FRONTIERS MEDIA SA
PI LAUSANNE
PA AVENUE DU TRIBUNAL FEDERAL 34, LAUSANNE, CH-1015, SWITZERLAND
SN 2296-861X
J9 FRONT NUTR
JI Front. Nutr.
PD SEP 28
PY 2021
VL 8
AR 708194
DI 10.3389/fnut.2021.708194
PG 10
WC Nutrition & Dietetics
WE Science Citation Index Expanded (SCI-EXPANDED)
SC Nutrition & Dietetics
GA WF6VE
UT WOS:000706440100001
PM 34651008
OA Green Published, gold
DA 2025-02-18
ER

PT J
AU Dhole, NP
   Phuge, S
   Dar, MA
   Pandit, RS
AF Dhole, Neeraja P.
   Phuge, Samadhan
   Dar, Mudasir A.
   Pandit, Radhakrishna S.
TI Screening of chitin degrading bacteria from the gut of Asian common
   toad<i> Duttaphrynus</i><i> melanostictus:</i> Implication for
   valorization of chitin rich seafood waste
SO ENVIRONMENTAL TECHNOLOGY & INNOVATION
LA English
DT Article
DE Seafood waste; Chitin; Toad; Gut-symbionts; Chitinolytic bacteria
ID CONCOMITANT PRODUCTION; BIODEGRADATION; ENZYME; IDENTIFICATION;
   SCHNEIDER; CHITOSAN; BIOMASS; TRACTS; WATER
AB Chitin is a structural component of many invertebrates and the second most abundant biopolymer after cellulose. Owing to its high insolubility, waste management of chitin rich seafood has severe environmental consequences. Despite the value added biocon-version of waste chitin into commodity products like reducing sugars, its biodegradation by bacteria is still lacking. To this end, we have isolated and characterized chitin degrading bacteria from the gut of common Asian toad, Duttaphrynus melanostictus. The isolates, FG4 and ND3 demonstrated highest chitin degradation activities of 1.44 +/- 0.129 U/mL and 1.269 +/- 0.138 U/mL respectively. Molecular phylogeny using 16S rRNA gene sequence affiliated FG4 to Stenotrophomonas maltophila and ND3 to Bacillus paramycoides, respectively. Among the tested substrates, highest chitinase activities of 4.210 +/- 0.070 U/mL and 1.724 +/- 0.494 U/mL were exhibited by S. maltophila FG4 on prawn shells (PS) and chitin flakes (CF), respectively. Similarly, the highest substrate degradation ratio of prawn shells and chitin flakes were 49.52% and 38.15% by S. maltophila FG4. Furthermore, scanning electron microscopy revealed adhesion of bacteria and creation of pores on the substrates. The Fourier transform infrared spectroscopy (FTIR) and X -ray diffraction analysis revealed hydrolysis of prawn shells and chitin flakes by bacteria. Further, the high-resolution mass spectrometric (HRMS) analysis confirmed production of N-acetyl D glucosamine by S. maltophila FG4 on prawn shells. Thus, the present study identifies D. melanostictus gut as a unique reservoir to isolate chitinolytic bacteria that may have potential industrial and therapeutic applications.(c) 2022 Published by Elsevier B.V. This is an open access article under the CC BY-NC-ND license (http://creativecommons.org/licenses/by-nc-nd/4.0/).
C1 [Dhole, Neeraja P.; Phuge, Samadhan; Dar, Mudasir A.; Pandit, Radhakrishna S.] Savitribai Phule Pune Univ, Dept Zool, Ganeshkhind Rd, Pune 411007, India.
   [Dar, Mudasir A.] Jiangsu Univ, Biofuels Inst, Sch Environm & Safety Engn, Zhenjiang 212013, Peoples R China.
C3 Savitribai Phule Pune University; Jiangsu University
RP Pandit, RS (corresponding author), Savitribai Phule Pune Univ, Dept Zool, Ganeshkhind Rd, Pune 411007, India.
EM panditrao499@gmail.com
RI Dar, Mudasir/JGM-6481-2023; Dhole, Neeraja/LJK-6790-2024; Phuge,
   Samadhan/AAJ-9464-2021
OI Dar, Mudasir A./0000-0001-6063-3385
FU Council of Scientific and Industrial Research (CSIR) , Government of
   India
FX NPD is grateful to the Council of Scientific and Industrial Research
   (CSIR) , Government of India for providing research fellowship. Authors
   are thankful to Royal Life Sciences, Secunderabad, India for Fatty Acid
   Methyl Ester analysis.
CR Ali HRK, 2019, AMB EXPRESS, V9, DOI 10.1186/s13568-019-0830-5
   Ali Maaly H, 2020, Pak J Biol Sci, V23, P139, DOI 10.3923/pjbs.2020.139.149
   Alonso A, 2000, ANTIMICROB AGENTS CH, V44, P1778, DOI 10.1128/AAC.44.7.1778-1782.2000
   Aranda-Martinez A, 2017, MICROBIOL RES, V204, P30, DOI 10.1016/j.micres.2017.07.009
   Banerjee S, 2015, J MICROB BIOTEC FOOD, V5, P12, DOI 10.15414/jmbfs.2015.5.1.12-19
   BAUER AW, 1966, AM J CLIN PATHOL, V45, P493
   Brzezinska MS, 2013, INT BIODETER BIODEGR, V84, P104, DOI 10.1016/j.ibiod.2012.05.038
   Cárdenas G, 2004, J APPL POLYM SCI, V93, P1876, DOI 10.1002/app.20647
   Doan CT, 2021, POLYMERS-BASEL, V13, DOI 10.3390/polym13183048
   Cláudio VC, 2018, PLOS ONE, V13, DOI 10.1371/journal.pone.0203411
   Dar MA, 2018, PROCESS BIOCHEM, V73, P142, DOI 10.1016/j.procbio.2018.08.001
   Dar MA, 2015, INT BIODETER BIODEGR, V98, P73, DOI 10.1016/j.ibiod.2014.11.016
   Das S, 2019, APPL BIOCHEM BIOTECH, V187, P407, DOI 10.1007/s12010-018-2822-3
   Dhole NP, 2021, ARCH MICROBIOL, V203, P1953, DOI 10.1007/s00203-021-02234-5
   Döring B, 2017, J NAT HIST, V51, P607, DOI 10.1080/00222933.2017.1293182
   El-Ghwas Dina E., 2021, Biodiversitas, V22, P4209
   Gurav R, 2019, J CLEAN PROD, V209, P324, DOI 10.1016/j.jclepro.2018.10.252
   Halder SK, 2013, INT BIODETER BIODEGR, V79, P88, DOI 10.1016/j.ibiod.2013.01.011
   Holmes A, 2009, CURR MICROBIOL, V59, P526, DOI 10.1007/s00284-009-9471-2
   HSU SC, 1975, APPL MICROBIOL, V29, P422, DOI 10.1128/AEM.29.3.422-426.1975
   Hu Q, 2021, PROCESSES, V9, DOI 10.3390/pr9050866
   Jabeen F., 2023, Braz. J. Biol., V83, pe246520, DOI 10.1590/1519-6984.246520
   Jabeen F, 2018, EGYPT J BIOL PEST CO, V28, DOI 10.1186/s41938-018-0092-6
   Jayathilakan K, 2012, J FOOD SCI TECH MYS, V49, P278, DOI 10.1007/s13197-011-0290-7
   Kumar A, 2018, INT J BIOL MACROMOL, V109, P263, DOI 10.1016/j.ijbiomac.2017.12.024
   Lazado CC, 2012, AQUACULT NUTR, V18, P423, DOI 10.1111/j.1365-2095.2011.00928.x
   Liu Y, 2017, INT J SYST EVOL MICR, V67, P2499, DOI 10.1099/ijsem.0.001821
   LOWRY OH, 1951, J BIOL CHEM, V193, P265
   Macdonald C, 2014, J APPL MICROBIOL, V116, P52, DOI 10.1111/jam.12338
   Mahapatra S, 2017, CURR SCI INDIA, V112, P1755, DOI 10.18520/cs/v112/i08/1755-1759
   MILLER GL, 1959, ANAL CHEM, V31, P426, DOI 10.1021/ac60147a030
   Mondal S, 2008, ACTA ICHTHYOL PISCAT, V38, P1, DOI 10.3750/AIP2008.38.1.01
   Morales-Jiménez J, 2012, MICROB ECOL, V64, P268, DOI 10.1007/s00248-011-9999-0
   Nessa F., 2010, Bangladesh Journal of Scientific Industrial Research, V45, P323, DOI [10.3329/bjsir.v45i4.7330, DOI 10.3329/BJSIR.V45I4.7330]
   Pryor GS, 2008, HERPETOL CONSERV BIO, V3, P176
   Ray AK, 2010, AQUAC RES, V41, P1462, DOI 10.1111/j.1365-2109.2009.02437.x
   Ringo E, 2000, J APPL MICROBIOL, V89, P317, DOI 10.1046/j.1365-2672.2000.01116.x
   Ritchie H., 2021, Biodiversity
   Sasi A, 2020, ARCHAEA, V2020, DOI 10.1155/2020/8844811
   Shu YL, 2019, MICROBIOLOGYOPEN, V8, DOI 10.1002/mbo3.749
   Simunek J, 2001, FOLIA MICROBIOL, V46, P76, DOI 10.1007/BF02825892
   Suginta W, 2016, INT J BIOL MACROMOL, V93, P1111, DOI 10.1016/j.ijbiomac.2016.09.066
   Suresh PV, 2012, WORLD J MICROB BIOT, V28, P2945, DOI 10.1007/s11274-012-1106-2
   Venugopal V, 2021, FRONT SUSTAIN FOOD S, V5, DOI 10.3389/fsufs.2021.611835
   Waghmare SR, 2010, APPL MICROBIOL BIOT, V86, P1849, DOI 10.1007/s00253-009-2432-7
   Wijesena RN, 2015, CARBOHYD POLYM, V117, P731, DOI 10.1016/j.carbpol.2014.10.055
   Zhang A, 2018, GREEN CHEM, V20, P2320, DOI 10.1039/c8gc00265g
   Zhang MJ, 2020, FRONT MICROBIOL, V11, DOI 10.3389/fmicb.2020.00162
   Zhao XB, 2012, BIOFUEL BIOPROD BIOR, V6, P465, DOI 10.1002/bbb.1331
NR 49
TC 1
Z9 1
U1 4
U2 17
PU ELSEVIER
PI AMSTERDAM
PA RADARWEG 29, 1043 NX AMSTERDAM, NETHERLANDS
SN 2352-1864
J9 ENVIRON TECHNOL INNO
JI Environ. Technol. Innov.
PD NOV
PY 2022
VL 28
AR 102929
DI 10.1016/j.eti.2022.102929
EA OCT 2022
PG 14
WC Biotechnology & Applied Microbiology; Engineering, Environmental;
   Environmental Sciences
WE Science Citation Index Expanded (SCI-EXPANDED)
SC Biotechnology & Applied Microbiology; Engineering; Environmental
   Sciences & Ecology
GA 6D0WW
UT WOS:000882423200005
OA gold
DA 2025-02-18
ER

PT J
AU Tennoune, N
   Legrand, R
   Ouelaa, W
   Breton, J
   Lucas, N
   Bole-Feysot, C
   do Rego, JC
   Déchelotte, P
   Fetissov, SO
AF Tennoune, Naouel
   Legrand, Romain
   Ouelaa, Wassila
   Breton, Jonathan
   Lucas, Nicolas
   Bole-Feysot, Christine
   do Rego, Jean-Claude
   Dechelotte, Pierre
   Fetissov, Serguei O.
TI Sex-related effects of nutritional supplementation of <i>Escherichia
   coli</i>: Relevance to eating disorders
SO NUTRITION
LA English
DT Article
DE Animal models; Feeding; Body weight; Anxiety; Eating disorders; Anorexia
   nervosa; Bulimia; Neuropeptides; Microbiota
ID ALPHA-MSH; GUT MICROBIOTA; BULIMIA-NERVOSA; FOOD-INTAKE; AUTOANTIBODIES;
   OBESITY; IMMUNOGLOBULINS; ANOREXIA; NEUROPEPTIDES; MUTATIONS
AB Objectives: The biological background of sex-related differences in the development of eating disorders (EDs) is unknown. Recent data showed that gut bacteria Escherichia coli induce autoantibodies against anorexigenic alpha-melanocyte-stimulating hormone (alpha-MSH) associated with psychopathology in ED. The aim of this study was to compare the effects of E. coli on feeding and autoantibodies against alpha-MSH and adrenocorticotropic hormone (ACTH), between female and male rats.
   Methods: Commensal E. coli K12 were given in a culture medium daily to adult Wistar rats by intragastric gavage over a 3-wk period; control rats received culture medium only.
   Results: Before gavage, E. coli 1(12 DNA was detected in feces of female but not male rats. E. coli provision was accompanied by an increase in body weight gain in females, but a decrease in body weight gain and food intake in males. Independent of E. coli treatment, plasma levels of anti-alpha-MSH and ACTH immunoglobulin (Ig)G were higher in female than male rats. Females responded to E. coli by increasing alpha-MSH IgG levels and affinity, but males by increasing alpha-MSH IgM levels. Affinity of IgG for ACTH was increased in both E. coli-treated females and males, although with different kinetics. IgG from females stimulated more efficiently alpha-MSH-induced cyclic adenosine monophosphate production by melanocortin 4 receptor-expressing cells compared with IgG from males.
   Discussion: Sex-related response to how E. coli affects feeding and anti-melanocortin hormone antibody production may depend on the presence of these bacteria in the gut before E. coli supplementation. These data suggest that sex-related presence of certain gut bacteria may represent a risk factor for ED development. (C) 2015 Elsevier Inc. All rights reserved.
C1 [Tennoune, Naouel; Legrand, Romain; Ouelaa, Wassila; Breton, Jonathan; Lucas, Nicolas; Bole-Feysot, Christine; Dechelotte, Pierre; Fetissov, Serguei O.] INSERM, UMR1073, Nutr Gut & Brain Lab, Rouen, France.
   [Tennoune, Naouel; Legrand, Romain; Ouelaa, Wassila; Breton, Jonathan; Lucas, Nicolas; Bole-Feysot, Christine; do Rego, Jean-Claude; Dechelotte, Pierre; Fetissov, Serguei O.] Normandy Univ, Univ Rouen, Inst Res & Innovat Biomed, Rouen, France.
   [do Rego, Jean-Claude] Anim Behav Platform SCAC, Rouen, France.
   [Dechelotte, Pierre] CHU Charles Nicolle, Rouen Univ Hosp, Rouen, France.
C3 Universite de Rouen Normandie; Institut National de la Sante et de la
   Recherche Medicale (Inserm); Universite de Rouen Normandie; Universite
   de Rouen Normandie; CHU de Rouen
RP Fetissov, SO (corresponding author), INSERM, UMR1073, Nutr Gut & Brain Lab, Rouen, France.
EM Serguei.Fetissov@univ-rouen.fr
RI Breton, jonathan/JAX-4075-2023; Fetissov, Serguei/H-6023-2016
OI Fetissov, Serguei/0000-0002-2491-4945; BRETON,
   Jonathan/0000-0001-5359-5210
FU EU INTERREG IVA 2 Seas Program [7-003-FR_TC2 N]; Region of Haute
   Normandie, France
FX This study received support from the EU INTERREG IVA 2 Seas Program
   (7-003-FR_TC2 N) and the Region of Haute Normandie, France. The authors
   have no conflicts of interest to declare.
CR Asarian L, 2013, AM J PHYSIOL-REG I, V305, pR1215, DOI 10.1152/ajpregu.00446.2012
   Bailey KR, 2009, FRONT NEUROSCI, P77
   Becker AE, 1999, NEW ENGL J MED, V340, P1092, DOI 10.1056/NEJM199904083401407
   Berglund ED, 2014, NAT NEUROSCI, V17, P911, DOI 10.1038/nn.3737
   Bolnick DI, 2014, NAT COMMUN, V5, DOI 10.1038/ncomms5500
   Brandys MK, 2010, AM J MED GENET B, V153B, P695, DOI 10.1002/ajmg.b.31026
   Chaki S, 2003, J PHARMACOL EXP THER, V304, P818, DOI 10.1124/jpet.102.044826
   Clegg DJ, 2012, MOL ENDOCRINOL, V26, P1957, DOI 10.1210/me.2012-1284
   Clemente JC, 2012, CELL, V148, P1258, DOI 10.1016/j.cell.2012.01.035
   Cone RD, 2006, ENDOCR REV, V27, P736, DOI 10.1210/er.2006-0034
   Coquerel Q, 2012, PSYCHONEUROENDOCRINO, V37, P94, DOI 10.1016/j.psyneuen.2011.05.008
   Cryan JF, 2012, NAT REV NEUROSCI, V13, P701, DOI 10.1038/nrn3346
   Deloumeau A, 2010, PLOS ONE, V5, DOI 10.1371/journal.pone.0013320
   Duclos M, 2013, PSYCHONEUROENDOCRINO, V38, P884, DOI 10.1016/j.psyneuen.2012.09.012
   Farooqi IS, 2003, NEW ENGL J MED, V348, P1085, DOI 10.1056/NEJMoa022050
   Fetissov SO, 2008, NUTRITION, V24, P348, DOI 10.1016/j.nut.2007.12.006
   Fetissov SO, 2011, METHODS MOL BIOL, V789, P295, DOI 10.1007/978-1-61779-310-3_19
   Fetissov SO, 2005, P NATL ACAD SCI USA, V102, P14865, DOI 10.1073/pnas.0507204102
   Fetissov SO, 2002, P NATL ACAD SCI USA, V99, P17155, DOI 10.1073/pnas.222658699
   Forsythe P, 2013, CELL MOL LIFE SCI, V70, P55, DOI 10.1007/s00018-012-1028-z
   Gonzalez Antonio, 2011, Dialogues Clin Neurosci, V13, P55
   Hebebrand J, 2004, MOL PSYCHIATR, V9, P796, DOI 10.1038/sj.mp.4001491
   Hebebrand J, 2002, MOL PSYCHIATR, V7, P647, DOI 10.1038/sj.mp.4001053
   Huszar D, 1997, CELL, V88, P131, DOI 10.1016/S0092-8674(00)81865-6
   Karaiskos D, 2010, RHEUMATOLOGY, V49, P1762, DOI 10.1093/rheumatology/keq158
   Karlsson CLJ, 2011, BRIT J NUTR, V106, P887, DOI 10.1017/S0007114511001036
   Kaye WH, 2000, ANNU REV MED, V51, P299, DOI 10.1146/annurev.med.51.1.299
   Kokare DM, 2010, NEUROPHARMACOLOGY, V58, P1009, DOI 10.1016/j.neuropharm.2010.01.006
   Krude H, 1998, NAT GENET, V19, P155, DOI 10.1038/509
   KUHNERT P, 1995, APPL ENVIRON MICROB, V61, P4135, DOI 10.1128/AEM.61.11.4135-4139.1995
   Laviano A, 1996, AM J PHYSIOL-REG I, V270, pR413, DOI 10.1152/ajpregu.1996.270.2.R413
   Legrand R, 2014, PROTOCOL EXCHANGE
   Lucas N, 2014, NEUROPEPTIDES, V48, P21, DOI 10.1016/j.npep.2013.10.017
   Markle JGM, 2013, SCIENCE, V339, P1084, DOI 10.1126/science.1233521
   Meguid MM, 2008, NUTRITION, V24, P767, DOI 10.1016/j.nut.2008.05.014
   Million M, 2013, INT J OBESITY, V37, P1460, DOI 10.1038/ijo.2013.20
   Muhldorfer I, 1996, RES MICROBIOL, V147, P625, DOI 10.1016/0923-2508(96)84019-8
   OLDSTONE MB, 1972, P NATL ACAD SCI USA, V69, P134, DOI 10.1073/pnas.69.1.134
   Raevuori A, 2014, PLOS ONE, V9, DOI 10.1371/journal.pone.0104845
   Schaefer JM, 2013, PSYCHONEUROENDOCRINO, V38, P3039, DOI 10.1016/j.psyneuen.2013.08.015
   Sinno MH, 2009, PSYCHONEUROENDOCRINO, V34, P140, DOI 10.1016/j.psyneuen.2008.08.021
   Slack E, 2009, SCIENCE, V325, P617, DOI 10.1126/science.1172747
   Takagi K, 2013, NAT COMMUN, V4, DOI 10.1038/ncomms3685
   Tennoune N, 2014, TRANSL PSYCHIAT, V4, DOI 10.1038/tp.2014.98
   Yaswen L, 1999, NAT MED, V5, P1066, DOI 10.1038/12506
NR 45
TC 23
Z9 28
U1 1
U2 25
PU ELSEVIER SCIENCE INC
PI NEW YORK
PA STE 800, 230 PARK AVE, NEW YORK, NY 10169 USA
SN 0899-9007
EI 1873-1244
J9 NUTRITION
JI Nutrition
PD MAR
PY 2015
VL 31
IS 3
BP 498
EP 507
DI 10.1016/j.nut.2014.11.003
PG 10
WC Nutrition & Dietetics
WE Science Citation Index Expanded (SCI-EXPANDED)
SC Nutrition & Dietetics
GA CC3RT
UT WOS:000350267800013
PM 25701341
DA 2025-02-18
ER

PT J
AU Daisley, BA
   Trinder, M
   McDowell, TW
   Collins, SL
   Sumarah, MW
   Reid, G
AF Daisley, Brendan A.
   Trinder, Mark
   McDowell, Tim W.
   Collins, Stephanie L.
   Sumarah, Mark W.
   Reid, Gregor
TI Microbiota-Mediated Modulation of Organophosphate Insecticide Toxicity
   by Species-Dependent Interactions with Lactobacilli in a <i>Drosophila
   melanogaster</i> Insect Model
SO APPLIED AND ENVIRONMENTAL MICROBIOLOGY
LA English
DT Article
DE biopesticides; colony collapse disorder; detoxification; environmental
   toxins; honey bees; lactobacillus; microbiota; pesticides; probiotics;
   xenobiotics
ID HONEY-BEE; PESTICIDE ABSORPTION; CHLORPYRIFOS; BIODEGRADATION;
   RESISTANCE; DEGRADATION; BACTERIA; 3,5,6-TRICHLORO-2-PYRIDINOL;
   HYMENOPTERA; HYDROLYSIS
AB Despite the benefits to the global food supply and agricultural economies, pesticides are believed to pose a threat to the health of both humans and wildlife. Chlorpyrifos (CP), a commonly used organophosphate insecticide, has poor target specificity and causes acute neurotoxicity in a wide range of species via the suppression of acetylcholinesterase. This effect is exacerbated 10- to 100-fold by chlorpyrifos oxon (CPO), a principal metabolite of CP. Since many animal-associated symbiont microorganisms are known to hydrolyze CP into CPO, we used a Drosophila melanogaster insect model to investigate the hypothesis that indigenous and probiotic bacteria could affect CP metabolism and toxicity. Antibiotic-treated and germfree D. melanogaster insects lived significantly longer than their conventionally reared counterparts when exposed to 10 mu M CP. Drosophila melanogaster gut-derived Lactobacillus plantarum, but not Acetobacter indonesiensis, was shown to metabolize CP. Liquid chromatography tandem-mass spectrometry confirmed that the L. plantarum isolate preferentially metabolized CP into CPO when grown in CP-spiked culture medium. Further experiments showed that monoassociating germfree D. melanogaster with the L. plantarum isolate could reestablish a conventional-like sensitivity to CP. Interestingly, supplementation with the human probiotic Lactobacillus rhamnosus GG (a strain that binds but does not metabolize CP) significantly increased the survival of the CP-exposed germfree D. melanogaster. This suggests strain-specific differences in CP metabolism may exist among lactobacilli and emphasizes the need for further investigation. In summary, these results suggest that (i) CPO formation by the gut microbiota can have biologically relevant consequences for the host, and (ii) probiotic lactobacilli may be beneficial in reducing in vivo CP toxicity.
   IMPORTANCE An understudied area of research is how the microbiota (microorganisms living in/on an animal) affects the metabolism and toxic outcomes of environmental pollutants such as pesticides. This study focused specifically on how the microbial biotransformation of chlorpyrifos (CP; a common organophosphate insecticide) affected host exposure and toxicity parameters in a Drosophila melanogaster insect model. Our results demonstrate that the biotransformation of CP by the gut microbiota had biologically relevant and toxic consequences on host health and that certain probiotic lactobacilli may be beneficial in reducing CP toxicity. Since inadvertent pesticide exposure is suspected to negatively impact the health of off-target species, these findings may provide useful information for wildlife conservation and environmental sustainability planning. Furthermore, the results highlight the need to consider microbiota composition differences between beneficial and pest insects in future insecticide designs. More broadly, this study supports the use of beneficial microorganisms to modulate the microbiota-mediated biotransformation of xenobiotics.
C1 [Daisley, Brendan A.; Trinder, Mark; Collins, Stephanie L.; Reid, Gregor] Ctr Human Microbiome & Probiot Res, Lawson Hlth Res Inst, London, ON, Canada.
   [Daisley, Brendan A.; Trinder, Mark; Collins, Stephanie L.; Reid, Gregor] Univ Western Ontario, Dept Microbiol & Immunol, London, ON, Canada.
   [McDowell, Tim W.; Sumarah, Mark W.] Agr & Agri Food Canada, London Res & Dev Ctr, London, ON, Canada.
   [Reid, Gregor] Univ Western Ontario, Dept Surg, London, ON, Canada.
   [Reid, Gregor] St Josephs Hlth Care, London, ON, Canada.
C3 Western University (University of Western Ontario); University Western
   Ontario Hospital; Western University (University of Western Ontario);
   Agriculture & Agri Food Canada; Western University (University of
   Western Ontario); Western University (University of Western Ontario);
   University Western Ontario Hospital
RP Reid, G (corresponding author), Ctr Human Microbiome & Probiot Res, Lawson Hlth Res Inst, London, ON, Canada.; Reid, G (corresponding author), Univ Western Ontario, Dept Microbiol & Immunol, London, ON, Canada.; Reid, G (corresponding author), Univ Western Ontario, Dept Surg, London, ON, Canada.; Reid, G (corresponding author), St Josephs Hlth Care, London, ON, Canada.
EM gregor@uwo.ca
RI Daisley, Brendan/AER-4785-2022; Reid, Gregor/ABE-8327-2020
OI Reid, Gregor/0000-0001-9658-5696; McDowell, Tim/0000-0001-5334-1923;
   Trinder, Mark/0000-0001-8447-2897; Sumarah, Mark/0000-0003-0977-1656;
   Daisley, Brendan/0000-0001-5999-5792
FU Government of Canada Natural Sciences and Engineering Research Council
   of Canada (NSERC) [RGPIN-2014-05188, CGSM-515651-2017]
FX This work was funded by the Government of Canada Natural Sciences and
   Engineering Research Council of Canada (NSERC; RGPIN-2014-05188 and
   CGSM-515651-2017).
CR Al Naggar Y, 2015, ECOTOX ENVIRON SAFE, V114, P1, DOI 10.1016/j.ecoenv.2014.12.039
   Alberoni D, 2016, APPL MICROBIOL BIOT, V100, P9469, DOI 10.1007/s00253-016-7870-4
   Anwar S, 2009, J HAZARD MATER, V168, P400, DOI 10.1016/j.jhazmat.2009.02.059
   Arbuthnott D, 2016, J EVOLUTION BIOL, V29, P461, DOI 10.1111/jeb.12788
   BAKULA M, 1969, J INVERTEBR PATHOL, V14, P365, DOI 10.1016/0022-2011(69)90163-3
   Biddinger DJ, 2013, PLOS ONE, V8, DOI 10.1371/journal.pone.0072587
   Blacquière T, 2012, ECOTOXICOLOGY, V21, P973, DOI 10.1007/s10646-012-0863-x
   Blum JE, 2013, MBIO, V4, DOI 10.1128/mBio.00860-13
   Brummel T, 2004, P NATL ACAD SCI USA, V101, P12974, DOI 10.1073/pnas.0405207101
   Calatayud-Vernich P, 2016, SCI TOTAL ENVIRON, V541, P33, DOI 10.1016/j.scitotenv.2015.08.131
   Chaimanee V, 2016, J INSECT PHYSIOL, V89, P1, DOI 10.1016/j.jinsphys.2016.03.004
   Cheng DF, 2017, MICROBIOME, V5, DOI 10.1186/s40168-017-0236-z
   Chiesa LM, 2016, CHEMOSPHERE, V154, P482, DOI 10.1016/j.chemosphere.2016.04.004
   Chishti Z, 2013, J ENVIRON MANAGE, V114, P372, DOI 10.1016/j.jenvman.2012.10.032
   Collison E, 2016, BIOL REV, V91, P1006, DOI 10.1111/brv.12206
   Condette CJ, 2015, J PEDIATR GASTR NUTR, V61, P30, DOI 10.1097/MPG.0000000000000734
   Croom EL, 2010, TOXICOLOGY, V276, P184, DOI 10.1016/j.tox.2010.08.005
   Cycon M, 2009, CHEMOSPHERE, V76, P494, DOI 10.1016/j.chemosphere.2009.03.023
   Daisley BA, 2017, SCI REP-UK, V7, DOI 10.1038/s41598-017-02806-w
   DAVIS RW, 1992, B ENVIRON CONTAM TOX, V48, P585, DOI 10.1007/BF00199078
   de Almeida LG, 2017, PLOS ONE, V12, DOI 10.1371/journal.pone.0174754
   Engel P, 2013, FEMS MICROBIOL REV, V37, P699, DOI 10.1111/1574-6976.12025
   Evans JD, 2011, TRENDS MICROBIOL, V19, P614, DOI 10.1016/j.tim.2011.09.003
   Evans JD, 2004, J ECON ENTOMOL, V97, P752, DOI 10.1603/0022-0493(2004)097[0752:BPIAIR]2.0.CO;2
   Falsen E, 1999, INT J SYST BACTERIOL, V49, P217, DOI 10.1099/00207713-49-1-217
   Harishankar MK, 2013, 3 BIOTECH, V3, P137, DOI 10.1007/s13205-012-0078-0
   Henry M, 2012, SCIENCE, V336, P348, DOI 10.1126/science.1215039
   Hester PG, 2001, J AM MOSQUITO CONTR, V17, P2
   Iyer R, 2013, ENV MICROBIOL REP, V5, P787, DOI 10.1111/1758-2229.12095
   Joly C, 2013, ENVIRON SCI POLLUT R, V20, P2726, DOI 10.1007/s11356-012-1283-4
   Kasai S, 2000, INSECT BIOCHEM MOLEC, V30, P163, DOI 10.1016/S0965-1748(99)00114-9
   Katz EJ, 1997, TOXICOL APPL PHARM, V146, P227, DOI 10.1006/taap.1997.8201
   Kikuchi Y, 2012, P NATL ACAD SCI USA, V109, P8618, DOI 10.1073/pnas.1200231109
   Kwong WK, 2016, NAT REV MICROBIOL, V14, P374, DOI 10.1038/nrmicro.2016.43
   Kwong WK, 2014, P NATL ACAD SCI USA, V111, P11509, DOI 10.1073/pnas.1405838111
   Lee WJ, 2013, ANNU REV CELL DEV BI, V29, P571, DOI 10.1146/annurev-cellbio-101512-122333
   LINDENBAUM J, 1981, NEW ENGL J MED, V305, P789, DOI 10.1056/NEJM198110013051403
   Liu HQ, 2005, J MED ENTOMOL, V42, P815, DOI 10.1603/0022-2585(2005)042[0815:CRIMCQ]2.0.CO;2
   Lukwinski AT, 2006, CAN J MICROBIOL, V52, P197, DOI [10.1139/w05-123, 10.1139/W05-123]
   Martinson VG, 2012, APPL ENVIRON MICROB, V78, P2830, DOI 10.1128/AEM.07810-11
   Nakasu EYT, 2014, P ROY SOC B-BIOL SCI, V281, DOI 10.1098/rspb.2014.0619
   Näpflin K, 2018, J ANIM ECOL, V87, P331, DOI 10.1111/1365-2656.12768
   Porrini C, 2016, PLOS ONE, V11, DOI 10.1371/journal.pone.0155411
   Powell JE, 2016, P NATL ACAD SCI USA, V113, P13887, DOI 10.1073/pnas.1610856113
   RACKE KD, 1990, J AGR FOOD CHEM, V38, P1430, DOI 10.1021/jf00096a029
   Rangberg A, 2015, BENEF MICROBES, V6, P513, DOI 10.3920/BM2014.0115
   Rangberg A, 2012, INTEGR COMP BIOL, V52, P89, DOI 10.1093/icb/ics089
   Ryu JH, 2008, SCIENCE, V319, P777, DOI 10.1126/science.1149357
   Sasikala C, 2012, WORLD J MICROB BIOT, V28, P1301, DOI 10.1007/s11274-011-0879-z
   SHAFFER CD, 1994, METHOD CELL BIOL, V44, P99, DOI 10.1016/S0091-679X(08)60908-5
   Sparling DW, 2007, ENVIRON POLLUT, V147, P535, DOI 10.1016/j.envpol.2006.10.036
   Storelli G, 2011, CELL METAB, V14, P403, DOI 10.1016/j.cmet.2011.07.012
   Tabashnik BE, 2010, SOUTHWEST ENTOMOL, V35, P417, DOI 10.3958/059.035.0326
   Tamarit D, 2015, GENOME BIOL EVOL, V7, P1455, DOI 10.1093/gbe/evv079
   Trinder M, 2015, BENEF MICROBES, V6, P841, DOI 10.3920/BM2015.0022
   Trinder M, 2016, APPL ENVIRON MICROB, V82, P6204, DOI 10.1128/AEM.01510-16
   Tsai PC, 2012, BIOCHEMISTRY-US, V51, P6463, DOI 10.1021/bi300811t
   Urlacher E, 2016, J CHEM ECOL, V42, P127, DOI 10.1007/s10886-016-0672-4
   US Environmental Protection Agency, 2016, REV HUM HLTH RISK AS
   vanEngelsdorp D, 2010, J ECON ENTOMOL, V103, P1517, DOI 10.1603/EC09429
   Vásquez A, 2012, PLOS ONE, V7, DOI 10.1371/journal.pone.0033188
   Xia XF, 2013, PLOS ONE, V8, DOI 10.1371/journal.pone.0068852
   Xu GM, 2008, INT BIODETER BIODEGR, V62, P51, DOI 10.1016/j.ibiod.2007.12.001
   Yun JH, 2014, APPL ENVIRON MICROB, V80, P5254, DOI 10.1128/AEM.01226-14
   Zhao YP, 2016, CHEMOSPHERE, V153, P287, DOI 10.1016/j.chemosphere.2016.03.055
   Zheng H, 2017, P NATL ACAD SCI USA, V114, P4775, DOI 10.1073/pnas.1701819114
   Zheng XJ, 2013, SCI TRANSL MED, V5, DOI 10.1126/scitranslmed.3005114
   Zhu WY, 2014, PLOS ONE, V9, DOI 10.1371/journal.pone.0077547
   Zhu YC, 2015, J ECON ENTOMOL, V108, P2640, DOI 10.1093/jee/tov269
NR 69
TC 47
Z9 56
U1 2
U2 95
PU AMER SOC MICROBIOLOGY
PI WASHINGTON
PA 1752 N ST NW, WASHINGTON, DC 20036-2904 USA
SN 0099-2240
EI 1098-5336
J9 APPL ENVIRON MICROB
JI Appl. Environ. Microbiol.
PD MAY
PY 2018
VL 84
IS 9
AR e02820-17
DI 10.1128/AEM.02820-17
PG 13
WC Biotechnology & Applied Microbiology; Microbiology
WE Science Citation Index Expanded (SCI-EXPANDED)
SC Biotechnology & Applied Microbiology; Microbiology
GA GD2ON
UT WOS:000430339900029
PM 29475860
OA Green Published, Bronze
DA 2025-02-18
ER

PT J
AU Solomon, GM
   Dodangoda, H
   McCarthy-Walker, T
   Ntim-Gyakari, R
   Newell, PD
AF Solomon, Gabrielle M.
   Dodangoda, Hiruni
   McCarthy-Walker, Tylea
   Ntim-Gyakari, Rita
   Newell, Peter D.
TI The microbiota of <i>Drosophila suzukii</i> influences the larval
   development of <i>Drosophila melanogaster</i>
SO PEERJ
LA English
DT Article
DE Symbiosis; Spotted Wing Drosophila; Larval development; Yeast; Gut
   microbiota
ID SPOTTED-WING DROSOPHILA; DIPTERA DROSOPHILIDAE; GUT; HOMEOSTASIS;
   METABOLISM; BACTERIA; HARVEST; YEASTS; IMPACT; WORLD
AB Microorganisms play a central role in the biology of vinegar flies such as Drosophila suzukii and Drosophila melanogaster: serving as a food source to both adults and larvae, and influencing a range of traits including nutrition, behavior, and development. The niches utilized by the fly species partially overlap, as do the microbiota that sustain them, and interactions among these players may drive the development of crop diseases. To learn more about how the microbiota of one species may affect the other, we isolated and identified microbes from field-caught D. suzukii, and then characterized their effects on D. melanogaster larval development time in the laboratory. We found that the D. suzukii microbiota consistently included both yeasts and bacteria. It was dominated by yeasts of the genus Hanseniaspora, and bacteria from the families Acetobacteraceae and Enterobacteriaceae. Raising D. melanogaster under gnotobiotic conditions with each microbial isolate individually, we found that some bacteria promoted larval development relative to axenic conditions, but most did not have a significant effect. In contrast, nearly all the yeasts tested significantly accelerated larval development. The one exception was Starmerella bacillaris, which had the opposite effect: significantly slowing larval developmental rate. We investigated the basis for this effect by examining whether S. bacillaris cells could sustain larval growth, and measuring the survival of S. bacillaris and other yeasts in the larval gut. Our results suggest S. bacillaris is not digested by D. melanogaster and therefore cannot serve as a source of nutrition. These findings have interesting implications for possible interactions between the two Drosophilia species and their microbiota in nature. Overall, we found that microbes isolated from D. suzukii promote D. melanogaster larval development, which is consistent with the model that infestation of fruit by D. suzukii can open up habitat for D. melanogaster. We propose that the microbiome is an important dimension of the ecological interactions between Drosophila species.
C1 [Solomon, Gabrielle M.; Dodangoda, Hiruni; McCarthy-Walker, Tylea; Ntim-Gyakari, Rita; Newell, Peter D.] SUNY Coll Oswego, Dept Biol Sci, Oswego, NY 13126 USA.
C3 State University of New York (SUNY) System; State University of New York
   (SUNY) - Oswego
RP Newell, PD (corresponding author), SUNY Coll Oswego, Dept Biol Sci, Oswego, NY 13126 USA.
EM peter.newell@oswego.edu
FU Rice Creek Associates; Office of the Provost of the State University of
   New York at Oswego
FX This work was supported by the Rice Creek Associates small grants
   program, a Possibility Scholarship awarded to Hiruni Dodangoda, and a
   grant for scholarly and creative activity from the Office of the Provost
   of the State University of New York at Oswego awarded to Gabrielle
   Solomon and Peter Newell. The funders had no role in study design, data
   collection and analysis, decision to publish, or preparation of the
   manuscript.
CR Adair KL, 2018, ISME J, V12, P959, DOI 10.1038/s41396-017-0020-x
   Adair KL, 2017, CURR OPIN MICROBIOL, V35, P23, DOI 10.1016/j.mib.2016.11.002
   Alvarez-Pérez S, 2019, TRENDS PLANT SCI, V24, P393, DOI 10.1016/j.tplants.2019.01.012
   Anagnostou C, 2010, ENTOMOL EXP APPL, V136, P1, DOI 10.1111/j.1570-7458.2010.00997.x
   Anagnostou C, 2010, OIKOS, V119, P533, DOI 10.1111/j.1600-0706.2009.18001.x
   Ano Y, 2008, BIOSCI BIOTECH BIOCH, V72, P989, DOI 10.1271/bbb.70740
   Barata A, 2012, MICROB ECOL, V64, P416, DOI 10.1007/s00248-012-0041-y
   Bellutti N, 2018, J PEST SCI, V91, P651, DOI 10.1007/s10340-017-0932-2
   Bing XL, 2018, MBIO, V9, DOI 10.1128/mBio.02199-17
   Bost A, 2018, MOL ECOL, V27, P2834, DOI 10.1111/mec.14728
   Broderick NA, 2016, PHILOS T R SOC B, V371, DOI 10.1098/rstb.2015.0295
   Broderick NA, 2012, GUT MICROBES, V3, P307, DOI 10.4161/gmic.19896
   Buchon N, 2013, NAT REV MICROBIOL, V11, P615, DOI 10.1038/nrmicro3074
   Buser CC, 2014, ECOL LETT, V17, P1257, DOI 10.1111/ele.12331
   Chandler JA, 2014, PEERJ, V2, DOI 10.7717/peerj.474
   Chandler JA, 2012, APPL ENVIRON MICROB, V78, P7327, DOI 10.1128/AEM.01741-12
   Chandler JA, 2011, PLOS GENET, V7, DOI 10.1371/journal.pgen.1002272
   Chaston JM, 2014, MBIO, V5, DOI 10.1128/mBio.01631-14
   Clymans R, 2019, INSECTS, V10, DOI 10.3390/insects10070200
   Crotti E, 2010, APPL ENVIRON MICROB, V76, P6963, DOI 10.1128/AEM.01336-10
   Dancau T, 2017, BIOCONTROL SCI TECHN, V27, P3, DOI 10.1080/09583157.2016.1241982
   dos Santos LA, 2017, PLOS ONE, V12, DOI 10.1371/journal.pone.0174318
   Douglas AE, 2018, LAB ANIMAL, V47, P157, DOI 10.1038/s41684-018-0065-0
   Fischer C, 2017, ELIFE, V6, DOI 10.7554/eLife.18855
   Garcia Justine R, 2014, Front Microbiol, V5, P510, DOI 10.3389/fmicb.2014.00510
   Gould AL, 2018, P NATL ACAD SCI USA, V115, pE11951, DOI 10.1073/pnas.1809349115
   Hamby KA, 2012, APPL ENVIRON MICROB, V78, P4869, DOI 10.1128/AEM.00841-12
   Hennig EI, 2018, INSECTS, V9, DOI 10.3390/insects9030118
   Hoang D, 2015, PEERJ, V3, DOI 10.7717/peerj.1116
   Inamine H, 2018, MBIO, V9, DOI [10.1128/mBio.01453-17, 10.1128/mbio.01453-17]
   Ioriatti C, 2015, J ECON ENTOMOL, V108, P1148, DOI 10.1093/jee/tov042
   Koyle ML, 2016, JOVE-J VIS EXP, DOI 10.3791/54219
   Lee JC, 2015, ANN ENTOMOL SOC AM, V108, P117, DOI 10.1093/aesa/sau014
   Lee JC, 2011, PEST MANAG SCI, V67, P1349, DOI 10.1002/ps.2271
   Lewis MT, 2019, ENVIRON ENTOMOL, V48, P68, DOI 10.1093/ee/nvy167
   Martinez-Sañudo I, 2018, INSECT SCI, V25, P833, DOI 10.1111/1744-7917.12458
   Martino ME, 2017, CURR OPIN MICROBIOL, V38, P165, DOI 10.1016/j.mib.2017.06.004
   Masneuf-Pomarede I, 2015, FEMS YEAST RES, V15, DOI 10.1093/femsyr/fov045
   McFall-Ngai M, 2013, P NATL ACAD SCI USA, V110, P3229, DOI 10.1073/pnas.1218525110
   Newell PD, 2014, FRONT MICROBIOL, V5, DOI 10.3389/fmicb.2014.00576
   Newell PD, 2014, APPL ENVIRON MICROB, V80, P788, DOI 10.1128/AEM.02742-13
   Pais IS, 2018, PLOS BIOL, V16, DOI 10.1371/journal.pbio.2005710
   Piper MDW, 2014, NAT METHODS, V11, P100, DOI [10.1038/NMETH.2731, 10.1038/nmeth.2731]
   Poyet M, 2015, PLOS ONE, V10, DOI 10.1371/journal.pone.0142785
   Rombaut A, 2017, ROY SOC OPEN SCI, V4, DOI 10.1098/rsos.170117
   Sannino DR, 2018, MBIO, V9, DOI 10.1128/mBio.00155-18
   Shaw B, 2018, PEST MANAG SCI, V74, P1466, DOI 10.1002/ps.4836
   Shin SC, 2011, SCIENCE, V334, P670, DOI 10.1126/science.1212782
   Sommer AJ, 2019, APPL ENVIRON MICROB, V85, DOI 10.1128/AEM.01882-18
   Stamps JA, 2012, PLOS ONE, V7, DOI 10.1371/journal.pone.0042238
   Staubach F, 2013, PLOS ONE, V8, DOI 10.1371/journal.pone.0070749
   Vacchini V, 2017, ENV MICROBIOL REP, V9, P91, DOI 10.1111/1758-2229.12505
   Walsh DB, 2011, J INTEGR PEST MANAG, V2, DOI 10.1603/IPM10010
   Walters AW, 2018, BIORXIV, DOI [10.1101/471540, DOI 10.1101/471540]
   Werner T., 2018, Open Access Books
   White T.J., 1990, PCR PROTOCOLS GUIDE, P315, DOI DOI 10.1016/B978-0-12-372180-8.50042-1
   Winans NJ, 2017, MOL ECOL, V26, P4536, DOI 10.1111/mec.14232
   Wong ACN, 2016, DIS MODEL MECH, V9, P271, DOI 10.1242/dmm.023408
   Yamada R, 2015, CELL REP, V10, P865, DOI 10.1016/j.celrep.2015.01.018
NR 59
TC 19
Z9 22
U1 4
U2 33
PU PEERJ INC
PI LONDON
PA 341-345 OLD ST, THIRD FLR, LONDON, EC1V 9LL, ENGLAND
SN 2167-8359
J9 PEERJ
JI PeerJ
PD NOV 19
PY 2019
VL 7
AR e8097
DI 10.7717/peerj.8097
PG 24
WC Multidisciplinary Sciences
WE Science Citation Index Expanded (SCI-EXPANDED)
SC Science & Technology - Other Topics
GA JQ2XC
UT WOS:000498812700006
PM 31763075
OA gold, Green Published
DA 2025-02-18
ER

PT J
AU Earl, SC
   Rogers, MT
   Keen, J
   Bland, DM
   Houppert, AS
   Miller, C
   Temple, I
   Anderson, DM
   Marketon, MM
AF Earl, Shaun C.
   Rogers, Miles T.
   Keen, Jennifer
   Bland, David M.
   Houppert, Andrew S.
   Miller, Caitlynn
   Temple, Ian
   Anderson, Deborah M.
   Marketon, Melanie M.
TI Resistance to Innate Immunity Contributes to Colonization of the Insect
   Gut by <i>Yersinia pestis</i>
SO PLOS ONE
LA English
DT Article
ID EARLY-PHASE TRANSMISSION; XENOPSYLLA-CHEOPIS SIPHONAPTERA;
   PSEUDOMONAS-AERUGINOSA INFECTION; OROPSYLLA-MONTANA SIPHONAPTERA;
   DROSOPHILA-MELANOGASTER; MODEL HOST; ANTIMICROBIAL PEPTIDES; BIOFILM
   FORMATION; MURINE TOXIN; STAPHYLOCOCCUS-AUREUS
AB Yersinia pestis, the causative agent of bubonic and pneumonic plague, is typically a zoonotic vector-borne disease of wild rodents. Bacterial biofilm formation in the proventriculus of the flea contributes to chronic infection of fleas and facilitates efficient disease transmission. However prior to biofilm formation, ingested bacteria must survive within the flea midgut, and yet little is known about vector-pathogen interactions that are required for flea gut colonization. Here we establish a Drosophila melanogaster model system to gain insight into Y. pestis colonization of the insect vector. We show that Y. pestis establishes a stable infection in the anterior midgut of fly larvae, and we used this model system to study the roles of genes involved in biofilm production and/or resistance to gut immunity stressors. We find that PhoP and GmhA both contribute to colonization and resistance to antimicrobial peptides in flies, and furthermore, the data suggest biofilm formation may afford protection against antimicrobial peptides. Production of reactive oxygen species in the fly gut, as in fleas, also serves to limit bacterial infection, and OxyR mediates Y. pestis survival in both insect models. Overall, our data establish the fruit fly as an informative model to elucidate the relationship between Y. pestis and its flea vector.
C1 [Earl, Shaun C.; Rogers, Miles T.; Keen, Jennifer; Houppert, Andrew S.; Miller, Caitlynn; Temple, Ian; Marketon, Melanie M.] Indiana Univ, Dept Biol, Bloomington, IN 47401 USA.
   [Bland, David M.; Anderson, Deborah M.] Univ Missouri, Dept Vet Pathobiol, Columbia, MO USA.
C3 Indiana University System; Indiana University Bloomington; University of
   Missouri System; University of Missouri Columbia
RP Marketon, MM (corresponding author), Indiana Univ, Dept Biol, Bloomington, IN 47401 USA.
EM mmarketo@indiana.edu
OI Keen, Jennifer/0000-0002-4271-4349; Bland, David/0000-0002-5052-5599;
   Rogers, Miles/0000-0003-2804-880X
FU University of Missouri Research Board; Office of the Vice Provost of
   Research at Indiana University-Bloomington through the Faculty Research
   Support Program; United States Public Health Service (NIAID)
   [R21AI101242, P40OD018537]
FX DMA acknowledges the University of Missouri Research Board for partial
   funding of this work. MMM acknowledges funding for this work by the
   Office of the Vice Provost of Research at Indiana University-Bloomington
   through the Faculty Research Support Program and by the grant
   R21AI101242 from the United States Public Health Service (NIAID;
   www.niaid.nih.gov). Fly stocks used in this study were obtained from the
   Bloomington Drosophila Stock Center, which is supported through grant
   P40OD018537 from the United States Public Health Service (NIAID;
   www.niaid.nih.gov). The funders had no role in study design, data
   collection and analysis, decision to publish, or preparation of the
   manuscript.
CR [Anonymous], 2005, ANNU REV ENTOMOL, DOI DOI 10.1146/annurev.ento.50.071803.130337
   Aoyagi KL, 2015, MICROBIOL-SGM, V161, P628, DOI 10.1099/mic.0.000018
   Apidianakis Y, 2009, NAT PROTOC, V4, P1285, DOI 10.1038/nprot.2009.124
   Asare R, 2010, ENVIRON MICROBIOL, V12, P2587, DOI 10.1111/j.1462-2920.2010.02230.x
   Bacot A W, 1914, J Hyg (Lond), V13, P423
   Barnes A.M., 1982, Symposia of the Zoological Society of London, V50, P237
   BIBIKOVA VA, 1977, ANNU REV ENTOMOL, V22, P23, DOI 10.1146/annurev.en.22.010177.000323
   Brooke JS, 1996, J BIOL CHEM, V271, P3608
   Buchon N, 2013, NAT REV MICROBIOL, V11, P615, DOI 10.1038/nrmicro3074
   Buchon N, 2009, CELL HOST MICROBE, V5, P200, DOI 10.1016/j.chom.2009.01.003
   Bulet P, 1999, DEV COMP IMMUNOL, V23, P329, DOI 10.1016/S0145-305X(99)00015-4
   BURROUGHS AL, 1947, J HYG-CAMBRIDGE, V45, P371, DOI 10.1017/S0022172400014042
   Butler T, 2013, AM J TROP MED HYG, V89, P788, DOI 10.4269/ajtmh.13-0191
   Chan C, 2004, J BIOL CHEM, V279, P38749, DOI 10.1074/jbc.M406044200
   Charroux B, 2010, FLY, V4, P40, DOI 10.4161/fly.4.1.10810
   Choi KH, 2005, NAT METHODS, V2, P443, DOI 10.1038/NMETH765
   D'Argenio DA, 2001, J BACTERIOL, V183, P1466, DOI 10.1128/JB.183.4.1466-1471.2001
   Darby C, 2005, INFECT IMMUN, V73, P7236, DOI 10.1128/IAI.73.11.7236-7242.2005
   Datsenko KA, 2000, P NATL ACAD SCI USA, V97, P6640, DOI 10.1073/pnas.120163297
   Dentovskaya SV, 2011, BIOCHEMISTRY-MOSCOW+, V76, P808, DOI 10.1134/S0006297911070121
   Dewoody R, 2011, MOL MICROBIOL, V79, P1445, DOI 10.1111/j.1365-2958.2011.07534.x
   Dionne MS, 2003, INFECT IMMUN, V71, P3540, DOI 10.1128/IAI.71.6.3540-3550.2003
   Drancourt M, 2006, LANCET INFECT DIS, V6, P234, DOI 10.1016/S1473-3099(06)70438-8
   Eisen RJ, 2008, J MED ENTOMOL, V45, P1160, DOI 10.1603/0022-2585(2008)45[1160:DOETOY]2.0.CO;2
   Eisen RJ, 2008, AM J TROP MED HYG, V78, P949, DOI 10.4269/ajtmh.2008.78.949
   Eisen RJ, 2007, J MED ENTOMOL, V44, P678, DOI 10.1603/0022-2585(2007)44[678:ETOYPB]2.0.CO;2
   Eisen RJ, 2007, J MED ENTOMOL, V44, P672, DOI 10.1603/0022-2585(2007)44[672:TDOETO]2.0.CO;2
   Eisen RJ, 2006, P NATL ACAD SCI USA, V103, P15380, DOI 10.1073/pnas.0606831103
   Eisen RJ, 2009, J MED ENTOMOL, V46, P737, DOI 10.1603/033.046.0403
   Erickson DL, 2011, MICROB PATHOGENESIS, V51, P389, DOI 10.1016/j.micpath.2011.08.008
   Eskey C.R., 1940, PLAGUE W PART US
   Ferrandon D, 2007, NAT REV IMMUNOL, V7, P862, DOI 10.1038/nri2194
   FETHERSTON JD, 1992, MOL MICROBIOL, V6, P2693, DOI 10.1111/j.1365-2958.1992.tb01446.x
   Gabitzsch ES, 2008, AM J TROP MED HYG, V79, P99, DOI 10.4269/ajtmh.2008.79.99
   Ha EM, 2005, SCIENCE, V310, P847, DOI 10.1126/science.1117311
   Han YP, 2008, DNA CELL BIOL, V27, P453, DOI 10.1089/dna.2007.0657
   Hao ZG, 2003, INSECT BIOCHEM MOLEC, V33, P1155, DOI 10.1016/j.ibmb.2003.07.001
   Hinnebusch BJ, 2005, CURR ISSUES MOL BIOL, V7, P197, DOI 10.21775/cimb.007.197
   Hinnebusch BJ, 1996, SCIENCE, V273, P367, DOI 10.1126/science.273.5273.367
   Hinnebusch BJ, 2002, SCIENCE, V296, P733, DOI 10.1126/science.1069972
   Hitchen PG, 2002, MOL MICROBIOL, V44, P1637, DOI 10.1046/j.1365-2958.2002.02990.x
   Houppert AS, 2013, INFECT IMMUN, V81, P1186, DOI 10.1128/IAI.01417-12
   Houppert AS, 2012, PLOS ONE, V7, DOI 10.1371/journal.pone.0034039
   Hubbart JA, 2011, J VECTOR ECOL, V36, P117, DOI 10.1111/j.1948-7134.2011.00148.x
   Jarrett CO, 2004, J INFECT DIS, V190, P783, DOI 10.1086/422695
   Johnson TL, 2014, MICROBIOL-SGM, V160, P2517, DOI 10.1099/mic.0.082123-0
   Joo HS., 2015, Biochim Biophys Acta
   Kim JK, 2014, DEV COMP IMMUNOL, V43, P10, DOI 10.1016/j.dci.2013.10.010
   Kim SH, 2008, INFECT IMMUN, V76, P4152, DOI 10.1128/IAI.01637-07
   Kingsolver MB, 2013, J MOL BIOL, V425, P4921, DOI 10.1016/j.jmb.2013.10.006
   Knirel YA, 2007, ADV EXP MED BIOL, V603, P88
   Kounatidis I, 2012, OPEN BIOL, V2, DOI 10.1098/rsob.120075
   Kurata S, 2010, ADV EXP MED BIOL, V708, P205
   Kurata S, 2010, INT IMMUNOL, V22, P143, DOI 10.1093/intimm/dxp128
   Lathem WW, 2007, SCIENCE, V315, P509, DOI 10.1126/science.1137195
   Lehrer RI, 1999, CURR OPIN IMMUNOL, V11, P23, DOI 10.1016/S0952-7915(99)80005-3
   Lemaitre B, 2007, ANNU REV IMMUNOL, V25, P697, DOI 10.1146/annurev.immunol.25.022106.141615
   Mulcahy H, 2008, PLOS PATHOG, V4, DOI 10.1371/journal.ppat.1000213
   Nayduch D, 2013, J MED ENTOMOL, V50, P171, DOI 10.1603/ME12189
   Needham AJ, 2004, MICROBIOL-SGM, V150, P2347, DOI 10.1099/mic.0.27116-0
   Nuri R, 2015, BIOCH BIOPHYS ACTA
   Olcott MH, 2010, PLOS ONE, V5, DOI 10.1371/journal.pone.0012504
   Perry RD, 1997, CLIN MICROBIOL REV, V10, P35, DOI 10.1128/CMR.10.1.35
   Rebeil R, 2013, J BACTERIOL, V195, P1920, DOI 10.1128/JB.02000-12
   Royet J, 2011, CELL MOL LIFE SCI, V68, P3651, DOI 10.1007/s00018-011-0828-x
   Rozen S, 2000, Methods Mol Biol, V132, P365
   Rudolph AE, 1999, J BIOL CHEM, V274, P11824, DOI 10.1074/jbc.274.17.11824
   Ryu JH, 2006, EMBO J, V25, P3693, DOI 10.1038/sj.emboj.7601233
   Shanbhag S, 2005, J MEMBRANE BIOL, V206, P61, DOI 10.1007/s00232-005-0774-1
   Shaner NC, 2004, NAT BIOTECHNOL, V22, P1567, DOI 10.1038/nbt1037
   Shaw AE, 2012, J VIROL, V86, P9015, DOI 10.1128/JVI.00131-12
   TAKESHITA S, 1987, GENE, V61, P63, DOI 10.1016/0378-1119(87)90365-9
   Tan L, 2006, MOL MICROBIOL, V61, P861, DOI 10.1111/j.1365-2958.2006.05265.x
   Tzou P, 2000, IMMUNITY, V13, P737, DOI 10.1016/S1074-7613(00)00072-8
   Uliczka F, 2011, PLOS ONE, V6, DOI 10.1371/journal.pone.0020425
   Uvell H, 2007, TRENDS GENET, V23, P342, DOI 10.1016/j.tig.2007.05.003
   Vadyvaloo V, 2015, MICROBIOLOGY
   Vadyvaloo V, 2010, PLOS PATHOG, V6, DOI 10.1371/journal.ppat.1000783
   Vallet-Gely I, 2008, NAT REV MICROBIOL, V6, P302, DOI 10.1038/nrmicro1870
   Vetter SM, 2010, MICROBIOL-SGM, V156, P2216, DOI 10.1099/mic.0.037952-0
   Vuong C, 2004, J BIOL CHEM, V279, P54881, DOI 10.1074/jbc.M411374200
   Vuong C, 2004, CELL MICROBIOL, V6, P269, DOI 10.1046/j.1462-5822.2004.00367.x
   Whitfield GB, 2015, FRONT MICROBIOL, V6, DOI 10.3389/fmicb.2015.00471
   Wigglesworth V. B., 1972, PRINCIPLES INSECT PH
   Wilder AP, 2008, VECTOR-BORNE ZOONOT, V8, P359, DOI 10.1089/vbz.2007.0181
   Wood JW, 2003, HUM BIOL, V75, P427, DOI 10.1353/hub.2003.0067
   Zhou W, 2012, J MED ENTOMOL, V49, P364, DOI 10.1603/ME11172
NR 87
TC 16
Z9 18
U1 0
U2 20
PU PUBLIC LIBRARY SCIENCE
PI SAN FRANCISCO
PA 1160 BATTERY STREET, STE 100, SAN FRANCISCO, CA 94111 USA
SN 1932-6203
J9 PLOS ONE
JI PLoS One
PD JUL 15
PY 2015
VL 10
IS 7
AR e0133318
DI 10.1371/journal.pone.0133318
PG 25
WC Multidisciplinary Sciences
WE Science Citation Index Expanded (SCI-EXPANDED)
SC Science & Technology - Other Topics
GA CN1RL
UT WOS:000358197600242
PM 26177454
OA Green Published, gold, Green Submitted
DA 2025-02-18
ER

PT J
AU Yang, JY
   Liu, WG
AF Yang, Jiyong
   Liu, Wengang
TI The Role of AIM2 Inflammasome in Knee Osteoarthritis
SO JOURNAL OF INFLAMMATION RESEARCH
LA English
DT Review
DE knee osteoarthritis; inflammasome; absent in melanoma 2
ID OXYGEN SPECIES ROS; NLRP3 INFLAMMASOME; GUT MICROBIOTA; DNA; EXOSOMES;
   PATHOGENESIS; MACROPHAGES; ACTIVATION; ABSENT; FLUID
AB Knee osteoarthritis (KOA), whose prevalence keeps rising, is still unsolved pathobiological/therapeutical problem. Historically, knee osteoarthritis was thought to be a "wear and tear" disease, while recent etiology hypotheses stressed it as a chronic, low-grade inflammatory disease. Inflammasomes mediated by the innate immunity systems have an important role in inflammatory diseases including KOA. A deluge of recent studies focused on the NLRP3 inflammasome with suggestions that its pharmacologic block would hinder degeneration. However, known inflammasomes are numerous and can also trigger IL-1 beta/IL-18 production and cells' pyroptotic death. Among them, AIM2 inflammasome is involved in key aspects of various acute and chronic inflammatory diseases. Therefore, while presently leaving out little-studied inflammasomes in KOA, this review focuses on the AIM2 inflammasomes that participate in KOA's complex mechanisms in conjunction with the activation of AIM2 inflammasomes in other diseases combined with the current studies on KOA mechanisms. Although human-specific data about it are relatively scant, we stress that only a holistic view including several inflammasomes including AIM2 inflammasome and other potential pathogenetic drivers will lead to successful therapy for knee osteoarthritis.
C1 [Yang, Jiyong] Guangzhou Univ Chinese Med, Clin Coll 5, Guangzhou 510095, Peoples R China.
   [Liu, Wengang] Guangdong Second Tradit Chinese Med Hosp, Guangzhou 510095, Peoples R China.
   [Liu, Wengang] Guangdong Second Tradit Chinese Med Hosp, Orthoped Dept, Guangzhou 510095, Peoples R China.
C3 Guangzhou University of Chinese Medicine
RP Liu, WG (corresponding author), Guangdong Second Tradit Chinese Med Hosp, Orthoped Dept, Guangzhou 510095, Peoples R China.
EM liuwengang2022@gmail.com
RI Yang, Jiyong/AAE-7470-2022
OI Yang, Jiyong/0000-0002-7681-5316; liu, wen gang/0000-0002-8887-8429
CR Arron JR, 2000, NATURE, V408, P535, DOI 10.1038/35046196
   Bae JH, 2019, CELLS-BASEL, V8, DOI 10.3390/cells8040328
   Batushansky A, 2022, OSTEOARTHR CARTILAGE, V30, P501, DOI 10.1016/j.joca.2021.06.013
   Berthelot JM, 2019, RMD OPEN, V5, DOI 10.1136/rmdopen-2019-001037
   Blanco FJ, 2011, NAT REV RHEUMATOL, V7, P161, DOI 10.1038/nrrheum.2010.213
   Chakraborty S, 2010, ANN NY ACAD SCI, V1207, pE94, DOI 10.1111/j.1749-6632.2010.05752.x
   Chang XY, 2022, J INFLAMM RES, V15, P3859, DOI 10.2147/JIR.S368501
   Chao-yang G, 2021, OSTEOARTHR CARTILAGE, V29, P793, DOI 10.1016/j.joca.2021.02.204
   Chen Y, 2020, MEDIAT INFLAMM, V2020, DOI 10.1155/2020/1693730
   Chen ZM, 2019, ARTHRITIS RES THER, V21, DOI 10.1186/s13075-019-2085-6
   Cho SJ, 2020, THORAX, V75, P227, DOI 10.1136/thoraxjnl-2019-213571
   Coaccioli S, 2022, J CLIN MED, V11, DOI 10.3390/jcm11206013
   Collins KH, 2015, OSTEOARTHR CARTILAGE, V23, P1989, DOI 10.1016/j.joca.2015.03.014
   Crane DD, 2014, FRONT MICROBIOL, V5, DOI 10.3389/fmicb.2014.00438
   Cunha LD, 2017, CELL REP, V20, P794, DOI 10.1016/j.celrep.2017.06.086
   Dang EV, 2017, CELL, V171, P1057, DOI 10.1016/j.cell.2017.09.029
   de Lange-Brokaar BJE, 2012, OSTEOARTHR CARTILAGE, V20, P1484, DOI 10.1016/j.joca.2012.08.027
   Delplace V, 2021, JOINT BONE SPINE, V88, DOI 10.1016/j.jbspin.2021.105206
   Dunn CM, 2020, ARTHRITIS RHEUMATOL, V72, P1111, DOI 10.1002/art.41210
   Eymard F, 2016, JOINT BONE SPINE, V83, P389, DOI 10.1016/j.jbspin.2016.02.016
   Fan WJ, 2022, FRONT CELL DEV BIOL, V10, DOI 10.3389/fcell.2022.949690
   Felson DT, 2014, NAT REV RHEUMATOL, V10, DOI 10.1038/nrrheum.2014.76
   Ghouri A, 2021, CALCIFIED TISSUE INT, V109, P339, DOI 10.1007/s00223-020-00672-9
   Griffin TM, 2019, CLIN EXP RHEUMATOL, V37, P57
   Heinisch O, 2022, TRANSL STROKE RES, V13, P462, DOI 10.1007/s12975-021-00948-8
   Hernandez CJ, 2016, J BONE MINER RES, V31, P1638, DOI 10.1002/jbmr.2887
   Huang Y, 2021, CELL MOL IMMUNOL, V18, P2114, DOI 10.1038/s41423-021-00740-6
   Hunter DJ, 2014, NAT REV RHEUMATOL, V10, P437, DOI 10.1038/nrrheum.2014.44
   Jiang P, 2022, AM J TRANSL RES, V14, P6782, DOI 10.3389/fpsyt.2022.905113
   Jin TC, 2013, J BIOL CHEM, V288, P13225, DOI 10.1074/jbc.M113.468033
   Kassi E, 2011, BMC MED, V9, DOI 10.1186/1741-7015-9-48
   Kato T, 2014, ARTHRITIS RES THER, V16, DOI 10.1186/ar4679
   Kim J, 2014, IMMUNOL LETT, V158, P143, DOI 10.1016/j.imlet.2013.12.017
   Kulkarni K, 2016, MATURITAS, V89, P22, DOI 10.1016/j.maturitas.2016.04.006
   Lammert CR, 2020, NATURE, V580, P647, DOI 10.1038/s41586-020-2174-3
   Li DY, 2021, SIGNAL TRANSDUCT TAR, V6, DOI 10.1038/s41392-021-00687-0
   Li XV, 2019, IMMUNITY, V50, P1365, DOI 10.1016/j.immuni.2019.05.023
   Lian QS, 2017, CELL RES, V27, P784, DOI 10.1038/cr.2017.54
   Loeser RF, 2022, ARTHRITIS RHEUMATOL, V74, P227, DOI 10.1002/art.41955
   Lozano-Ruiz B, 2015, J HEPATOL, V62, P64, DOI 10.1016/j.jhep.2014.08.027
   Marshall M, 2018, NAT REV RHEUMATOL, V14, P641, DOI 10.1038/s41584-018-0095-4
   Martel-Pelletier J, 2022, RMD OPEN, V8, DOI 10.1136/rmdopen-2022-002602
   Matsuyama H, 2020, BRAIN RES, V1736, DOI 10.1016/j.brainres.2020.146779
   Misra D, 2019, ARTHRITIS RHEUMATOL, V71, P232, DOI 10.1002/art.40692
   Mobasheri A, 2017, NAT REV RHEUMATOL, V13, P302, DOI 10.1038/nrrheum.2017.50
   Noor NAM, 2021, CELLS-BASEL, V10, DOI 10.3390/cells10061287
   Morgan XC, 2012, GENOME BIOL, V13, DOI 10.1186/gb-2012-13-9-r79
   Motta F, 2023, CLIN REV ALLERG IMMU, V64, P222, DOI 10.1007/s12016-022-08941-1
   Murakami T, 2022, INT J MOL SCI, V23, DOI 10.3390/ijms23105365
   Ni ZH, 2020, BONE RES, V8, DOI 10.1038/s41413-020-0100-9
   Nicholson JK, 2012, SCIENCE, V336, P1262, DOI 10.1126/science.1223813
   Pan JY, 2018, BIOCHEM BIOPH RES CO, V498, P487, DOI 10.1016/j.bbrc.2018.03.005
   Raposo G, 2013, J CELL BIOL, V200, P373, DOI 10.1083/jcb.201211138
   Robinson WH, 2016, NAT REV RHEUMATOL, V12, P580, DOI 10.1038/nrrheum.2016.136
   Roskar S, 2022, LIFE-BASEL, V12, DOI 10.3390/life12050731
   Sanchez-Lopez E, 2022, NAT REV RHEUMATOL, V18, P258, DOI 10.1038/s41584-022-00749-9
   Sanwlani R, 2021, CELLS-BASEL, V10, DOI 10.3390/cells10102663
   Savu O, 2011, DIABETES-METAB RES, V27, P470, DOI 10.1002/dmrr.1203
   Schapira AHV, 2012, LANCET, V379, P1825, DOI 10.1016/S0140-6736(11)61305-6
   Scherz-Shouval R, 2011, TRENDS BIOCHEM SCI, V36, P30, DOI 10.1016/j.tibs.2010.07.007
   Schroder K, 2010, CELL, V140, P821, DOI 10.1016/j.cell.2010.01.040
   Takayanagi H, 2021, INT IMMUNOL, V33, P673, DOI 10.1093/intimm/dxab057
   Témoin S, 2012, JCR-J CLIN RHEUMATOL, V18, P117, DOI 10.1097/RHU.0b013e3182500c95
   Trachalaki A, 2021, FRONT IMMUNOL, V12, DOI 10.3389/fimmu.2021.661811
   Uresti-Rivera EE, 2022, AUTOIMMUNITY, V55, P443, DOI 10.1080/08916934.2022.2103802
   Wang B, 2020, MOL ASPECTS MED, V76, DOI 10.1016/j.mam.2020.100869
   Wang B, 2017, J STRUCT BIOL, V200, P279, DOI 10.1016/j.jsb.2017.08.001
   Wang XY, 2019, LIFE SCI, V221, P249, DOI 10.1016/j.lfs.2019.02.035
   Wei ZT, 2022, FRONT CELL INFECT MI, V12, DOI 10.3389/fcimb.2022.812596
   Witzenrath M, 2011, J IMMUNOL, V187, P434, DOI 10.4049/jimmunol.1003143
   Wu XM, 2022, EXP CELL RES, V410, DOI 10.1016/j.yexcr.2021.112881
   Wu XX, 2021, CELLS-BASEL, V10, DOI 10.3390/cells10020251
   Wu YG, 2022, INT J ORAL SCI, V14, DOI 10.1038/s41368-022-00187-z
   Xie M, 2016, NAT COMMUN, V7, DOI 10.1038/ncomms13280
   Xu L, 2021, AM J PHYSIOL-GASTR L, V320, pG1034, DOI 10.1152/ajpgi.00431.2020
   Yáñez-Mó M, 2015, J EXTRACELL VESICLES, V4, DOI 10.3402/jev.v4.27066
   Yu MC, 2022, STEM CELL REV REP, V18, P3092, DOI 10.1007/s12015-022-10436-7
   Zhou QF, 2020, ACTA BIOMATER, V105, P15, DOI 10.1016/j.actbio.2020.01.040
   Zorov DB, 2014, PHYSIOL REV, V94, P909, DOI 10.1152/physrev.00026.2013
NR 79
TC 7
Z9 7
U1 0
U2 9
PU DOVE MEDICAL PRESS LTD
PI ALBANY
PA PO BOX 300-008, ALBANY, AUCKLAND 0752, NEW ZEALAND
EI 1178-7031
J9 J INFLAMM RES
JI J. Inflamm. Res.
PY 2022
VL 15
BP 6453
EP 6461
DI 10.2147/JIR.S392652
PG 9
WC Immunology
WE Science Citation Index Expanded (SCI-EXPANDED)
SC Immunology
GA 6Q0CE
UT WOS:000891289000001
PM 36467990
OA Green Published, gold
DA 2025-02-18
ER

PT J
AU Mbakwa, CA
   Hermes, GDA
   Penders, J
   Savelkoul, PHM
   Thijs, C
   Dagnelie, PC
   Mommers, M
   Zoetendal, EG
   Smidt, H
   Arts, ICW
AF Mbakwa, Catherine A.
   Hermes, Gerben D. A.
   Penders, John
   Savelkoul, Paul H. M.
   Thijs, Carel
   Dagnelie, Pieter C.
   Mommers, Monique
   Zoetendal, Erwin G.
   Smidt, Hauke
   Arts, Ilja C. W.
TI Gut Microbiota and Body Weight in School-Aged Children: The KOALA Birth
   Cohort Study
SO OBESITY
LA English
DT Article
ID DIET-INDUCED OBESITY; LIPID-METABOLISM; BACTERIAL; ETIOLOGY
AB ObjectiveMethodsThis study aimed to examine the intestinal microbiota composition of school-aged children in association with (over)weight.
   The fecal microbiota composition of 295 children was analyzed using the Human Intestinal Tract Chip. Anthropometric outcomes (overweight [BMI85th percentile], age- and sex-standardized BMI and weight z scores) were measured at 6 to 7 years of age, and elastic net was used to select genus-like bacterial groups related to all anthropometric outcomes. Subsequently, multiple linear and logistic regression models were used to model associations between selected bacterial groups and anthropometric measures while controlling for confounders.
   ResultsConclusionsPrevotella melaninogenica, Prevotella oralis, Dialister, and uncultured Clostridiales II (UCII) accounted for 26.1% of the variation in microbiota composition. Several bacterial groups were inversely associated with the anthropometric outcomes: Sutterella wadsworthensis, Marvinbryantia formatexigens, Prevotella melanogenica, P oralis, Burkholderia, uncultured Clostridiales II, and Akkermansia, while Streptococcus bovis was positively associated with overweight. Microbial diversity and richness, and Bacteroidetes to Firmicutes ratio, were not significantly associated with any of the outcomes.
   In the largest population-based study on childhood gut microbiota and body weight so far, both new and previously identified bacterial groups were found to be associated with overweight. Further research should elucidate their role in energy metabolism.
C1 [Mbakwa, Catherine A.; Hermes, Gerben D. A.; Zoetendal, Erwin G.] Top Inst Food & Nutr, Wageningen, Netherlands.
   [Mbakwa, Catherine A.; Thijs, Carel; Dagnelie, Pieter C.; Mommers, Monique; Arts, Ilja C. W.] Maastricht Univ, CAPHRI Sch Publ Hlth & Primary Care, Dept Epidemiol, Maastricht, Netherlands.
   [Hermes, Gerben D. A.; Zoetendal, Erwin G.; Smidt, Hauke] Wageningen Univ, Microbiol Lab, Wageningen, Netherlands.
   [Penders, John; Savelkoul, Paul H. M.] Maastricht Univ, Med Ctr, NUTRIM Sch Nutr & Translat Res Metab, Dept Med Microbiol, Maastricht, Netherlands.
   [Penders, John; Savelkoul, Paul H. M.] CAPHRI Sch Publ Hlth & Primary Care, Maastricht, Netherlands.
   [Savelkoul, Paul H. M.] Vrije Univ Amsterdam Med Ctr, Dept Med Microbiol & Infect Control, Amsterdam, Netherlands.
   [Dagnelie, Pieter C.; Arts, Ilja C. W.] Maastricht Univ, CARIM Sch Cardiovasc Dis, Dept Epidemiol, Maastricht, Netherlands.
   [Arts, Ilja C. W.] Maastricht Ctr Syst Biol MaCSBio, Maastricht, Netherlands.
C3 Top Institute Food & Nutrition; Maastricht University; Wageningen
   University & Research; Maastricht University; Maastricht University
   Medical Centre (MUMC); Maastricht University; Vrije Universiteit
   Amsterdam; VU UNIVERSITY MEDICAL CENTER; Maastricht University
RP Arts, ICW (corresponding author), Maastricht Univ, CAPHRI Sch Publ Hlth & Primary Care, Dept Epidemiol, Maastricht, Netherlands.; Arts, ICW (corresponding author), Maastricht Univ, CARIM Sch Cardiovasc Dis, Dept Epidemiol, Maastricht, Netherlands.; Arts, ICW (corresponding author), Maastricht Ctr Syst Biol MaCSBio, Maastricht, Netherlands.
EM ilja.arts@maastrichtuniversity.nl
RI Arts, Ilja/C-6946-2008; Hermes, Gerben/S-9661-2019; Thijs,
   Carel/H-8340-2019; Smidt, Hauke/D-7054-2014; Penders, John/A-1280-2011
OI Thijs, Carel/0000-0001-6646-5458; Savelkoul, Paul/0000-0002-3527-6950;
   Penders, John/0000-0001-9146-5919; Smidt, Hauke/0000-0002-6138-5026;
   Hermes, Gerben D. A./0000-0003-4314-9553
FU TI Food and Nutrition, a public-private partnership in food and
   nutrition research; Netherlands Organisation for Health Research and
   Development [2100.0090]; Netherlands Asthma Foundation [3.2.03.48,
   3.2.07.022]; Netherlands Heart Foundation [2008B112]; Triodos
   Foundation; Phoenix Foundation; Raphael Foundation; Iona Foundation;
   Foundation for the Advancement of Heilpedagogiek; FrieslandCampina;
   Netherlands Sugar Foundation; Ministry of Economic Affairs
FX This study was funded by TI Food and Nutrition, a public-private
   partnership in food and nutrition research. Partners are key players in
   the global food industry, leading research institutes, universities, and
   medical centers. Additional funding for data collection was received by:
   Netherlands Organisation for Health Research and Development (grant
   2100.0090), Netherlands Asthma Foundation (grants 3.2.03.48,
   3.2.07.022), Netherlands Heart Foundation (grant 2008B112), Triodos
   Foundation, Phoenix Foundation, Raphael Foundation, Iona Foundation,
   Foundation for the Advancement of Heilpedagogiek, Royal Friesland Foods
   (currently FrieslandCampina), Netherlands Sugar Foundation, and the
   Ministry of Economic Affairs. The sponsors had no influence on the
   analysis and reporting of this study.
CR [Anonymous], 2010, NATL HLTH STAT REPOR
   [Anonymous], 2014, Multivariate analysis of ccological data using CANOCO 5
   Armougom F, 2009, PLOS ONE, V4, DOI 10.1371/journal.pone.0007125
   Balamurugan R, 2010, BRIT J NUTR, V103, P335, DOI 10.1017/S0007114509992182
   Bastiaanssen JM, 2005, BMC PUBLIC HEALTH, V5, DOI 10.1186/1471-2458-5-1
   Bervoets L, 2013, GUT PATHOG, V5, DOI 10.1186/1757-4749-5-10
   Cani PD, 2008, DIABETES, V57, P1470, DOI 10.2337/db07-1403
   Chambers ES, 2015, GUT, V64, P1744, DOI 10.1136/gutjnl-2014-307913
   Claesson MJ, 2009, PLOS ONE, V4, DOI 10.1371/journal.pone.0006669
   Dakos V, 2012, PLOS ONE, V7, DOI [10.1371/journal.pone.0041010, 10.1371/journal.pone.0045586]
   Everard A, 2013, P NATL ACAD SCI USA, V110, P9066, DOI 10.1073/pnas.1219451110
   Everard A, 2011, DIABETES, V60, P2775, DOI 10.2337/db11-0227
   Falony G, 2016, SCIENCE, V352, P560, DOI 10.1126/science.aad3503
   Fernandes J, 2014, NUTR DIABETES, V4, DOI 10.1038/nutd.2014.23
   Fredriks AM, 2000, ARCH DIS CHILD, V82, P107, DOI 10.1136/adc.82.2.107
   Hermes GDA, 2015, BENEF MICROBES, V6, P61, DOI 10.3920/BM2014.0016
   Hollister EB, 2015, MICROBIOME, V3, DOI 10.1186/s40168-015-0101-x
   Hu HJ, 2015, PLOS ONE, V10, DOI 10.1371/journal.pone.0134333
   Joyce SA, 2014, P NATL ACAD SCI USA, V111, P7421, DOI 10.1073/pnas.1323599111
   Kalliomaki M, 2008, AM J CLIN NUTR, V87, P534, DOI 10.1093/ajcn/87.3.534
   Karlsson CLJ, 2012, OBESITY, V20, P2257, DOI 10.1038/oby.2012.110
   Kasai C, 2015, BMC GASTROENTEROL, V15, DOI 10.1186/s12876-015-0330-2
   Koenig JE, 2011, P NATL ACAD SCI USA, V108, P4578, DOI 10.1073/pnas.1000081107
   Kummeling I, 2005, PEDIATR ALLERGY IMMU, V16, P679, DOI 10.1111/j.1399-3038.2005.00333.x
   Lahti L, 2014, NAT COMMUN, V5, DOI 10.1038/ncomms5344
   Lahti L, 2013, NUCLEIC ACIDS RES, V41, DOI 10.1093/nar/gkt229
   Lahti L, 2011, IEEE ACM T COMPUT BI, V8, P217, DOI 10.1109/TCBB.2009.38
   Le Chatelier E, 2013, NATURE, V500, P541, DOI 10.1038/nature12506
   Ley RE, 2005, P NATL ACAD SCI USA, V102, P11070, DOI 10.1073/pnas.0504978102
   Livina VN, 2010, CLIM PAST, V6, P77, DOI 10.5194/cp-6-77-2010
   Marchesi JR, 2016, GUT, V65, P330, DOI 10.1136/gutjnl-2015-309990
   Mbakwa CA, 2015, OBESITY, V23, P2508, DOI 10.1002/oby.21266
   Rajilic-Stojanovic M, 2009, ENVIRON MICROBIOL, V11, P1736, DOI 10.1111/j.1462-2920.2009.01900.x
   Salonen A, 2010, J MICROBIOL METH, V81, P127, DOI 10.1016/j.mimet.2010.02.007
   Scheepers LEJM, 2015, INT J OBESITY, V39, P16, DOI 10.1038/ijo.2014.178
   Tedjo DI, 2015, PLOS ONE, V10, DOI 10.1371/journal.pone.0126685
   Turnbaugh PJ, 2008, CELL HOST MICROBE, V3, P213, DOI 10.1016/j.chom.2008.02.015
   Turnbaugh PJ, 2006, NATURE, V444, P1027, DOI 10.1038/nature05414
   Vael C, 2011, GUT PATHOG, V3, DOI 10.1186/1757-4749-3-8
   Walters WA, 2014, FEBS LETT, V588, P4223, DOI 10.1016/j.febslet.2014.09.039
   Wang L, 2013, MOL AUTISM, V4, DOI 10.1186/2040-2392-4-42
   Wolin MJ, 2003, APPL ENVIRON MICROB, V69, P6321, DOI 10.1128/AEM.69.10.6321-6326.2003
   Xu PR, 2012, BMC MICROBIOL, V12, DOI 10.1186/1471-2180-12-283
   Zou H, 2005, J R STAT SOC B, V67, P301, DOI 10.1111/j.1467-9868.2005.00503.x
NR 44
TC 37
Z9 42
U1 0
U2 27
PU WILEY
PI HOBOKEN
PA 111 RIVER ST, HOBOKEN 07030-5774, NJ USA
SN 1930-7381
EI 1930-739X
J9 OBESITY
JI Obesity
PD NOV
PY 2018
VL 26
IS 11
BP 1767
EP 1776
DI 10.1002/oby.22320
PG 10
WC Endocrinology & Metabolism; Nutrition & Dietetics
WE Science Citation Index Expanded (SCI-EXPANDED)
SC Endocrinology & Metabolism; Nutrition & Dietetics
GA GY1JW
UT WOS:000448285800019
PM 30296366
OA hybrid, Green Published
DA 2025-02-18
ER

PT J
AU Dieterich, LC
   Bikfalvi, A
AF Dieterich, Lothar C.
   Bikfalvi, Andreas
TI The tumor organismal environment: Role in tumor development and cancer
   immunotherapy
SO SEMINARS IN CANCER BIOLOGY
LA English
DT Review
DE Tumor microenvironment; Tumor organismal environment; Macroenvironment;
   Immune system; Immunotherapy
ID BODY-MASS INDEX; MELANOMA PATIENTS; IMMUNE-RESPONSE; EXTRACELLULAR
   VESICLES; LYMPHATIC VESSELS; SUPPRESSOR-CELLS; LYMPHOCYTE RATIO; GUT
   MICROBIOTA; MYELOID CELLS; LUNG-CANCER
AB Tumor immunotherapy has resulted in dramatic effects in some cancer types, including curing of previously untreatable patients. However, the response rates are typically very heterogenous, with some patients showing dramatic responses whereas others do not or only barely respond. Consequently, there has been an ever-increasing research effort to better understand the factors that govern immunotherapy responsiveness and efficiency in order to identify predictive biomarkers and novel therapeutic targets. Clearly, traits of the tumor cells as well as aspects of the tumor microenvironment (TME) play an important role in this regard. However, a growing tumor not only interacts with cells in its immediate vicinity, but also reciprocally communicates with the entire host organism (and its microbiota). Thus, systemic influences on tumor growth and progression are likely to be similarly important as the microenvironment. In this review, we focus on various aspects of the "tumor organismal environment" (TOE), namely the lymphatic, the hematopoietic, the microbial, the neurogenic and the metabolic environment, and discuss their impact on tumor growth and immunotherapy.
C1 [Dieterich, Lothar C.] Swiss Fed Inst ETH Zurich, Inst Pharmaceut Sci, Vladimir Prelog Weg 1-5-10, CH-8093 Zurich, Switzerland.
   [Bikfalvi, Andreas] INSERM, U1029, Allee Geoffroy St Hilaire, F-33615 Pessac, France.
   [Bikfalvi, Andreas] Univ Bordeaux, Allee Geoffroy St Hilaire, F-33615 Pessac, France.
C3 Institut National de la Sante et de la Recherche Medicale (Inserm);
   Universite de Bordeaux
RP Bikfalvi, A (corresponding author), INSERM, U1029, Allee Geoffroy St Hilaire, F-33615 Pessac, France.
EM andreas.bikfalvi@u-bordeaux.fr
FU Vontobel Foundation; Ligue contre le Cancer; "Association de la
   Recherche sur le Cancer" (ARC); Region Nouvelle Aquitaine; "Plan Cancer"
   (INSERM)
FX Y This work was supported by grants from the Vontobel Foundation to
   L.C.D. and by grants from the "Ligue contre le Cancer", the "Association
   de la Recherche sur le Cancer" (ARC), the "Region Nouvelle Aquitaine"
   and the "Plan Cancer" (INSERM) to A.B.
CR Aagaard K, 2014, SCI TRANSL MED, V6, DOI 10.1126/scitranslmed.3008599
   Al-Asmakh M, 2015, J MICROBIOL BIOTECHN, V25, P1583, DOI 10.4014/jmb.1501.01039
   Al-Zoughbi W, 2020, PATHOBIOLOGY, V87, P58, DOI 10.1159/000502097
   Albiges L, 2016, J CLIN ONCOL, V34, P3655, DOI 10.1200/JCO.2016.66.7311
   Alikhani N, 2013, ONCOGENE, V32, P961, DOI 10.1038/onc.2012.113
   Alitalo K, 2011, NAT MED, V17, P1371, DOI 10.1038/nm.2545
   [Anonymous], 2019, J NATL CANC I
   Baek AE, 2017, NAT COMMUN, V8, DOI 10.1038/s41467-017-00910-z
   Becker A, 2016, CANCER CELL, V30, P836, DOI 10.1016/j.ccell.2016.10.009
   Sacdalan DB, 2018, ONCOTARGETS THER, V11, P955, DOI 10.2147/OTT.S153290
   Binnewies M, 2018, NAT MED, V24, P541, DOI 10.1038/s41591-018-0014-x
   Borniger JC, 2018, CELL METAB, V28, P118, DOI 10.1016/j.cmet.2018.04.021
   Boyle P, 2012, BRIT J CANCER, V107, P1608, DOI 10.1038/bjc.2012.414
   Brennan CA, 2016, ANNU REV MICROBIOL, V70, P395, DOI 10.1146/annurev-micro-102215-095513
   Broz ML, 2014, CANCER CELL, V26, P638, DOI 10.1016/j.ccell.2014.09.007
   Bullman S, 2017, SCIENCE, V358, P1443, DOI 10.1126/science.aal5240
   Chaput N, 2017, ANN ONCOL, V28, P1368, DOI 10.1093/annonc/mdx108
   Chen H., 2019, CANCER EPIDEM BIOMAR
   Chen J, 2017, SEMIN IMMUNOL, V32, P25, DOI 10.1016/j.smim.2017.08.001
   Christiansen AJ, 2016, ONCOTARGET, V7, P39421, DOI 10.18632/oncotarget.9820
   Cogdill AP, 2018, TRENDS IMMUNOL, V39, P900, DOI 10.1016/j.it.2018.09.007
   Cohen JN, 2010, J EXP MED, V207, P681, DOI 10.1084/jem.20092465
   Commerford CD, 2018, CELL REP, V25, P3554, DOI 10.1016/j.celrep.2018.12.002
   Damgaci S, 2018, IMMUNOLOGY, V154, P354, DOI 10.1111/imm.12917
   de Goffau MC, 2019, NATURE, V572, P329, DOI 10.1038/s41586-019-1451-5
   DeNardo DG, 2019, NAT REV IMMUNOL, V19, P369, DOI 10.1038/s41577-019-0127-6
   Derosa L, 2018, ANN ONCOL, V29, P1437, DOI 10.1093/annonc/mdy103
   Dieterich LC, 2019, INT J CANCER, V145, P2804, DOI 10.1002/ijc.32594
   Dieterich LC, 2017, FRONT IMMUNOL, V8, DOI 10.3389/fimmu.2017.00066
   Dieterich LC, 2016, ADV DRUG DELIVER REV, V99, P148, DOI 10.1016/j.addr.2015.12.011
   Dieterich LC, 2014, ANGIOGENESIS, V17, P359, DOI 10.1007/s10456-013-9406-1
   Ding AS, 2019, FRONT IMMUNOL, V10, DOI 10.3389/fimmu.2019.01715
   Docampo MD, 2015, BIOL BLOOD MARROW TR, V21, P1360, DOI 10.1016/j.bbmt.2015.02.016
   Dubin K, 2016, NAT COMMUN, V7, DOI 10.1038/ncomms10391
   Enblad G, 2018, CLIN CANCER RES, V24, P6185, DOI 10.1158/1078-0432.CCR-18-0426
   Fankhauser M, 2017, SCI TRANSL MED, V9, DOI 10.1126/scitranslmed.aal4712
   Frankel AE, 2017, NEOPLASIA, V19, P848, DOI 10.1016/j.neo.2017.08.004
   Franklin RA, 2014, SCIENCE, V344, P921, DOI 10.1126/science.1252510
   Fultang L, 2019, EBIOMEDICINE, V47, P235, DOI 10.1016/j.ebiom.2019.08.025
   Gabrilovich DI, 2012, NAT REV IMMUNOL, V12, P253, DOI 10.1038/nri3175
   Gebhardt C, 2015, CLIN CANCER RES, V21, P5453, DOI 10.1158/1078-0432.CCR-15-0676
   Geller LT, 2017, SCIENCE, V357, P1156, DOI 10.1126/science.aah5043
   Godwin JL, 2017, J IMMUNOTHER CANCER, V5, DOI 10.1186/s40425-017-0245-2
   Gopalakrishnan V, 2018, SCIENCE, V359, P97, DOI 10.1126/science.aan4236
   Gopalakrishnan V, 2018, CANCER CELL, V33, P570, DOI 10.1016/j.ccell.2018.03.015
   GREEN A, 1985, DIABETOLOGIA, V28, P128
   Guh DP, 2009, BMC PUBLIC HEALTH, V9, DOI 10.1186/1471-2458-9-88
   Gur C, 2015, ONCOIMMUNOLOGY, V4, DOI 10.1080/2162402X.2015.1038690
   Haikala HM, 2019, NAT COMMUN, V10, DOI 10.1038/s41467-019-08541-2
   Hanahan D, 2000, CELL, V100, P57, DOI 10.1016/S0092-8674(00)81683-9
   Hanahan D, 2011, CELL, V144, P646, DOI 10.1016/j.cell.2011.02.013
   Hansen GL, 2015, CANCER IMMUNOL IMMUN, V64, P1609, DOI 10.1007/s00262-015-1766-5
   Heldin CH, 2004, NAT REV CANCER, V4, P806, DOI 10.1038/nrc1456
   Helmink BA, 2019, NAT MED, V25, P377, DOI 10.1038/s41591-019-0377-7
   Hirosue S, 2014, J IMMUNOL, V192, P5002, DOI 10.4049/jimmunol.1302492
   Hood JL, 2011, CANCER RES, V71, P3792, DOI 10.1158/0008-5472.CAN-10-4455
   Hotamisligil GS, 2006, NATURE, V444, P860, DOI 10.1038/nature05485
   Human Microbiome Project Consortium, 2012, NATURE, V486, P207, DOI [10.1038/nature11234, DOI 10.1038/NATURE11234]
   Javed S, 2019, CURR TOP MICROBIOL, V421, P21, DOI 10.1007/978-3-030-15138-6_2
   Kanada M, 2016, TRENDS CANCER, V2, P84, DOI 10.1016/j.trecan.2015.12.005
   Kim OY, 2017, NAT COMMUN, V8, DOI 10.1038/s41467-017-00729-8
   Kimura T, 2015, ONCOTARGET, V6, P18081, DOI 10.18632/oncotarget.4018
   Krocova Z, 2018, MICROB PATHOGENESIS, V123, P314, DOI 10.1016/j.micpath.2018.07.036
   Kwa M, 2016, JNCI-J NATL CANCER I, V108, DOI 10.1093/jnci/djw029
   Laborde RR, 2014, FRONT IMMUNOL, V5, DOI 10.3389/fimmu.2014.00147
   Lane RS, 2018, J EXP MED, V215, P3057, DOI 10.1084/jem.20180654
   Laplane L, 2019, INT J CANCER, V145, P2611, DOI 10.1002/ijc.32343
   Laplane L, 2018, TRENDS CANCER, V4, P802, DOI 10.1016/j.trecan.2018.10.002
   Lengyel E, 2018, TRENDS CANCER, V4, P374, DOI 10.1016/j.trecan.2018.03.004
   Liu YJ, 2018, CANCER IMMUNOL IMMUN, V67, P1181, DOI 10.1007/s00262-018-2175-3
   Ludwig H, 2004, EUR J CANCER, V40, P2293, DOI 10.1016/j.ejca.2004.06.019
   Lund AW, 2016, J CLIN INVEST, V126, P3389, DOI 10.1172/JCI79434
   Lund AW, 2012, CELL REP, V1, P191, DOI 10.1016/j.celrep.2012.01.005
   Ma C, 2018, SCIENCE, V360, DOI 10.1126/science.aan5931
   Ma QL, 2018, SCI ADV, V4, DOI 10.1126/sciadv.aat4758
   Madeddu C, 2018, FRONT PHYSIOL, V9, DOI 10.3389/fphys.2018.01294
   Madeo M., 2018, CANC EXOSOMES INDUCE
   Magnon C, 2013, SCIENCE, V341, P143, DOI 10.1126/science.1236361
   Martens A, 2016, CLIN CANCER RES, V22, P2908, DOI 10.1158/1078-0432.CCR-15-2412
   Matson V, 2018, SCIENCE, V359, P104, DOI 10.1126/science.aao3290
   Mauffrey P, 2019, NATURE, V569, P672, DOI 10.1038/s41586-019-1219-y
   McAllister SS, 2008, CELL, V133, P994, DOI 10.1016/j.cell.2008.04.045
   McAllister SS, 2014, NAT CELL BIOL, V16, P717, DOI 10.1038/ncb3015
   McQuade JL, 2018, LANCET ONCOL, V19, P310, DOI 10.1016/S1470-2045(18)30078-0
   Mengos AE, 2019, FRONT IMMUNOL, V10, DOI 10.3389/fimmu.2019.01147
   Messmer MN, 2015, CANCER IMMUNOL IMMUN, V64, P1, DOI 10.1007/s00262-014-1639-3
   Meyer C, 2014, CANCER IMMUNOL IMMUN, V63, P247, DOI 10.1007/s00262-013-1508-5
   Moreau JM, 2016, EUR J IMMUNOL, V46, P2835, DOI 10.1002/eji.201646552
   Nelson ER, 2013, SCIENCE, V342, P1094, DOI 10.1126/science.1241908
   Noman MZ, 2014, J EXP MED, V211, P781, DOI 10.1084/jem.20131916
   Ohkuma T, 2018, DIABETOLOGIA, V61, P2140, DOI 10.1007/s00125-018-4664-5
   Olmeda D, 2017, NATURE, V546, P676, DOI 10.1038/nature22977
   Palazón A, 2012, CLIN CANCER RES, V18, P1207, DOI 10.1158/1078-0432.CCR-11-1591
   Park SM, 2019, ARCH PHARM RES, V42, P560
   Passaro A., 2019, CLIN TRANSL ONCOL
   Peng B, 2015, INT J CLIN EXP MED, V8, P3098
   Perrinjaquet C, 2019, CURR OPIN NEUROL, V32, P500, DOI 10.1097/WCO.0000000000000686
   Podgrabinska S, 2009, J IMMUNOL, V183, P1767, DOI 10.4049/jimmunol.0802167
   Poschke I, 2012, CANCER IMMUNOL IMMUN, V61, P827, DOI 10.1007/s00262-011-1143-y
   Pucci F, 2016, SCIENCE, V352, P242, DOI 10.1126/science.aaf1328
   Purcell RV, 2017, PLOS ONE, V12, DOI 10.1371/journal.pone.0171602
   Richards J, 2008, PLOS ONE, V3, DOI 10.1371/journal.pone.0003180
   Richards JO, 2006, BLOOD, V108, P246, DOI 10.1182/blood-2005-11-4535
   Routy B, 2018, SCIENCE, V359, P91, DOI 10.1126/science.aan3706
   Sade-Feldman M, 2016, CLIN CANCER RES, V22, P5661, DOI 10.1158/1078-0432.CCR-15-3104
   Schwabe RF, 2013, NAT REV CANCER, V13, P800, DOI 10.1038/nrc3610
   Shaul ME, 2019, NAT REV CLIN ONCOL, V16, P601, DOI 10.1038/s41571-019-0222-4
   Sivan A, 2015, SCIENCE, V350, P1084, DOI 10.1126/science.aac4255
   Soto AM, 2011, BIOESSAYS, V33, P332, DOI 10.1002/bies.201100025
   Srinivasan S, 2016, SCI REP-UK, V6, DOI 10.1038/srep24436
   Stacker SA, 2014, NAT REV CANCER, V14, P159, DOI 10.1038/nrc3677
   Steele CB, 2017, MMWR-MORBID MORTAL W, V66, P1052, DOI 10.15585/mmwr.mm6639e1
   Stratton MR, 2009, NATURE, V458, P719, DOI 10.1038/nature07943
   Takizawa H, 2012, BLOOD, V119, P2991, DOI 10.1182/blood-2011-12-380113
   Tao WJ, 2013, NAT REV CLIN ONCOL, V10, P519, DOI 10.1038/nrclinonc.2013.120
   Tewalt EF, 2012, BLOOD, V120, P4772, DOI 10.1182/blood-2012-04-427013
   Torcellan T, 2017, P NATL ACAD SCI USA, V114, P5677, DOI 10.1073/pnas.1618446114
   Tsujimoto T, 2017, INT J CANCER, V141, P102, DOI 10.1002/ijc.30729
   Ugel S, 2015, J CLIN INVEST, V125, P3365, DOI 10.1172/JCI80006
   Vétizou M, 2015, SCIENCE, V350, P1079, DOI 10.1126/science.aad1329
   Viaud S, 2015, CELL DEATH DIFFER, V22, P199, DOI 10.1038/cdd.2014.56
   Walter S, 2012, NAT MED, V18, P1254, DOI 10.1038/nm.2883
   Wang YH, 2018, NAT MED, V24, P1804, DOI 10.1038/s41591-018-0238-9
   Wang ZM, 2019, NAT MED, V25, P141, DOI 10.1038/s41591-018-0221-5
   Weber J, 2016, CANCER IMMUNOL RES, V4, P345, DOI 10.1158/2326-6066.CIR-15-0193
   Whiteside TL, 2016, J CLIN INVEST, V126, P1216, DOI 10.1172/JCI81136
   Wrzosek L, 2018, SCI REP-UK, V8, DOI 10.1038/s41598-018-25300-3
   Youn JI, 2010, EUR J IMMUNOL, V40, P2969, DOI 10.1002/eji.201040895
   Yu TC, 2017, CELL, V170, P548, DOI 10.1016/j.cell.2017.07.008
   Zeng QQ, 2019, NATURE, V573, P526, DOI 10.1038/s41586-019-1576-6
   Zhang W, 2019, CANCER IMMUNOL IMMUN, V68, P121, DOI 10.1007/s00262-018-2257-2
   Zhang ZY, 2019, SIGNAL TRANSDUCT TAR, V4, DOI 10.1038/s41392-019-0074-5
   Zhao LT, 2018, NAT MED, V24, P1536, DOI 10.1038/s41591-018-0205-5
   Zitvogel L, 2017, NAT REV MICROBIOL, V15, P465, DOI 10.1038/nrmicro.2017.44
NR 134
TC 31
Z9 32
U1 0
U2 56
PU ACADEMIC PRESS LTD- ELSEVIER SCIENCE LTD
PI LONDON
PA 24-28 OVAL RD, LONDON NW1 7DX, ENGLAND
SN 1044-579X
EI 1096-3650
J9 SEMIN CANCER BIOL
JI Semin. Cancer Biol.
PD OCT
PY 2020
VL 65
SI SI
BP 197
EP 206
DI 10.1016/j.semcancer.2019.12.021
PG 10
WC Oncology
WE Science Citation Index Expanded (SCI-EXPANDED)
SC Oncology
GA MU5QX
UT WOS:000555729000018
PM 31891779
OA Green Published, Bronze
DA 2025-02-18
ER

PT J
AU Broderick, NA
AF Broderick, Nichole A.
TI Friend, foe or food? Recognition and the role of antimicrobial peptides
   in gut immunity and <i>Drosophila</i>- microbe interactions
SO PHILOSOPHICAL TRANSACTIONS OF THE ROYAL SOCIETY B-BIOLOGICAL SCIENCES
LA English
DT Article
DE microbiome; symbiosis; gut epithelium; innate immunity
ID TISSUE HOMEOSTASIS; HOST-DEFENSE; BACTERIAL-INFECTION; PERITROPHIC
   MATRIX; INNATE IMMUNITY; DUAL OXIDASE; PEPTIDOGLYCAN; RESPONSES; CELLS;
   GENE
AB Drosophila melanogaster lives, breeds and feeds on fermenting fruit, an environment that supports a high density, and often a diversity, of microorganisms. This association with such dense microbe-rich environments has been proposed as a reason that D. melanogaster evolved a diverse and potent antimicrobial peptide (AMP) response to microorganisms, especially to combat potential pathogens that might occupy this niche. Yet, like most animals, D. melanogaster also lives in close association with the beneficial microbes that comprise its microbiota, or microbiome, and recent studies have shown that antimicrobial peptides (AMPs) of the epithelial immune response play an important role in dictating these interactions and controlling the host response to gut microbiota. Moreover, D. melanogaster also eats microbes for food, consuming fermentative microbes of decaying plant material and their by-products as both larvae and adults. The processes of nutrient acquisition and host defence are remarkably similar and use shared functions for microbe detection and response, an observation that has led to the proposal that the digestive and immune systems have a common evolutionary origin. In this manner, D. melanogaster provides a powerful model to understand how, and whether, hosts differentiate between the microbes they encounter across this spectrum of associations.
   This article is part of the themed issue 'Evolutionary ecology of arthropod antimicrobial peptides'.
C1 [Broderick, Nichole A.] Univ Connecticut, Dept Mol & Cell Biol, Storrs, CT USA.
C3 University of Connecticut
RP Broderick, NA (corresponding author), Univ Connecticut, Dept Mol & Cell Biol, Storrs, CT USA.
EM nichole.broderick@uconn.edu
RI Broderick, Nichole/H-3172-2019
OI Broderick, Nichole/0000-0002-6830-9456
FU University of Connecticut
FX The Broderick Lab is supported by the University of Connecticut.
CR Amcheslavsky A, 2009, CELL STEM CELL, V4, P49, DOI 10.1016/j.stem.2008.10.016
   Ayyaz A, 2013, IMMUNOBIOLOGY, V218, P635, DOI 10.1016/j.imbio.2012.07.027
   BAKULA M, 1969, J INVERTEBR PATHOL, V14, P365, DOI 10.1016/0022-2011(69)90163-3
   Bakula M, 1967, THESIS CITY U NEW YO
   Barata A, 2012, MICROB ECOL, V64, P416, DOI 10.1007/s00248-012-0041-y
   Basset A, 2003, EMBO REP, V4, P205, DOI 10.1038/sj.embor.embor730
   Becker T, 2010, NATURE, V463, P369, DOI 10.1038/nature08698
   Bischoff V, 2006, PLOS PATHOG, V2, P139, DOI 10.1371/journal.ppat.0020014
   Biteau B, 2008, CELL STEM CELL, V3, P442, DOI 10.1016/j.stem.2008.07.024
   Biteau B, 2011, CELL STEM CELL, V9, P402, DOI 10.1016/j.stem.2011.10.004
   Blum JE, 2013, MBIO, V4, DOI 10.1128/mBio.00860-13
   Bosco-Drayon V, 2012, CELL HOST MICROBE, V12, P153, DOI 10.1016/j.chom.2012.06.002
   Broderick NA, 2015, FRONT IMMUNOL, V6, DOI 10.3389/fimmu.2015.00072
   Broderick NA, 2014, MBIO, V5, DOI 10.1128/mBio.01117-14
   Broderick NA, 2012, GUT MICROBES, V3, P307, DOI 10.4161/gmic.19896
   Broderick Nichole A., 2009, P13
   Buchon N, 2014, NAT REV IMMUNOL, V14, P796, DOI 10.1038/nri3763
   Buchon N, 2013, NAT REV MICROBIOL, V11, P615, DOI 10.1038/nrmicro3074
   Buchon N, 2013, CELL REP, V3, P1725, DOI 10.1016/j.celrep.2013.04.001
   Buchon N, 2010, BMC BIOL, V8, DOI 10.1186/1741-7007-8-152
   Buchon N, 2009, GENE DEV, V23, P2333, DOI 10.1101/gad.1827009
   Buchon N, 2009, CELL HOST MICROBE, V5, P200, DOI 10.1016/j.chom.2009.01.003
   Capo F, 2016, DEV COMP IMMUNOL, V64, P11, DOI 10.1016/j.dci.2016.01.001
   Casadevall A, 2015, INFECT IMMUN, V83, P2, DOI 10.1128/IAI.02627-14
   Chakrabarti S, 2012, CELL HOST MICROBE, V12, P60, DOI 10.1016/j.chom.2012.06.001
   Chandler JA, 2012, APPL ENVIRON MICROB, V78, P7327, DOI 10.1128/AEM.01741-12
   Chandler JA, 2011, PLOS GENET, V7, DOI 10.1371/journal.pgen.1002272
   Charroux B, 2012, SEMIN IMMUNOL, V24, P17, DOI 10.1016/j.smim.2011.11.003
   Chatterjee M, 2009, J CELL PHYSIOL, V220, P664, DOI 10.1002/jcp.21808
   Chen HY, 2014, CELL, V159, P829, DOI 10.1016/j.cell.2014.10.028
   Chng WBA, 2014, CELL REP, V9, P336, DOI 10.1016/j.celrep.2014.08.064
   Clark RI, 2015, CELL REP, V12, P1656, DOI 10.1016/j.celrep.2015.08.004
   Clark RI, 2013, CELL, V155, P435, DOI 10.1016/j.cell.2013.09.007
   Combe BE, 2014, PLOS ONE, V9, DOI 10.1371/journal.pone.0094729
   CONWAY PL, 1986, FEMS MICROBIOL ECOL, V38, P187, DOI 10.1111/j.1574-6968.1986.tb01728.x
   Cryan JF, 2012, NAT REV NEUROSCI, V13, P701, DOI 10.1038/nrn3346
   Dierking K, 2016, PHILOS T R SOC B, V371, DOI 10.1098/rstb.2015.0299
   Dillon RJ, 2004, ANNU REV ENTOMOL, V49, P71, DOI 10.1146/annurev.ento.49.061802.123416
   Douglas AE, 2011, CELL HOST MICROBE, V10, P359, DOI 10.1016/j.chom.2011.09.001
   Eberl G, 2010, MUCOSAL IMMUNOL, V3, P450, DOI 10.1038/mi.2010.20
   Erkosar B, 2015, CELL HOST MICROBE, V18, P445, DOI 10.1016/j.chom.2015.09.001
   Erkosar B, 2014, FEBS LETT, V588, P4250, DOI 10.1016/j.febslet.2014.06.041
   Everard A, 2014, NAT COMMUN, V5, DOI 10.1038/ncomms6648
   Faye I, 2016, PHILOS T R SOC B, V371, DOI 10.1098/rstb.2015.0303
   Ferrandon D, 2007, NAT REV IMMUNOL, V7, P862, DOI 10.1038/nri2194
   Fink C, 2015, MUCOSAL IMMUNOL, DOI [10.1038/mi.2015.112, DOI 10.1038/MI.2015.112)]
   Fujita A, 2001, PHYSIOL ENTOMOL, V26, P116, DOI 10.1046/j.1365-3032.2001.00224.x
   Glittenberg MT, 2011, DIS MODEL MECH, V4, P515, DOI 10.1242/dmm.006627
   Guo LL, 2014, CELL, V156, P109, DOI 10.1016/j.cell.2013.12.018
   Ha EM, 2005, SCIENCE, V310, P847, DOI 10.1126/science.1117311
   Ha EM, 2009, NAT IMMUNOL, V10, P949, DOI 10.1038/ni.1765
   Ha EM, 2009, DEV CELL, V16, P386, DOI 10.1016/j.devcel.2008.12.015
   Hallem EA, 2006, ANNU REV ENTOMOL, V51, P113, DOI 10.1146/annurev.ento.51.051705.113646
   Hooper LV, 2010, NAT REV IMMUNOL, V10, P159, DOI 10.1038/nri2710
   Huang JH, 2015, BIOL LETTERS, V11, DOI 10.1098/rsbl.2015.0469
   Jennings BH, 2011, MATER TODAY, V14, P190, DOI 10.1016/S1369-7021(11)70113-4
   Jiang HQ, 2009, CELL, V137, P1343, DOI 10.1016/j.cell.2009.05.014
   Kaneko T, 2004, IMMUNITY, V20, P637, DOI 10.1016/S1074-7613(04)00104-9
   Karasov WH, 2013, COMPARATIVE DIGESTIV
   Karasov WH, 2011, ANNU REV PHYSIOL, V73, P69, DOI 10.1146/annurev-physiol-012110-142152
   Keller A, 2007, CURR BIOL, V17, pR77, DOI 10.1016/j.cub.2006.12.031
   Kim JK, 2016, DEV COMP IMMUNOL, V64, P75, DOI 10.1016/j.dci.2016.01.005
   Kleino A, 2008, J IMMUNOL, V180, P5413, DOI 10.4049/jimmunol.180.8.5413
   Kuraishi T, 2013, FRONT PHYSIOL, V4, DOI 10.3389/fphys.2013.00375
   Kuraishi T, 2011, P NATL ACAD SCI USA, V108, P15966, DOI 10.1073/pnas.1105994108
   Lebreton S, 2012, J INSECT PHYSIOL, V58, P125, DOI 10.1016/j.jinsphys.2011.10.009
[truncated: 3,411,652 more chars]
