# Supplementary material for: Global research trends on the relationship between gut microbiota and melanoma from 2014 to 2023: a bibliometric and visualization analysis
Source: Front Microbiol. 2025 Aug 13;16:1524462. doi: 10.3389/fmicb.2025.1524462 (PMC12380698; doi:10.3389/fmicb.2025.1524462)
Supplement: Supplementary file 2 [file Data_Sheet_2.zip]

Archive with 3 entries (2 files):
- cleaned dataset/cleaned dataset-doi_886.list
- cleaned dataset/cleaned dataset-log.txt
- cleaned dataset/
