# Supplementary material for: Global research trends on the relationship between gut microbiota and melanoma from 2014 to 2023: a bibliometric and visualization analysis
Source: Front Microbiol. 2025 Aug 13;16:1524462. doi: 10.3389/fmicb.2025.1524462 (PMC12380698; doi:10.3389/fmicb.2025.1524462)
Supplement: Supplementary file 2 [file Data_Sheet_2.zip › cleaned dataset/cleaned dataset-doi_886.list]

WOS:000761941200001
WOS:000502009200001
WOS:000999946300001
WOS:000705167300001
WOS:000822677900001
WOS:000957938000005
WOS:000769078200001
WOS:000787674600001
WOS:000814099400001
WOS:001079149000001
WOS:000937146200001
WOS:001061040800005
WOS:000462985600010
WOS:000419324700075
WOS:000858709600001
WOS:000880967900001
WOS:000867779900001
WOS:000662840700001
WOS:000629355900001
WOS:000474402100001
WOS:000534170900001
WOS:001005137900001
WOS:000411874100011
WOS:001081844100025
WOS:000935904400001
WOS:000615715300047
WOS:000582857400001
WOS:000907927700001
WOS:000402776800028
WOS:000738294900001
WOS:000660301100004
WOS:000928291100001
WOS:001005158500001
WOS:000811780200023
WOS:000668512300001
WOS:000460688700014
WOS:000786290700001
WOS:000993947900001
WOS:000670110500003
WOS:001110525200002
WOS:001109122400001
WOS:001073274100001
WOS:000906217100005
WOS:000853864100001
WOS:000532204900002
WOS:000615715300048
WOS:001143406300001
WOS:000677507100001
WOS:000415681900001
WOS:001354261500010
WOS:000513990000005
WOS:000408074600017
WOS:000680633700001
WOS:000762162700004
WOS:000938882500001
WOS:000694186500001
WOS:001036071700001
WOS:000736589300037
WOS:000704194700020
WOS:000762162700001
WOS:000500951700011
WOS:000962942200001
WOS:000857051900001
WOS:000493830800062
WOS:000961817500001
WOS:000526785500060
WOS:001030776200002
WOS:001026280200004
WOS:000736158500001
WOS:000466785500014
WOS:000706730400001
WOS:000399241500028
WOS:000488988500001
WOS:000786187500001
WOS:000748181500001
WOS:000446124700034
WOS:000921689100001
WOS:000509200100023
WOS:000513920800009
WOS:001008920100001
WOS:000402861900027
WOS:000473283800010
WOS:000371011000002
WOS:000859021700001
WOS:001136058500001
WOS:000436585900001
WOS:000795385500001
WOS:000464983600004
WOS:001019239200001
WOS:001097564700001
WOS:000637287500009
WOS:000446577900015
WOS:000695626600012
WOS:000953842000001
WOS:000937146200005
WOS:000672339400003
WOS:000584156100001
WOS:000522477300184
WOS:000649908500001
WOS:000405074100037
WOS:000447236100007
WOS:000439705600043
WOS:001036821400001
WOS:000936052400008
WOS:000447306800011
WOS:000459181400043
WOS:000957715600001
WOS:001023921200040
WOS:000636651700003
WOS:000909225100001
WOS:000576793000004
WOS:000720151900009
WOS:000792574300004
WOS:000823266200001
WOS:000463768900004
WOS:000550688300001
WOS:000957938000003
WOS:000514849500030
WOS:000850544600001
WOS:000382297700003
WOS:000484120900007
WOS:000595645000001
WOS:000627834900005
WOS:000827340400002
WOS:000707847600001
WOS:001153153700004
WOS:000559145900003
WOS:000630324200012
WOS:001077835200001
WOS:001078638300001
WOS:000445786400006
WOS:001080970100001
WOS:000766822100006
WOS:000634398100003
WOS:000745609200001
WOS:000544891100001
WOS:001089482000001
WOS:000516458500001
WOS:000429570700003
WOS:000475849100024
WOS:000707495400013
WOS:000764332200001
WOS:000634397600001
WOS:000612024400001
WOS:001017451600001
WOS:000498710000001
WOS:000691680000005
WOS:000531425900010
WOS:000588166300135
WOS:000415082600001
WOS:000394350400012
WOS:000581693000001
WOS:000969511200001
WOS:000579180600008
WOS:001145029800001
WOS:000844954400001
WOS:000778578400001
WOS:000881767100001
WOS:000597409900001
WOS:000537995400001
WOS:000728861200001
WOS:000607781500012
WOS:000982739700001
WOS:000726494900001
WOS:001075083500001
WOS:000932795200001
WOS:000689355100138
WOS:000515529600007
WOS:000991687000020
WOS:000821606900002
WOS:000382417100006
WOS:000842884300003
WOS:000617263800001
WOS:000460899800001
WOS:000765586700003
WOS:000833351100001
WOS:000438508100020
WOS:000505200400015
WOS:000555305100001
WOS:000345459000030
WOS:000407768600009
WOS:000463464400007
WOS:000933998800007
WOS:001047078500001
WOS:000366422600041
WOS:000435822200037
WOS:000389474000058
WOS:000729946300005
WOS:000374541200022
WOS:000493117500004
WOS:000528336200018
WOS:000952174800001
WOS:001028506000001
WOS:000530526100001
WOS:000441941000006
WOS:000757946900003
WOS:001061225500001
WOS:000840742700005
WOS:000522298700013
WOS:000460711900005
WOS:000405114300030
WOS:000981184600001
WOS:001125891900001
WOS:000940052100001
WOS:000680127800001
WOS:000718167200002
WOS:000897229900001
WOS:000883055000001
WOS:000365924300013
WOS:000840927000001
WOS:001035155600001
WOS:000587943600002
WOS:000649706200001
WOS:001084021900001
WOS:001095300400001
WOS:000646314100001
WOS:000856156100001
WOS:000668473600001
WOS:000761042200001
WOS:000416891600060
WOS:000445524700016
WOS:001073041900001
WOS:000605815900001
WOS:000676772500001
WOS:000428938800002
WOS:000665093800001
WOS:001046523400001
WOS:000572338600021
WOS:000582201700008
WOS:001036176300003
WOS:000676295100001
WOS:000465599100001
WOS:000795521100001
WOS:000443383300039
WOS:000493052500001
WOS:000858111500001
WOS:000342165400012
WOS:000695342500001
WOS:000604743800001
WOS:000366422600042
WOS:000398928500009
WOS:000392372300079
WOS:000407080100101
WOS:000460181700015
WOS:001071268800001
WOS:000465613300003
WOS:000658391200092
WOS:000426013400005
WOS:000811705000004
WOS:000884706500001
WOS:000428693600004
WOS:000841712000001
WOS:000968012400003
WOS:000855050900001
WOS:000746602900005
WOS:000538332600042
WOS:000441723400008
WOS:000862508800001
WOS:000702582900003
WOS:000577304300001
WOS:000470174200047
WOS:000815787300001
WOS:000507393400017
WOS:000402515800021
WOS:000882111400001
WOS:000580638400001
WOS:000403255500020
WOS:000933783500001
WOS:000997451400001
WOS:000691775600006
WOS:000533270100008
WOS:001135726400001
WOS:000862325100001
WOS:000590876600014
WOS:000417229200025
WOS:001099616000007
WOS:000930678500001
WOS:001045727300003
WOS:000357992700109
WOS:000540684000002
WOS:000554918800006
WOS:000709680200008
WOS:000400989100016
WOS:000423604600003
WOS:000587503000061
WOS:001066389600001
WOS:001078182100001
WOS:000969628500001
WOS:000467773400107
WOS:000357542300008
WOS:000677946400001
WOS:000562436800041
WOS:000741360300002
WOS:000746594700013
WOS:000446351100013
WOS:000453904500001
WOS:000457404000039
WOS:000382319200019
WOS:000622345900001
WOS:000746702000001
WOS:000365623900021
WOS:000488879100015
WOS:000765413500005
WOS:000696530000001
WOS:001157424900001
WOS:000385486700009
WOS:000755339700001
WOS:000588166300026
WOS:000812013500001
WOS:000464372300002
WOS:000826869500001
WOS:001132338300001
WOS:000412791000005
WOS:000616986000008
WOS:000682790200001
WOS:000369972300002
WOS:000509791400072
WOS:000850133100004
WOS:000620629200159
WOS:000457503200002
WOS:000932758700001
WOS:000465087500013
WOS:000878029100001
WOS:000521868500001
WOS:000419324700074
WOS:000841760200001
WOS:000534070600009
WOS:001111449100001
WOS:000579365500002
WOS:000717660700001
WOS:000427982200001
WOS:000395227900003
WOS:000516573800002
WOS:000768669900001
WOS:000742036400001
WOS:000419128700044
WOS:000728875000001
WOS:000502262200025
WOS:001134244400001
WOS:000688885000001
WOS:000884442700003
WOS:001110633700001
WOS:000431667800008
WOS:000377313200001
WOS:000409400700002
WOS:000476595900021
WOS:001160813400001
WOS:000789729400001
WOS:000467082000001
WOS:000414265200005
WOS:000448519800019
WOS:000380623800003
WOS:000378341200007
WOS:000489131300063
WOS:000481617000018
WOS:000435297000125
WOS:000343662800060
WOS:000441894000003
WOS:000355951200001
WOS:000516825500241
WOS:000785488500001
WOS:000403073000025
WOS:000522551604042
WOS:000433538100003
WOS:000752149500013
WOS:000905168100003
WOS:000440397800021
WOS:000600546100003
WOS:000486780400001
WOS:000416998800009
WOS:000366047000018
WOS:001019628400001
WOS:000999679500001
WOS:000517839500023
WOS:000415223100009
WOS:000443884300032
WOS:000831600300001
WOS:000461414600012
WOS:000688578100001
WOS:000872030100001
WOS:000612184500020
WOS:000981830100001
WOS:000835273500003
WOS:000557096900001
WOS:000416532200001
WOS:000404894200006
WOS:000372530900003
WOS:000351842500008
WOS:000338875900009
WOS:000719849700001
WOS:000941961400001
WOS:000453656500001
WOS:000599710800009
WOS:000592490800017
WOS:000374126400001
WOS:000466391900001
WOS:000446551000009
WOS:000634839000006
WOS:000449921100002
WOS:001092936800001
WOS:000814643300001
WOS:000662763200001
WOS:000493915800052
WOS:000577096400003
WOS:001027387500001
WOS:000678421900010
WOS:000721330800011
WOS:000804694400001
WOS:000404184900003
WOS:000376871500002
WOS:000413276200007
WOS:000435471900021
WOS:000427006300020
WOS:000336386000012
WOS:000447573600041
WOS:000576979400001
WOS:000331626300019
WOS:000437234900032
WOS:000377925900003
WOS:000837490100002
WOS:000516551200008
WOS:000551902500002
WOS:000542766000001
WOS:000484877300008
WOS:000476714600005
WOS:000369368200019
WOS:000648693300002
WOS:000445078000005
WOS:000337259100095
WOS:000531308500001
WOS:000590726400002
WOS:000438705900003
WOS:001104389200001
WOS:000447756100030
WOS:000514244900002
WOS:000984168400009
WOS:000867129600001
WOS:000744541300009
WOS:000601773000001
WOS:000453789400008
WOS:000346063700017
WOS:000789309700007
WOS:000832101700001
WOS:000453529800011
WOS:001004533500001
WOS:000455226800009
WOS:000478808300001
WOS:001066207700001
WOS:000452152300001
WOS:000401883700023
WOS:000775889800001
WOS:000795520800001
WOS:000565175200001
WOS:000431436600001
WOS:000530242100075
WOS:000727114200001
WOS:000883887000001
WOS:000329187100041
WOS:000730160500001
WOS:001009217800001
WOS:000825453200004
WOS:000375678300017
WOS:000837479100001
WOS:000734333400001
WOS:000531640300001
WOS:000712349900008
WOS:000450048400060
WOS:000480809100001
WOS:000364772300006
WOS:000437836200025
WOS:000455654800001
WOS:000377427000014
WOS:000774106100001
WOS:000430807200030
WOS:000513239900021
WOS:000664369500001
WOS:001123990800001
WOS:000661362900001
WOS:001036581700001
WOS:000991231200001
WOS:000636695000022
WOS:001010551400005
WOS:000459547200011
WOS:000414384100009
WOS:000854730400002
WOS:000533510400064
WOS:000676485300001
WOS:000415617800013
WOS:000524908500071
WOS:000447868900001
WOS:000554318700005
WOS:000539370700013
WOS:001076431700001
WOS:000487964600007
WOS:000380623800006
WOS:000587349400020
WOS:000858372700001
WOS:000638668000001
WOS:000811638700001
WOS:000944489300001
WOS:001024729400001
WOS:000737288100001
WOS:000350290300010
WOS:000500036700014
WOS:000567536300004
WOS:000660094600001
WOS:001082063000001
WOS:000362676400014
WOS:000531831000190
WOS:000434387800021
WOS:000519551300009
WOS:000407034300037
WOS:000450002000027
WOS:000403930300003
WOS:000739235500001
WOS:000361009000011
WOS:000403743000004
WOS:000444372200124
WOS:000732466400005
WOS:000983523300001
WOS:000907746600002
WOS:000478072300010
WOS:000803960600007
WOS:000528829800003
WOS:000866648500001
WOS:000488049200001
WOS:000448975900021
WOS:000743332200001
WOS:000430282200023
WOS:000722236400003
WOS:000706440100001
WOS:000882423200005
WOS:000350267800013
WOS:000430339900029
WOS:000498812700006
WOS:000358197600242
WOS:000891289000001
WOS:000448285800019
WOS:000555729000018
WOS:000376160900006
WOS:000809645900011
WOS:000498397100098
WOS:000609492300019
WOS:000660165900001
WOS:001084876700001
WOS:000536495600018
WOS:000335930200003
WOS:000846118100001
WOS:000765713600001
WOS:000550133900002
WOS:000482185500001
WOS:000690274300008
WOS:000379804000003
WOS:000826585600001
WOS:000747334800001
WOS:000393421900001
WOS:000746995100001
WOS:001119816300001
WOS:000539384700010
WOS:000451547700194
WOS:000775187900001
WOS:000441245800001
WOS:000729922600001
WOS:000415619800005
WOS:000491602900001
WOS:000522940500013
WOS:000392843500009
WOS:000384077300015
WOS:001044126700006
WOS:000934941500001
WOS:001006005900009
WOS:000345635100001
WOS:000582938000015
WOS:000452584500005
WOS:000491813000002
WOS:000384958500002
WOS:000540835600012
WOS:001101962900025
WOS:000354230500007
WOS:001087101200001
WOS:000935767700001
WOS:000413020700004
WOS:000917140300001
WOS:000533910800056
WOS:000416271100074
WOS:000974560700001
WOS:000948066300001
WOS:000400423600005
WOS:000671059600001
WOS:000431009700001
WOS:000572544200035
WOS:000871382600001
WOS:000980298300001
WOS:000600847900022
WOS:000977360500001
WOS:000957981900002
WOS:000388235300019
WOS:000685529300001
WOS:000511742400001
WOS:000369373200026
WOS:000891735300001
WOS:000386226800008
WOS:000466124000019
WOS:000498826000069
WOS:000804048500011
WOS:000605458700002
WOS:000392024100012
WOS:000449398800003
WOS:000400237700001
WOS:000371439600006
WOS:000349440200003
WOS:000413188400001
WOS:001021370200001
WOS:000478663700027
WOS:001081633600001
WOS:000783968500001
WOS:000883766400006
WOS:000434340900003
WOS:000573295900003
WOS:000680956800008
WOS:000983477000008
WOS:000860030800001
WOS:000445862100005
WOS:001079275200001
WOS:000336970400084
WOS:000732465800008
WOS:000438490500014
WOS:000404511700027
WOS:000385622600070
WOS:000600188200038
WOS:000777740700008
WOS:000864245300001
WOS:000704955000001
WOS:000427917700003
WOS:000511860600001
WOS:001088582600001
WOS:001179264800002
WOS:000841297600010
WOS:000463143300005
WOS:000405907800116
WOS:000618445900010
WOS:000552457100001
WOS:000879940200001
WOS:000958650000001
WOS:000441109000004
WOS:000373752300008
WOS:000378346800009
WOS:000346071100010
WOS:000546112400001
WOS:001046763100001
WOS:000343765400059
WOS:000714182700001
WOS:000478858700022
WOS:000512679300001
WOS:000700297100056
WOS:000766921400007
WOS:000707419500028
WOS:000554875100001
WOS:000522458700249
WOS:000623082400009
WOS:000343341200018
WOS:000434907500002
WOS:000711966100002
WOS:001068522700001
WOS:001049996200001
WOS:000514425900001
WOS:000344827100003
WOS:000655561700006
WOS:000393759500001
WOS:000648721800009
WOS:000350915300005
WOS:000431279600017
WOS:000602470400001
WOS:000687697600001
WOS:000345123900010
WOS:001144786500001
WOS:000508010300001
WOS:000734524200100
WOS:000568181300019
WOS:000586873000001
WOS:000725120600002
WOS:000403627800004
WOS:000397909000009
WOS:000631279700002
WOS:000360847900002
WOS:000677742400001
WOS:000532690100042
WOS:000460889600007
WOS:000810896300001
WOS:000392754300043
WOS:000443160800010
WOS:000617399700001
WOS:000562333500002
WOS:001070072800001
WOS:000496777900010
WOS:000508159400001
WOS:000460826100004
WOS:001136571300001
WOS:000369391900041
WOS:000488828000045
WOS:000760421800063
WOS:000916857900001
WOS:001067659900069
WOS:000480289100002
WOS:000404557900004
WOS:000811285100001
WOS:000462829200011
WOS:000586489900010
WOS:000409182200012
WOS:000738813100001
WOS:000411292000015
WOS:000548209200005
WOS:000551887900008
WOS:000423512900001
WOS:000467969900001
WOS:000410274700001
WOS:000495651000001
WOS:001053324700001
WOS:000432105700002
WOS:001087431300001
WOS:000395742500027
WOS:001146671300001
WOS:000728629300004
WOS:001078401000001
WOS:000871060200002
WOS:000393388400001
WOS:000380357800011
WOS:000468712100006
WOS:000879159000001
WOS:000415375500014
WOS:001103142400001
WOS:000998513100001
WOS:000401273400009
WOS:000897530400012
WOS:000666776700001
WOS:000565047800001
WOS:000552214900001
WOS:000548297000007
WOS:000531648800001
WOS:000999684000003
WOS:000372580300073
WOS:001036663500001
WOS:000353603300036
WOS:000663227600001
WOS:000846168200001
WOS:000564950000004
WOS:000892048500001
WOS:000483010100001
WOS:000370240300010
WOS:000377967100010
WOS:000347164000009
WOS:000768207500002
WOS:000692191000001
WOS:000941771600001
WOS:000351230200028
WOS:001114672500001
WOS:000385021500002
WOS:000691780800012
WOS:000834228500001
WOS:000463194300062
WOS:000350050200001
WOS:000935926200001
WOS:000432329200027
WOS:000430637300024
WOS:000443269900001
WOS:000643497000001
WOS:000659129800003
WOS:000437106800012
WOS:000341576300018
WOS:000335668800012
WOS:001178889300067
WOS:000588364200004
WOS:000541774100015
WOS:000413403700002
WOS:000770220500001
WOS:000843954300001
WOS:000695854700004
WOS:000581798900001
WOS:000457400000019
WOS:000423344900001
WOS:000368597200005
WOS:000965991600002
WOS:000833301300001
WOS:000686902000007
WOS:000461900000002
WOS:000944865500020
WOS:001070519400001
WOS:000953856100001
WOS:000514186600002
WOS:000947518300001
WOS:000745268300001
WOS:000936077300002
WOS:000605732400001
WOS:000604938200001
WOS:000507340900005
WOS:000513490800010
WOS:000450788600003
WOS:000384439700013
WOS:000447571600013
WOS:000914188300001
WOS:001097853000001
WOS:001055271500013
WOS:000977022700001
WOS:000991107900001
WOS:000900134400001
WOS:000882142400001
WOS:000809639000001
WOS:000693425600005
WOS:000610246200001
WOS:000539019800021
WOS:000519156000001
WOS:000469501200018
WOS:000462158100004
WOS:000447739600003
WOS:000430642200002
WOS:000429085200029
WOS:000350902500001
WOS:000341905400018
WOS:001203324400001
WOS:001134947300001
WOS:001114250100001
WOS:001086954600001
WOS:001074491100001
WOS:000997054300001
WOS:000998183600001
WOS:001071749300001
WOS:000958697600005
WOS:000948016400001
WOS:001021146100009
WOS:000906641700001
WOS:000885410200004
WOS:000897548300001
WOS:000842152000001
WOS:000838543100001
WOS:000816571500001
WOS:000791279600006
WOS:000814416700002
WOS:000716660500001
WOS:000646425300001
WOS:000638666000001
WOS:000614150300001
WOS:000590262000001
WOS:000541737000001
WOS:000531831300292
WOS:000528640900004
WOS:000527369800015
WOS:000502687300032
WOS:000474360700005
WOS:000456686100002
WOS:000431633800004
WOS:000422987500018
WOS:000417075600009
WOS:000395442200005
WOS:000387523100034
WOS:000372693800017
WOS:000362174600007
WOS:000356565100001
WOS:000354385700001
WOS:000346409000006
WOS:000346411300006
WOS:000340618900002
WOS:000330220100008
WOS:001065318900001
WOS:001048924200001
WOS:001028489400001
WOS:000997870600001
WOS:000910191400001
WOS:000974539400001
WOS:000783437800003
WOS:000836424700005
WOS:000799829800005
WOS:000759011100001
WOS:000740426000001
WOS:000643045000001
WOS:000625746600001
WOS:000632756900001
WOS:000564117600001
WOS:000614229200017
WOS:000528424700009
WOS:000503753700002
WOS:000485851800014
WOS:000464088300017
WOS:000426144200010
WOS:000361868900028
WOS:000348953100003
WOS:000342221100012
