# Supplementary material for: Global research trends on the relationship between gut microbiota and melanoma from 2014 to 2023: a bibliometric and visualization analysis
Source: Front Microbiol. 2025 Aug 13;16:1524462. doi: 10.3389/fmicb.2025.1524462 (PMC12380698; doi:10.3389/fmicb.2025.1524462)
Supplement: Supplementary file 2 [file Data_Sheet_2.zip › cleaned dataset/cleaned dataset-log.txt]

Records Found in Total 886
Unique Records 886
Duplicated Records 0
Invalid Records 0

Unique Records by Source
886 WOS

Document Types Retained and (Removed)
663 Article
    1Article; Book Chapter
    1Article; Early Access
    3Article; Proceedings Paper
216Review
    2Review; Book Chapter

Statistics of Fields
   AB 885 99.88713%
   DOI 886 100.0%
   PMID 835 94.24379%
   DE 880 99.3228%
   WC 886 100.0%
   SC 886 100.0%
   CR 883 99.6614%
   RR 0 0.0%
   XX 0 0.0%
   YY 0 0.0%
   ZZ 0 0.0%
Results saved to: E:microbiota and melanoma\frontiers20250621\20250622citespace\output

2014 25
2015 32
2016 40
2017 59
2018 85
2019 81
2020 123
2021 123
2022 145
2023 154
2024 19

Unique Entities

             Articles 886
             Journals 421
             Authors 5795
             Institutions 3400
             Countries/Regions 290
